# Supplementary material for: Genome-wide association of yield traits in a nested association mapping population of barley reveals new gene diversity for future breeding
Source: J Exp Bot. 2018 May 15;69(16):3811–22. doi: 10.1093/jxb/ery178 (PMC6054221; doi:10.1093/jxb/ery178)
Supplement: Supplementary Tables S1-S9 [file ery178_suppl_supplementary_tables_s1-s9.xlsx]

## Sheet: Table S1
Table S1: Trait description of the yield-traits and the locations and years where they measured.
			Halle				Dundee
Trait_id	Trait_names	Units	2014N0	2014N1	2015N0	2015N1	2014N0	2014N1	2015N0	2015N1
TGW	Thousand Grain Weight	gram	+	+	+	+	+	+	+	+
GA	Grain Area	mm2	+	+	+	+	+	+	+	+
GL	Grain Length	mm	+	+	+	+	+	+	+	+
GW	Grain Width	mm	+	+	+	+	+	+	+	+
GR	Grain Roundness	ratio	+	+	+	+	+	+	+	+
YLD	Yield	gram/plot	+	+	+	+
SE_GW	Standard Error of Grain Width	mm	+	+	+	+	+	+	+	+
SE_GL	standard Error of Grain length	mm					+	+	+	+
GPE	Grains Per Ear	number	+	+	+	+	+	+	+	+

## Sheet: Table S2
Table S2: Summary statistics of yield-related traits.
Trait a	Location	N level	N b	Mean c	SD d	Min e	Max f	CoV g	h2 h	GXT
TGW	Halle	N0	1371	50.47	5.812	24.75	64.89	11.52	0.7008
		N1	1371	49.78	5.541	26.46	69.87	11.13	0.781
		Across	1371	50.13	5.688	24.75	69.87	11.35	0.8269
	Dundee	N0	1371	46.99	4.69	19.92	63.37	9.982	0.6688
		N1	1371	47.77	4.964	23.79	62.29	10.39	0.7388
		Across	1371	47.38	4.845	19.92	63.37	10.23	0.7967
GA	Halle	N0	1371	24.75	2.131	17.8	32.5	8.608	0.702
		N1	1371	24.36	2.326	15.3	32.4	9.548	0.6226
		Across	1371	24.56	2.239	15.3	32.5	9.117	0.8029
	Dundee	N0	1371	22.71	2.353	14.68	31.1	10.36	0.3699
		N1	1371	22.44	2.014	15.7	38.6	8.977	0.4931
		Across	1371	22.58	2.194	14.68	38.6	9.718	0.5313
GL	Halle	N0	1371	9.78	0.912	7	13.5	9.323	0.7373
		N1	1371	9.848	0.934	6.2	13.8	9.482	0.6116
		Across	1371	9.814	0.923	6.2	13.8	9.409	0.7945
	Dundee	N0	1371	8.656	1.004	6.1	14.8	11.6	0.2153	ns
		N1	1371	8.378	0.744	5.9	15.2	8.883	0.328
		Across	1371	8.516	0.894	5.9	15.2	10.5	0.3607
GW	Halle	N0	1371	4.018	0.204	3.2	4.7	5.07	0.7538
		N1	1371	4.001	0.202	3.2	4.7	5.041	0.8021
		Across	1371	4.01	0.203	3.2	4.7	5.059	0.8534
	Dundee	N0	1371	3.48	0.167	2.8	4.031	4.799	0.5911
		N1	1371	3.468	0.165	2.7	4	4.765	0.7862
		Across	1371	3.474	0.166	2.7	4.031	4.784	0.7633
GPE	Halle	N0	1371	23.92	4.867	4.7	70.7	20.35	0.8528
		N1	1371	23.25	4.992	5.6	69.6	21.47	0.8258
		Across	1371	23.59	4.94	4.7	70.7	20.95	0.8992
	Dundee	N0	1371	13.95	4.736	0.891	47.51	33.94	0.5881
		N1	1371	15.82	5.151	1.035	74.15	32.57	0.4621
		Across	1371	14.82	5.021	1	74.15	33.87	0.6645
GR	Halle	N0	1371	0.414	0.0444	0.276	0.569	10.72	0.8298
		N1	1371	0.41	0.0436	0.275	0.645	10.64	0.7678
		Across	1371	0.412	0.0441	0.275	0.645	10.69	0.8679
	Dundee	N0	1371	0.407	0.0482	0.243	0.576	11.84	0.3951	ns
		N1	1371	0.417	0.0355	0.243	0.59	8.524	0.5002
		Across	1371	0.412	0.0426	0.243	0.59	10.33	0.5741
SE_GW	Halle	N0	1371	0.824	0.0631	0.557	1.075	7.654	0.179
		N1	1371	0.836	0.0574	0.617	1.14	6.865	0.2538
		Across	1371	0.83	0.0606	0.557	1.14	7.301	0.3501
	Dundee	N0	1371	0.713	0.0954	0.462	1.164	13.39	0.2379
		N1	1371	0.76	0.106	0.503	1.981	13.94	0.1367
		Across	1371	0.737	0.104	0.462	1.981	14.06	0.3088
SE_GL	Halle	N0
		N1
		Across
	Dundee	N0	1371	3.039	0.748	1.551	10.63	24.05	0.5533	ns
		N1	1371	3.166	1.106	1.645	23.45	34.92	0.4764
		Across	1371	3.139	0.945	1.551	23.45	30.09	0.6775
YLD	Halle	N0	1371	183.9	86.12	7.31	495.2	46.83	0.7544	ns
		N1	1371	207	83.58	15.69	477.8	40.38	0.6827
		Across	1371	195.4	85.63	7.31	495.2	43.82	0.8333
	Dundee	N0
		N1
		Across
a Trait abbreviation are given in Table S1.
b Number of observations
c Mean of the observations
d Standard Deviation
e Minimum value observed
f Maximum value observed
g Coefficient of variation in %.
h Generalised heritability in %.

## Sheet: Table S3
Table S3: ANOVA results of phenotypic data within location.
Trait	Location	Source of variation	Degrees of freedom	sum of squares	mean square	variance ratio	F probability
TGW	Dundee	Genotype	1372	85158.3	62.069	6.79	<.001
TGW	Dundee	treatment	1	844.074	844.074	92.33	<.001
TGW	Dundee	year	1	1986.37	1986.37	217.28	<.001
TGW	Dundee	Genotype.treatment	1372	14102.3	10.279	1.12	0.016
TGW	Dundee	Genotype.year	1369	16239.8	11.863	1.3	<.001
TGW	Dundee	treatment.year	1	40.326	40.326	4.41	0.036
TGW	Dundee	Residual	1319	12058.4	9.142
TGW	Dundee	Total	5435	127581
GA	Dundee	Genotype	1372	9892.66	7.21	2.71	<.001
GA	Dundee	treatment	1	102.175	102.175	38.46	<.001
GA	Dundee	year	1	3812.48	3812.48	1435.1	<.001
GA	Dundee	Genotype.treatment	1372	4142.98	3.02	1.14	0.009
GA	Dundee	Genotype.year	1369	4234.61	3.093	1.16	0.003
GA	Dundee	treatment.year	1	896.366	896.366	337.41	<.001
GA	Dundee	Residual	1321	3509.36	2.657
GA	Dundee	Total	5437	26171.3
GL	Dundee	Genotype	1372	1168.3	0.8515	1.88	<.001
GL	Dundee	treatment	1	105.867	105.867	234.31	<.001
GL	Dundee	year	1	900.699	900.699	1993.46	<.001
GL	Dundee	Genotype.treatment	1372	673.341	0.4908	1.09	0.065
GL	Dundee	Genotype.year	1369	711.82	0.52	1.15	0.005
GL	Dundee	treatment.year	1	266.477	266.477	589.78	<.001
GL	Dundee	Residual	1321	596.863	0.4518
GL	Dundee	Total	5437	4349.15
GW	Dundee	Genotype	1372	97.4019	0.07099	6.42	<.001
GW	Dundee	treatment	1	0.20909	0.20909	18.91	<.001
GW	Dundee	year	1	1.01773	1.01773	92.04	<.001
GW	Dundee	Genotype.treatment	1372	18.6767	0.01361	1.23	<.001
GW	Dundee	Genotype.year	1369	19.8986	0.01454	1.31	<.001
GW	Dundee	treatment.year	1	0.52214	0.52214	47.22	<.001
GW	Dundee	Residual	1321	14.6066	0.01106
GW	Dundee	Total	5437	150.174
GPE	Dundee	Genotype	1372	65713.9	47.9	4.02	<.001
GPE	Dundee	treatment	1	4049.06	4049.06	339.91	<.001
GPE	Dundee	year	1	19009.5	19009.5	1595.82	<.001
GPE	Dundee	Genotype.treatment	1360	20497.2	15.07	1.27	<.001
GPE	Dundee	Genotype.year	1353	21812	16.12	1.35	<.001
GPE	Dundee	treatment.year	1	3038.05	3038.05	255.04	<.001
GPE	Dundee	Residual	930	11078.2	11.91
GPE	Dundee	Total	5018	126491
GR	Dundee	Genotype	1372	3.32192	0.0024212	2.98	<.001
GR	Dundee	treatment	1	0.123068	0.123068	151.54	<.001
GR	Dundee	year	1	2.25416	2.25416	2775.61	<.001
GR	Dundee	Genotype.treatment	1372	1.20636	0.0008793	1.08	0.073
GR	Dundee	Genotype.year	1361	1.35146	0.000993	1.22	<.001
GR	Dundee	treatment.year	1	0.670648	0.670648	825.79	<.001
GR	Dundee	Residual	1319	1.0712	0.0008121
GR	Dundee	Total	5427	9.83149
SE_GL	Dundee	Genotype	1372	2221.07	1.6189	3.08	<.001
SE_GL	Dundee	treatment	1	4.0589	4.0589	7.72	0.006
SE_GL	Dundee	year	1	578.14	578.14	1099.52	<.001
SE_GL	Dundee	Genotype.treatment	1372	668.08	0.4869	0.93	0.921
SE_GL	Dundee	Genotype.year	1369	715.207	0.5224	0.99	0.547
SE_GL	Dundee	treatment.year	1	27.7817	27.7817	52.84	<.001
SE_GL	Dundee	Residual	1321	694.599	0.5258
SE_GL	Dundee	Total	5437	4853
SE_GW	Dundee	Source of variation	d.f.	s.s.	m.s.	v.r.	F pr.
SE_GW	Dundee	Genotype	1372	18.0365	0.013146	1.52	<.001
SE_GW	Dundee	treatment	1	3.07142	3.07142	355.63	<.001
SE_GW	Dundee	year	1	2.39348	2.39348	277.13	<.001
SE_GW	Dundee	Genotype.treatment	1371	11.8315	0.00863	1	0.506
SE_GW	Dundee	Genotype.year	1369	12.4713	0.00911	1.05	0.164
SE_GW	Dundee	treatment.year	1	0.077927	0.077927	9.02	0.003
SE_GW	Dundee	Residual	1316	11.3658	0.008637
SE_GW	Dundee	Total	5431	58.246
TGW	Halle	Genotype	1372	123159	89.766	9.01	<.001
TGW	Halle	treatment	1	650.596	650.596	65.31	<.001
TGW	Halle	year	1	610.687	610.687	61.31	<.001
TGW	Halle	Genotype.treatment	1372	14847.3	10.822	1.09	0.065
TGW	Halle	Genotype.year	1369	21773.8	15.905	1.6	<.001
TGW	Halle	treatment.year	1	6154.08	6154.08	617.82	<.001
TGW	Halle	Residual	1309	13038.8	9.961
TGW	Halle	Total	5425	175519
GA	Halle	Genotype	1372	13671.6	9.965	4.96	<.001
GA	Halle	treatment	1	207.138	207.138	103.16	<.001
GA	Halle	year	1	5531.89	5531.89	2754.96	<.001
GA	Halle	Genotype.treatment	1372	2690.34	1.961	0.98	0.668
GA	Halle	Genotype.year	1369	2708.36	1.978	0.99	0.607
GA	Halle	treatment.year	1	293.119	293.119	145.98	<.001
GA	Halle	Residual	1309	2628.43	2.008
GA	Halle	Total	5425	27188.2
GL	Halle	Genotype	1372	2703.18	1.9702	5.8	<.001
GL	Halle	treatment	1	5.992	5.992	17.65	<.001
GL	Halle	year	1	528.359	528.359	1556.68	<.001
GL	Halle	Genotype.treatment	1372	469.202	0.342	1.01	0.445
GL	Halle	Genotype.year	1369	555.753	0.406	1.2	<.001
GL	Halle	treatment.year	1	2.0756	2.0756	6.12	0.014
GL	Halle	Residual	1309	444.293	0.3394
GL	Halle	Total	5425	4625.77
GW	Halle	Genotype	1372	167.592	0.12215	10.85	<.001
GW	Halle	treatment	1	0.35252	0.35252	31.31	<.001
GW	Halle	year	1	0.45456	0.45456	40.38	<.001
GW	Halle	Genotype.treatment	1372	16.0264	0.01168	1.04	0.25
GW	Halle	Genotype.year	1369	25.1701	0.01839	1.63	<.001
GW	Halle	treatment.year	1	2.95141	2.95141	262.18	<.001
GW	Halle	Residual	1309	14.7358	0.01126
GW	Halle	Total	5425	223.232
GR	Halle	Genotype	1372	7.45875	0.0054364	11.32	<.001
GR	Halle	treatment	1	0.0267949	0.0267949	55.79	<.001
GR	Halle	year	1	0.846319	0.846319	1762.13	<.001
GR	Halle	Genotype.treatment	1372	0.709931	0.0005174	1.08	0.086
GR	Halle	Genotype.year	1369	0.971679	0.0007098	1.48	<.001
GR	Halle	treatment.year	1	0.0593331	0.0593331	123.54	<.001
GR	Halle	Residual	1309	0.628688	0.0004803
GR	Halle	Total	5425	10.5385
GPE	Halle	Genotype	1372	102125	74.435	14.52	<.001
GPE	Halle	treatment	1	608.582	608.582	118.73	<.001
GPE	Halle	year	1	5867.98	5867.98	1144.79	<.001
GPE	Halle	Genotype.treatment	1372	6808.07	4.962	0.97	0.724
GPE	Halle	Genotype.year	1369	10230.1	7.473	1.46	<.001
GPE	Halle	treatment.year	1	2241.88	2241.88	437.37	<.001
GPE	Halle	Residual	1308	6704.58	5.126
GPE	Halle	Total	5424	132375
YLD	Halle	Genotype	1372	25814682	18815	7.06	<.001
YLD	Halle	treatment	1	750336	750336	281.39	<.001
YLD	Halle	year	1	2696047	2696047	1011.08	<.001
YLD	Halle	Genotype.treatment	1372	2878101	2098	0.79	1
YLD	Halle	Genotype.year	1369	4329987	3163	1.19	<.001
YLD	Halle	treatment.year	1	702175	702175	263.33	<.001
YLD	Halle	Residual	1306	3482442	2666
YLD	Halle	Total	5422	39760465
SE_GW	Halle	Genotype	1372	6.65636	0.004852	1.89	<.001
SE_GW	Halle	treatment	1	0.204976	0.204976	79.85	<.001
SE_GW	Halle	year	1	1.75604	1.75604	684.07	<.001
SE_GW	Halle	Genotype.treatment	1372	3.4656	0.002526	0.98	0.616
SE_GW	Halle	Genotype.year	1369	4.39207	0.003208	1.25	<.001
SE_GW	Halle	treatment.year	1	0.510907	0.510907	199.02	<.001
SE_GW	Halle	Residual	1309	3.36029	0.002567
SE_GW	Halle	Total	5425	19.9234

## Sheet: Table S4
Table S4: GWAS results of measured grain traits.
Trait	Location	Year	Treatment	SNP_name	chra)	posa)	effect b)	p-valuec)	RSquared)	minuslog10(P-value)	QTL_regionf)	QTL_Hotspotg)	PCH_regionh)
GR	Halle	2015	N1	BOPA1_2511_533	1H	0	-0.00585146	3.95286e-07	0.00489081	6.40309	QTL_1H-1
GR	Halle	2015	N1	BOPA2_12_11311	1H	2.5	-0.0188106	1.42788e-06	0.00023986	5.84531	QTL_1H-1
GW	Dundee	2015	N1	BOPA1_7372_1253	1H	8.5	-0.0264926	6.18706e-06	0.0109118	5.20852	QTL_1H-2
GW	Halle	2014	N0	SCRI_RS_222250	1H	9.9	-0.0309356	6.37581e-07	0.00253758	6.19546	QTL_1H-2
GA	Halle	2015	N1	BOPA2_12_30952	1H	12.5	0.30759	1.23692e-07	0.0065871	6.90766	QTL_1H-2
GL	Halle	2015	N1	SCRI_RS_130600	1H	16.4	0.0937827	5.6971e-07	0.00689731	6.24435	QTL_1H-3
GW	Dundee	2014	N0	SCRI_RS_141877	1H	18.3	0.0637987	1.74124e-08	0.00906062	7.75914	QTL_1H-3
TGW	Dundee	2015	N0	SCRI_RS_141877	1H	18.3	1.79681	1.17808e-06	0.0109825	5.92883	QTL_1H-3
GW	Dundee	2014	N0	BOPA2_12_30948	1H	18.5	-0.0248309	6.5095e-06	0.000179454	5.18645	QTL_1H-3
GL	Halle	2015	N1	SCRI_RS_123187	1H	28.1	-0.119006	7.68322e-06	0.000505126	5.11446	QTL_1H-4
TGW	Halle	2015	N1	SCRI_RS_117492	1H	28.4	-0.712414	3.31192e-06	0.0053	5.47992	QTL_1H-4
YLD	Halle	2015	N0	BOPA1_3751_1136	1H	38	-8.77891	3.40181e-06	0.0115818	5.46829	QTL_1H-5
GPE	Halle	2015	N1	BOPA2_12_30336	1H	40.1	3.8646	9.33902e-07	0.000589786	6.0297	QTL_1H-5
SE_GW	Dundee	2015	N1	BOPA1_409_1643	1H	43.1	0.0795872	4.39777e-07	0.00601876	6.35677	QTL_1H-5
TGW	Dundee	2015	N1	SCRI_RS_9480	1H	43.3	-0.772425	1.28427e-10	0.0104153	9.89134	QTL_1H-5
GL	Halle	2015	N1	SCRI_RS_82327	1H	47.7	0.100583	3.06709e-06	0.0421216	5.51327	QTL_1H-6	1_1	+
GR	Halle	2014	N1	BOPA1_ABC07133_1_1_56	1H	47.85	-0.00411763	5.87933e-06	0.0399688	5.23067	QTL_1H-6	1_1	+
GR	Dundee	2015	N0	SCRI_RS_193640	1H	48.1	-0.00696987	1.80424e-08	0.0106363	7.74371	QTL_1H-6	1_1	+
SE_GW	Halle	2014	N1	SCRI_RS_193640	1H	48.1	0.00547293	7.92611e-07	0.00987831	6.10094	QTL_1H-6	1_1	+
GW	Halle	2015	N1	SCRI_RS_186830	1H	48.2	-0.0374187	1.51485e-12	0.0145826	11.8196	QTL_1H-6	1_1	+
GR	Halle	2015	N1	BOPA1_4020_643	1H	48.2	-0.00453276	9.37027e-06		5.02825	QTL_1H-6	1_1	+
GW	Halle	2014	N1	SCRI_RS_236235	1H	48.3	-0.0452414	9.57834e-12	0.0083945	11.0187	QTL_1H-6	1_1	+
GW	Halle	2014	N0	SCRI_RS_236235	1H	48.3	-0.0359161	1.68079e-07	0.00200692	6.77449	QTL_1H-6	1_1	+
GW	Dundee	2015	N1	SCRI_RS_236235	1H	48.3	-0.029252	2.5097e-06	0.00606669	5.60038	QTL_1H-6	1_1	+
GR	Dundee	2014	N0	BOPA2_12_30592	1H	48.4	-0.00830403	4.24288e-11	0.0357016	10.3723	QTL_1H-6	1_1	+
GR	Halle	2015	N0	SCRI_RS_204810	1H	48.8	-0.00447702	4.42989e-07	0.0320107	6.35361	QTL_1H-6	1_1	+
GR	Dundee	2014	N1	BOPA1_3689_1101	1H	49.1	-0.0082273	7.56158e-13	0.0183262	12.1214	QTL_1H-6	1_1
SE_GW	Halle	2014	N0	BOPA1_3689_1101	1H	49.1	0.0174226	7.09042e-08	0.0259378	7.14933	QTL_1H-6	1_1
TGW	Halle	2015	N0	SCRI_RS_17256	1H	49.1	-0.719962	8.43301e-07	0.00793599	6.07402	QTL_1H-6	1_1
GR	Halle	2014	N0	SCRI_RS_109060	1H	49.4	-0.00723488	4.03095e-18	0.0739302	17.3946	QTL_1H-6	1_1
GPE	Halle	2014	N0	SCRI_RS_161643	1H	50.8	3.78159	1.45051e-07	0.0608975	6.83848	QTL_1H-6	1_1
GPE	Halle	2014	N1	SCRI_RS_161643	1H	50.8	15.7139	1.61762e-07	0.0767268	6.79112	QTL_1H-6	1_1
GA	Halle	2014	N1	BOPA2_12_10198	1H	51.4	0.368549	2.77592e-06	0.0231913	5.55659	QTL_1H-6	1_1
TGW	Dundee	2014	N0	SCRI_RS_56976	1H	52.3	-0.908345	2.50103e-14	0.00895642	13.6019	QTL_1H-6	1_1
GW	Dundee	2014	N1	SCRI_RS_193401	1H	52.7	-0.0375179	2.11944e-18	0.0493465	17.6738	QTL_1H-6	1_1
GW	Dundee	2014	N0	SCRI_RS_193401	1H	52.7	-0.0362036	1.84738e-15	0.0294691	14.7334	QTL_1H-6	1_1
GR	Halle	2014	N0	BOPA2_12_11444	1H	52.7	-0.00813127	3.10089e-06	0.000330295	5.50851	QTL_1H-6	1_1
GL	Halle	2014	N0	BOPA2_12_30115	1H	53.7	0.124561	8.38944e-11	0.0531632	10.0763	QTL_1H-6	1_1
TGW	Dundee	2014	N1	SCRI_RS_213455	1H	53.7	-1.17866	9.69408e-15	0.0262899	14.0135	QTL_1H-6	1_1
GW	Dundee	2015	N0	SCRI_RS_213455	1H	53.7	-0.0325976	9.15835e-11	0.0354078	10.0382	QTL_1H-6	1_1
GW	Halle	2015	N0	SCRI_RS_225107	1H	53.7	-0.0271175	7.4296e-10	0.0203037	9.12903	QTL_1H-6	1_1
TGW	Dundee	2015	N0	SCRI_RS_225107	1H	53.7	-0.690878	1.46275e-07	0.0121574	6.83483	QTL_1H-6	1_1
GW	Halle	2014	N1	BOPA1_3845_1089	1H	54.9	-0.0448629	7.44736e-08	0.0254819	7.128	QTL_1H-7
GW	Halle	2014	N1	BOPA1_1190_86	1H	55.9	-0.0735756	1.69354e-06	0.00599222	5.7712	QTL_1H-7
GR	Halle	2014	N1	SCRI_RS_236551	1H	58.4	-0.00599889	3.14747e-10	0.0577893	9.50204	QTL_1H-7
GL	Halle	2014	N1	BOPA2_12_31179	1H	58.4	0.097406	4.2398e-06	0.0318417	5.37266	QTL_1H-7
GW	Dundee	2015	N1	SCRI_RS_188820	1H	60.8	-0.020882	3.70728e-07	0.0133393	6.43094	QTL_1H-7
GPE	Halle	2014	N1	BOPA2_12_11062	1H	61.8	-4.76545	2.67215e-14	0.0123195	13.5731	QTL_1H-7
TGW	Dundee	2015	N1	BOPA1_2036_1027	1H	66.3	-0.504326	5.12966e-06	0.00144457	5.28991	QTL_1H-8
GL	Halle	2015	N0	BOPA2_12_30742	1H	66.9	-0.250208	5.89907e-06	0.00560205	5.22922	QTL_1H-8
GW	Halle	2014	N1	SCRI_RS_153727	1H	67.1	-0.0319642	3.13864e-09	0.00381928	8.50326	QTL_1H-8
GW	Halle	2014	N0	SCRI_RS_219726	1H	71.2	-0.0290235	1.8392e-11	0.0267131	10.7354	QTL_1H-9
YLD	Halle	2014	N0	BOPA1_713_972	1H	71.2	-9.87131	2.31054e-06	0.0142441	5.63629	QTL_1H-9
GA	Dundee	2015	N1	SCRI_RS_156208	1H	72.4	-0.921068	5.44964e-07	0.0136183	6.26363	QTL_1H-9
GW	Dundee	2014	N0	BOPA2_12_11078	1H	80.2	-0.0249062	1.96476e-08	0.00290124	7.70669	QTL_1H-10
GPE	Halle	2014	N0	SCRI_RS_125339	1H	80.2	-0.609849	6.16298e-08	0.03442	7.21021	QTL_1H-10
YLD	Halle	2014	N1	BOPA1_34_472	1H	81.7	-13.4746	9.24251e-10	0.00915199	9.03421	QTL_1H-10
GPE	Dundee	2015	N0	SCRI_RS_144315	1H	85.8	-0.605505	2.14976e-06	0.0269806	5.66761	QTL_1H-11
GR	Halle	2014	N0	SCRI_RS_144315	1H	85.8	-0.0051894	2.05862e-06	0.175751	5.68642	QTL_1H-11
SE_GW	Dundee	2015	N1	SCRI_RS_170389	1H	86.5	-0.0110213	1.05133e-06	0.0103677	5.97826	QTL_1H-11
GR	Dundee	2014	N0	SCRI_RS_121048	1H	86.5	-0.0125793	7.86482e-06	0.0142711	5.10431	QTL_1H-11
GR	Halle	2014	N1	SCRI_RS_197263	1H	88.9	-0.00963195	6.22729e-15	0.0775619	14.2057	QTL_1H-12
GL	Dundee	2014	N0	BOPA2_12_31163	1H	89	-0.307319	1.75036e-07	0.00190389	6.75687	QTL_1H-12
GPE	Halle	2014	N1	SCRI_RS_213675	1H	90.2	-0.600426	4.64288e-08	0.0220267	7.33321	QTL_1H-12
GL	Halle	2014	N0	BOPA1_ABC11290_sfp44_06	1H	92.1	-0.300651	3.49447e-12	0.0482172	11.4566	QTL_1H-12
GW	Dundee	2014	N0	SCRI_RS_194371	1H	92.2	0.0279603	2.35011e-07	0.00348139	6.62891	QTL_1H-12
TGW	Dundee	2014	N0	SCRI_RS_194371	1H	92.2	0.777598	5.68945e-07	0.0162102	6.24493	QTL_1H-12
GA	Halle	2015	N1	BOPA2_12_31319	1H	92.4	-0.545787	4.16801e-12	0.0556595	11.3801	QTL_1H-12
GL	Halle	2014	N0	SCRI_RS_199689	1H	92.5	0.261273	1.00618e-10	0.182733	9.99733	QTL_1H-12
GA	Halle	2015	N1	SCRI_RS_142282	1H	93.1	0.456576	6.0593e-09	0.0363429	8.21758	QTL_1H-12
GW	Dundee	2014	N1	SCRI_RS_145026	1H	93.1	-0.023821	6.38672e-08	0.0171788	7.19472	QTL_1H-12
GPE	Halle	2015	N0	SCRI_RS_142282	1H	93.1	-0.829125	4.76805e-08	0.00374917	7.32166	QTL_1H-12
GPE	Halle	2015	N1	SCRI_RS_142282	1H	93.1	-0.780642	3.73429e-07	0.00449086	6.42779	QTL_1H-12
GPE	Dundee	2015	N1	SCRI_RS_142282	1H	93.1	-0.987925	1.50638e-06	0.0133306	5.82207	QTL_1H-12
YLD	Halle	2014	N0	SCRI_RS_142282	1H	93.1	-13.6178	1.19102e-06	0.0103533	5.92408	QTL_1H-12
SE_GW	Dundee	2014	N0	BOPA1_4499_1364	1H	94.2	0.0123767	6.49233e-15	0.0327112	14.1876	QTL_1H-12
GR	Halle	2015	N0	BOPA1_4499_1364	1H	94.2	-0.00708497	3.99016e-08	0.162415	7.39901	QTL_1H-12
GL	Halle	2015	N1	SCRI_RS_78578	1H	94.4	0.206158	2.84773e-06	0.0277985	5.5455	QTL_1H-12
GA	Halle	2015	N0	BOPA1_14371_423	1H	94.6	0.43805	3.22887e-18	0.0698182	17.4909	QTL_1H-12
SE_GL	Dundee	2015	N1	BOPA1_2711_234	1H	95.9	0.152785	6.82657e-07	0.211189	6.1658	QTL_1H-12
GW	Halle	2014	N0	BOPA2_12_11173	1H	95.9	-0.0853842	1.35159e-07	0.0105991	6.86916	QTL_1H-12
GR	Halle	2015	N1	BOPA1_2711_234	1H	95.9	-0.00570551	4.03227e-06	0.177324	5.39445	QTL_1H-12
GL	Halle	2015	N1	BOPA2_12_20187	1H	97.5	-0.579126	4.92877e-09	0.00438675	8.30726	QTL_1H-13	1_2
GA	Halle	2015	N1	BOPA1_1923_265	1H	97.9	0.579444	4.89508e-20	0.102362	19.3102	QTL_1H-13	1_2
GA	Dundee	2014	N1	BOPA1_1497_628	1H	97.9	-0.593026	3.24837e-10	0.0353979	9.48833	QTL_1H-13	1_2
GA	Halle	2014	N1	BOPA1_1923_265	1H	97.9	0.265222	1.56336e-07	0.0280856	6.80594	QTL_1H-13	1_2
GA	Halle	2014	N0	BOPA1_1923_265	1H	97.9	0.503906	5.24973e-07	0.0851038	6.27986	QTL_1H-13	1_2
GL	Halle	2015	N1	BOPA1_1923_265	1H	97.9	0.224126	9.50864e-12	0.255237	11.0219	QTL_1H-13	1_2
GR	Halle	2014	N1	BOPA1_1497_628	1H	97.9	-0.00893959	2.31593e-11	0.119871	10.6353	QTL_1H-13	1_2
SE_GL	Dundee	2014	N1	BOPA1_1923_265	1H	97.9	0.37892	6.16079e-09	0.150136	8.21036	QTL_1H-13	1_2
GW	Halle	2014	N0	BOPA1_1497_628	1H	97.9	-0.0369724	1.34466e-11	0.0301267	10.8714	QTL_1H-13	1_2
GW	Halle	2015	N0	BOPA1_1497_628	1H	97.9	-0.0327916	1.03071e-06	0.0223403	5.98686	QTL_1H-13	1_2
GPE	Dundee	2014	N1	BOPA1_1497_628	1H	97.9	-0.688618	1.35235e-06	0.0101455	5.86891	QTL_1H-13	1_2
GR	Dundee	2014	N0	BOPA2_12_20613	1H	97.9	-0.01141	6.17857e-07	0.0172611	6.20911	QTL_1H-13	1_2
GR	Halle	2014	N0	BOPA1_1497_628	1H	97.9	-0.00671503	3.76488e-06	0.194139	5.42425	QTL_1H-13	1_2
TGW	Dundee	2015	N1	BOPA1_1923_265	1H	97.9	0.558103	7.71504e-06	0.016572	5.11266	QTL_1H-13	1_2
GA	Dundee	2014	N0	SCRI_RS_162	1H	99	-1.53557	6.89935e-06	0.00302297	5.16119	QTL_1H-13	1_2
GL	Dundee	2014	N0	SCRI_RS_162	1H	99	-0.699093	7.5908e-06	0.000277615	5.11971	QTL_1H-13	1_2
GL	Halle	2014	N0	BOPA1_4625_1413	1H	100.1	0.273908	7.44496e-17	0.266165	16.1281	QTL_1H-13	1_2
GR	Halle	2015	N0	BOPA1_4625_1413	1H	100.1	-0.0135748	6.43246e-20	0.200547	19.1916	QTL_1H-13	1_2
GL	Dundee	2015	N1	BOPA1_5336_400	1H	100.1	-0.377004	6.8622e-14	0.0204158	13.1635	QTL_1H-13	1_2
GL	Halle	2015	N1	BOPA1_4625_1413	1H	100.1	0.232887	8.42897e-14	0.263602	13.0742	QTL_1H-13	1_2
SE_GL	Dundee	2015	N0	BOPA1_4625_1413	1H	100.1	0.421688	1.47122e-36	0.296333	35.8323	QTL_1H-13	1_2
SE_GL	Dundee	2014	N0	BOPA1_5336_400	1H	100.1	0.226672	6.23398e-15	0.20884	14.2052	QTL_1H-13	1_2
GR	Dundee	2014	N1	SCRI_RS_106754	1H	100.1	0.00837106	1.00711e-13	0.0144703	12.9969	QTL_1H-13	1_2
GR	Dundee	2015	N0	BOPA1_5336_400	1H	100.1	0.016686	1.0156e-13	0.00853666	12.9933	QTL_1H-13	1_2
GL	Halle	2015	N0	BOPA1_5336_400	1H	100.1	0.232777	6.70334e-12	0.255574	11.1737	QTL_1H-13	1_2
GA	Dundee	2014	N0	SCRI_RS_206759	1H	100.1	0.622973	1.44803e-13	0.037059	12.8392	QTL_1H-13	1_2
GA	Dundee	2015	N1	BOPA1_5336_400	1H	100.1	-0.594768	7.38219e-10	0.016889	9.13181	QTL_1H-13	1_2
GA	Halle	2014	N0	BOPA2_12_30191	1H	100.1	0.418687	2.07503e-07	0.0804877	6.68298	QTL_1H-13	1_2
GR	Halle	2015	N1	BOPA1_4625_1413	1H	100.1	-0.010747	3.4077e-11	0.224638	10.4675	QTL_1H-13	1_2
SE_GL	Dundee	2014	N1	BOPA1_5336_400	1H	100.1	0.526085	1.53712e-08	0.141471	7.81329	QTL_1H-13	1_2
GL	Dundee	2014	N0	SCRI_RS_206759	1H	100.1	0.245584	8.55159e-10	0.0441102	9.06795	QTL_1H-13	1_2
GR	Halle	2014	N0	SCRI_RS_232650	1H	100.1	-0.0131592	4.8938e-10	0.0796007	9.31035	QTL_1H-13	1_2
GL	Halle	2014	N0	SCRI_RS_232650	1H	100.1	0.286938	6.22399e-09	0.0698777	8.20593	QTL_1H-13	1_2
GR	Dundee	2015	N1	BOPA1_5336_400	1H	100.1	0.0145684	7.52252e-10	0.00496767	9.12364	QTL_1H-13	1_2
TGW	Dundee	2014	N1	BOPA1_4625_1413	1H	100.1	-0.935188	7.33618e-13	0.0158823	12.1345	QTL_1H-13	1_2
GPE	Dundee	2014	N0	BOPA1_4625_1413	1H	100.1	-0.808954	3.67982e-10	0.048142	9.43417	QTL_1H-13	1_2
GL	Halle	2014	N1	SCRI_RS_206759	1H	100.1	0.152325	1.0949e-07	0.0683559	6.96062	QTL_1H-13	1_2
GR	Halle	2014	N0	SCRI_RS_141421	1H	100.1	-0.00921469	2.5612e-07	0.105639	6.59156	QTL_1H-13	1_2
GW	Halle	2015	N1	BOPA1_5336_400	1H	100.1	-0.0308347	3.42289e-07	0.044509	6.46561	QTL_1H-13	1_2
SE_GL	Dundee	2015	N1	BOPA1_4625_1413	1H	100.1	0.21439	1.30853e-06	0.264752	5.88322	QTL_1H-13	1_2
GR	Halle	2014	N1	SCRI_RS_232650	1H	100.1	-0.00999821	1.381e-06	0.0367767	5.85981	QTL_1H-13	1_2
GL	Halle	2014	N1	SCRI_RS_176063	1H	100.35	-0.441321	6.85777e-07	0.0104047	6.16382	QTL_1H-13	1_2
GR	Halle	2014	N1	SCRI_RS_175646	1H	100.6	0.0141484	4.36382e-06	0.00198725	5.36013	QTL_1H-13	1_2
GR	Dundee	2015	N0	SCRI_RS_161388	1H	100.8	-0.0129213	1.3256e-08	0.00171818	7.87759	QTL_1H-13	1_2
GL	Dundee	2015	N1	BOPA1_1625_303	1H	100.8	0.229683	2.48615e-06	0.0115879	5.60447	QTL_1H-13	1_2
SE_GL	Dundee	2015	N1	SCRI_RS_173813	1H	101.1	-0.338532	2.62896e-09	0.00971395	8.58022	QTL_1H-13	1_2
GR	Halle	2015	N1	SCRI_RS_173813	1H	101.1	0.0145286	2.23432e-09	0.0168831	8.65085	QTL_1H-13	1_2
GR	Halle	2014	N0	SCRI_RS_173813	1H	101.1	0.0122494	2.63875e-06	0.0171798	5.5786	QTL_1H-13	1_2
GPE	Halle	2015	N0	BOPA1_5690_1045	1H	103.4	1.15039	7.14276e-06	0.000257221	5.14613	QTL_1H-13	1_2
GA	Halle	2015	N1	SCRI_RS_238125	1H	104.2	-0.504542	5.95983e-07	0.00108476	6.22477	QTL_1H-13	1_2
SE_GL	Dundee	2014	N1	BOPA2_12_11409	1H	106.2	0.303814	3.00348e-07	0.0719132	6.52238	QTL_1H-13	1_2
GA	Halle	2015	N1	SCRI_RS_127646	1H	116.3	0.373767	6.11203e-11	0.051508	10.2138	QTL_1H-14
GW	Halle	2014	N0	SCRI_RS_170110	1H	116.8	-0.0651392	1.09467e-08	0.00591762	7.96072	QTL_1H-14
GPE	Halle	2014	N0	BOPA2_12_11443	1H	117.8	-0.531654	1.71503e-09	0.0173658	8.76573	QTL_1H-14
GW	Halle	2015	N0	SCRI_RS_4522	1H	117.8	-0.0434572	1.9815e-07	0.0161449	6.70301	QTL_1H-14
GR	Halle	2014	N0	SCRI_RS_189967	1H	119.1	-0.005005	8.2646e-08	0.0784208	7.08278	QTL_1H-15
GW	Dundee	2015	N0	SCRI_RS_169881	1H	122.1	-0.0390915	9.74701e-07	0.000200731	6.01113	QTL_1H-15
GA	Halle	2015	N0	SCRI_RS_165434	1H	128.3	0.696644	2.60822e-07	0.0154907	6.58366	QTL_1H-16
GPE	Halle	2015	N1	SCRI_RS_150563	1H	128.3	-0.761284	8.62981e-12	0.0135748	11.064	QTL_1H-16
GR	Halle	2015	N1	SCRI_RS_166469	1H	128.3	-0.00692039	1.80846e-09	0.0207549	8.74269	QTL_1H-16
GL	Halle	2015	N0	SCRI_RS_166469	1H	128.3	0.143726	1.00967e-06	0.0311545	5.99582	QTL_1H-16
SE_GL	Dundee	2015	N0	SCRI_RS_165886	1H	128.3	-0.466309	5.87032e-06	0.00066759	5.23134	QTL_1H-16
GL	Halle	2014	N0	SCRI_RS_187051	1H	130.7	0.175027	1.71621e-14	0.0687526	13.7654	QTL_1H-16
GA	Halle	2014	N0	SCRI_RS_187051	1H	130.7	0.350454	1.28432e-10	0.0556534	9.89133	QTL_1H-16
GL	Halle	2014	N1	SCRI_RS_154621	1H	130.8	-0.258246	1.95673e-06	0.00676176	5.70847	QTL_1H-16
GW	Halle	2015	N1	BOPA1_3246_1135	1H	132.3	0.0563355	2.47665e-07	0.000187312	6.60614	QTL_1H-16
GR	Halle	2014	N0	BOPA2_12_30231	1H	132.5	-0.00516292	5.87772e-06	0.010254	5.23079	QTL_1H-16
GW	Dundee	2015	N0	SCRI_RS_173554	2H	3.85	-0.0688228	1.3542e-06	0.00402526	5.86832	QTL_2H-1
GW	Halle	2015	N0	BOPA1_8930_370	2H	7.2	0.0337951	6.86686e-07	0.00631018	6.16324	QTL_2H-1
GW	Halle	2014	N1	BOPA2_12_30781	2H	7.4	-0.0880065	6.88621e-06	0.0096442	5.16202	QTL_2H-1
GR	Halle	2015	N1	SCRI_RS_192552	2H	8.6	-0.00516431	2.72625e-08	0.000531595	7.56443	QTL_2H-1
GL	Halle	2014	N1	SCRI_RS_185319	2H	15.4	0.101501	4.73248e-07	0.00616372	6.32491	QTL_2H-2
TGW	Halle	2015	N0	SCRI_RS_66401	2H	15.4	-1.57273	9.07404e-06	0.00257715	5.0422	QTL_2H-2
TGW	Halle	2015	N0	SCRI_RS_233272	2H	18.9	1.38317	1.14163e-10	0.0133365	9.94248	QTL_2H-2
GW	Halle	2015	N0	SCRI_RS_233272	2H	18.9	0.0343085	1.81104e-06	2.53859e-05	5.74207	QTL_2H-2
TGW	Dundee	2015	N1	SCRI_RS_233272	2H	18.9	0.569821	7.36251e-06	0.00602041	5.13297	QTL_2H-2
GPE	Halle	2014	N0	BK_16	2H	23	-1.91273	3.66601e-84	0.0802955	83.4358	QTL_2H-2
GPE	Halle	2015	N0	BK_16	2H	23	-1.85265	7.20583e-55	0.108304	54.1423	QTL_2H-2
GW	Halle	2014	N0	BK_16	2H	23	-0.0493326	4.80414e-17	0.0178928	16.3184	QTL_2H-2
GPE	Halle	2015	N1	BK_16	2H	23	-1.89203	1.25648e-48	0.11995	47.9008	QTL_2H-2
GW	Halle	2014	N1	BK_16	2H	23	-0.0324312	3.07071e-15	0.0140875	14.5128	QTL_2H-2
GPE	Halle	2014	N1	BK_16	2H	23	-1.17244	8.67884e-30	0.0569464	29.0615	QTL_2H-2
GPE	Dundee	2014	N0	BK_12	2H	23	-1.21556	9.58056e-26	0.0467492	25.0186	QTL_2H-2
GPE	Dundee	2015	N0	SCRI_RS_170337	2H	23	-1.04147	4.89064e-23	0.0418551	22.3106	QTL_2H-2
GPE	Dundee	2015	N1	BK_16	2H	23	-1.2436	1.25317e-15	0.0331937	14.902	QTL_2H-2
TGW	Halle	2015	N1	BK_12	2H	23	0.824079	2.01801e-10	0.0183146	9.69508	QTL_2H-2
SE_GL	Dundee	2015	N1	BK_16	2H	23	0.12506	1.96832e-06	0.00401489	5.7059	QTL_2H-2
YLD	Halle	2014	N0	BK_16	2H	23	-12.609	1.31033e-07	0.00365067	6.88262	QTL_2H-2
SE_GL	Dundee	2015	N0	BK_16	2H	23	0.165276	3.26914e-06	0.0055954	5.48557	QTL_2H-2
GPE	Dundee	2014	N1	BK_16	2H	23	-0.88336	2.44101e-06	0.0273666	5.61243	QTL_2H-2
GA	Dundee	2014	N0	BOPA1_2646_1277	2H	23.2	0.341763	7.32528e-08	0.0121638	7.13518	QTL_2H-2
GL	Dundee	2014	N0	BOPA1_2646_1277	2H	23.2	0.164082	2.2188e-08	0.023814	7.65388	QTL_2H-2
GW	Dundee	2015	N0	BOPA1_7747_1056	2H	26.2	-0.0412571	5.96649e-09	0.00277736	8.22428	QTL_2H-2
GPE	Halle	2015	N1	BOPA1_7766_492	2H	26.2	-1.71557	1.74206e-09	0.0302973	8.75894	QTL_2H-2
TGW	Dundee	2015	N0	BOPA1_816_265	2H	33.5	0.887424	1.95822e-09	0.00308792	8.70814	QTL_2H-3
GW	Dundee	2015	N0	SCRI_RS_120182	2H	33.9	0.0440815	3.67804e-12	0.000128835	11.4344	QTL_2H-3
TGW	Halle	2014	N1	BOPA2_12_30657	2H	39.7	-1.39977	1.20435e-06	0.00603445	5.91925	QTL_2H-4
SE_GL	Dundee	2015	N1	BOPA2_12_30379	2H	43.7	0.184733	7.31115e-07	0.0060622	6.13601	QTL_2H-5
GW	Dundee	2014	N0	SCRI_RS_194318	2H	44.4	-0.0179035	3.84661e-06	0.0196143	5.41492	QTL_2H-5
GA	Halle	2014	N1	BOPA2_12_10486	2H	46.4	-0.713024	3.38939e-06	0.0101072	5.46988	QTL_2H-5
SE_GL	Dundee	2015	N0	BOPA2_12_31127	2H	48.95	0.396352	2.6369e-06	0.00767836	5.57891	QTL_2H-6	2_1
GA	Halle	2015	N1	BOPA2_12_20688	2H	51.9	0.278592	7.34804e-06	0.0024681	5.13383	QTL_2H-6	2_1
GA	Halle	2015	N1	BOPA1_ABC20402_1_3_298	2H	53.3	-0.332756	2.50267e-06	0.0147538	5.6016	QTL_2H-6	2_1
GA	Halle	2014	N0	SCRI_RS_195938	2H	53.7	0.284775	2.00758e-09	0.0439113	8.69733	QTL_2H-6	2_1
GL	Halle	2014	N1	SCRI_RS_141874	2H	55.5	0.245758	1.35044e-23	0.0424638	22.8695	QTL_2H-6	2_1	+
GA	Halle	2014	N1	BOPA1_5759_478	2H	55.5	0.335711	2.59332e-10	0.011654	9.58614	QTL_2H-6	2_1	+
GA	Dundee	2014	N0	BOPA1_ABC01644_1_3_379	2H	55.5	0.438556	7.87092e-08	0.0263479	7.10397	QTL_2H-6	2_1	+
GL	Dundee	2014	N0	SCRI_RS_204254	2H	55.5	0.192695	3.13316e-07	0.0102781	6.50402	QTL_2H-6	2_1	+
GW	Halle	2015	N0	BOPA2_12_10330	2H	55.5	0.0409464	1.94523e-06	7.86526e-06	5.71103	QTL_2H-6	2_1	+
GL	Halle	2014	N0	BOPA1_3090_138	2H	55.55	0.1377	4.78431e-09	0.0638829	8.32018	QTL_2H-6	2_1	+
GW	Dundee	2014	N0	SCRI_RS_13639	2H	55.55	-0.0519341	1.41837e-07	0.0187505	6.84821	QTL_2H-6	2_1	+
GW	Dundee	2015	N0	BOPA1_3662_381	2H	55.55	-0.031266	2.75009e-07	0.0153622	6.56065	QTL_2H-6	2_1	+
GW	Dundee	2014	N1	BOPA2_12_20235	2H	55.55	-0.0348386	3.35204e-06	0.00629456	5.47469	QTL_2H-6	2_1	+
GL	Halle	2014	N1	BOPA2_12_30772	2H	55.6	-0.377834	9.78283e-08	0.000856275	7.00954	QTL_2H-6	2_1	+
GW	Halle	2015	N0	SCRI_RS_103572	2H	55.7	-0.0560831	1.39824e-22	0.0414849	21.8544	QTL_2H-6	2_1	+
GW	Halle	2015	N1	SCRI_RS_222933	2H	55.7	-0.0392355	2.14715e-11	0.0282231	10.6681	QTL_2H-6	2_1	+
GA	Dundee	2015	N1	SCRI_RS_222933	2H	55.7	-0.390411	1.40097e-06	0.00529486	5.85357	QTL_2H-6	2_1	+
GA	Dundee	2015	N0	SCRI_RS_186664	2H	55.7	-0.457871	8.96399e-06	0.0014738	5.0475	QTL_2H-6	2_1	+
SE_GW	Halle	2015	N1	SCRI_RS_103572	2H	55.7	0.00736529	1.44381e-10	0.0118406	9.84049	QTL_2H-6	2_1	+
GL	Halle	2015	N0	SCRI_RS_186664	2H	55.7	0.11886	4.44436e-07	0.0764251	6.35219	QTL_2H-6	2_1	+
GW	Halle	2015	N0	SCRI_RS_138888	2H	55.7	0.0516171	4.15788e-07	8.213e-05	6.38113	QTL_2H-6	2_1	+
TGW	Halle	2014	N0	SCRI_RS_222933	2H	55.7	-0.740413	3.58446e-06	8.34747e-08	5.44558	QTL_2H-6	2_1	+
GR	Dundee	2014	N1	BOPA1_4233_63	2H	55.9	-0.00916189	1.16751e-13	0.0250731	12.9327	QTL_2H-6	2_1	+
GW	Halle	2014	N0	SCRI_RS_13952	2H	55.9	0.0802305	8.07163e-06	0.000126282	5.09304	QTL_2H-6	2_1	+
GR	Halle	2014	N1	SCRI_RS_240011	2H	56.2	-0.0118225	2.89657e-39	0.0939206	38.5381	QTL_2H-6	2_1	+
GR	Dundee	2015	N1	SCRI_RS_240011	2H	56.2	-0.00980065	1.54632e-27	0.0508035	26.8107	QTL_2H-6	2_1	+
GR	Dundee	2014	N0	SCRI_RS_170235	2H	56.2	-0.00852396	4.25952e-18	0.0535706	17.3706	QTL_2H-6	2_1	+
GR	Halle	2015	N1	SCRI_RS_240011	2H	56.2	-0.00837243	3.29932e-07	0.0768071	6.48158	QTL_2H-6	2_1	+
GR	Halle	2014	N0	BOPA1_ABC09016_2_2_348	2H	56.35	-0.00720595	6.57801e-10	0.1139	9.18191	QTL_2H-6	2_1	+
TGW	Halle	2015	N1	BOPA1_2802_685	2H	56.4	2.94341	4.02614e-07	0.0066484	6.39511	QTL_2H-6	2_1	+
GW	Dundee	2015	N1	SCRI_RS_219740	2H	56.4	-0.02413	1.50804e-06	0.0507796	5.82159	QTL_2H-6	2_1	+
GW	Dundee	2014	N1	SCRI_RS_219740	2H	56.4	-0.0208203	2.26948e-06	0.0548423	5.64407	QTL_2H-6	2_1	+
GL	Halle	2015	N1	BOPA1_7959_829	2H	56.45	0.140376	2.42036e-13	0.0572817	12.6161	QTL_2H-6	2_1	+
SE_GL	Dundee	2014	N0	BOPA2_12_11288	2H	56.5	-0.164432	3.26716e-09	1.58251e-05	8.48583	QTL_2H-6	2_1	+
GPE	Dundee	2015	N1	BOPA1_1826_229	2H	56.5	-1.23212	1.25417e-14	0.0364441	13.9016	QTL_2H-6	2_1	+
GA	Halle	2015	N1	SCRI_RS_135468	2H	56.5	0.933444	1.30863e-12	0.0427102	11.8832	QTL_2H-6	2_1	+
GA	Dundee	2015	N1	SCRI_RS_194640	2H	56.5	0.587827	3.70153e-12	0.00768895	11.4316	QTL_2H-6	2_1	+
GA	Dundee	2015	N0	BOPA1_3813_1629	2H	56.5	0.649299	5.4247e-11	0.00867011	10.2656	QTL_2H-6	2_1	+
GA	Halle	2015	N0	SCRI_RS_194640	2H	56.5	0.247263	7.27714e-06	0.051398	5.13804	QTL_2H-6	2_1	+
GL	Dundee	2015	N0	BOPA1_3813_1629	2H	56.5	0.24092	1.80069e-07	0.0258803	6.74456	QTL_2H-6	2_1	+
GPE	Halle	2014	N0	SCRI_RS_117951	2H	56.5	-0.902055	9.38228e-08	0.0335143	7.02769	QTL_2H-6	2_1	+
GW	Halle	2014	N1	BOPA2_12_20878	2H	56.5	-0.0468163	3.96807e-07	0.0503908	6.40142	QTL_2H-6	2_1	+
TGW	Dundee	2015	N0	BOPA1_1826_229	2H	56.5	-1.26716	8.53029e-07	0.0122199	6.06904	QTL_2H-6	2_1	+
SE_GL	Dundee	2014	N0	SCRI_RS_117951	2H	56.5	-0.126728	3.27088e-06	0.000435625	5.48534	QTL_2H-6	2_1	+
GPE	Dundee	2014	N0	SCRI_RS_100054	2H	57	-0.925952	3.55077e-16	0.0642976	15.4497	QTL_2H-6	2_1	+
GL	Dundee	2015	N1	BOPA1_2719_672	2H	57	0.117809	2.29886e-09	0.0151221	8.63849	QTL_2H-6	2_1	+
GPE	Dundee	2015	N0	SCRI_RS_100054	2H	57	-0.77592	4.62473e-12	0.076336	11.3349	QTL_2H-6	2_1	+
GR	Halle	2015	N1	SCRI_RS_177375	2H	57	0.00812682	8.17649e-08	0.0528467	7.08743	QTL_2H-6	2_1	+
GPE	Halle	2015	N0	SCRI_RS_237688	2H	57.1	-1.68247	5.98151e-52	0.0921824	51.2232	QTL_2H-6	2_1	+
GA	Halle	2015	N1	BOPA1_5233_1070	2H	57.1	-0.700428	5.2004e-08	0.0351729	7.28396	QTL_2H-6	2_1	+
GA	Halle	2014	N1	BOPA1_3355_605	2H	57.1	-0.410054	1.82519e-06	0.00285244	5.73869	QTL_2H-6	2_1	+
GPE	Halle	2015	N1	SCRI_RS_167594	2H	57.4	-1.72946	4.9555e-44	0.0803271	43.3049	QTL_2H-6	2_1	+
GPE	Dundee	2014	N1	SCRI_RS_196026	2H	57.4	-0.804134	4.03368e-08	0.03246	7.3943	QTL_2H-6	2_1	+
GR	Dundee	2015	N0	SCRI_RS_196026	2H	57.4	-0.0233826	9.63208e-08	0.0489806	7.01628	QTL_2H-6	2_1	+
TGW	Halle	2014	N1	BOPA1_1917_848	2H	57.4	1.10173	1.82829e-07	0.000786192	6.73795	QTL_2H-6	2_1	+
SE_GW	Halle	2015	N1	SCRI_RS_133246	2H	58	-0.0080892	9.863e-09	0.00213853	8.00599	QTL_2H-6	2_1
GPE	Halle	2014	N1	SCRI_RS_185710	2H	58.1	-1.77999	4.9228e-45	0.0817164	44.3078	QTL_2H-6	2_1
GPE	Halle	2014	N0	SCRI_RS_185710	2H	58.1	-0.862463	3.01443e-09	0.0929864	8.52079	QTL_2H-6	2_1
GW	Halle	2014	N0	BOPA1_7489_442	2H	58.8	-0.0608095	4.5554e-27	0.078255	26.3415	QTL_2H-6	2_1
SE_GW	Halle	2014	N0	BOPA1_7489_442	2H	58.8	0.00420562	8.70244e-06	0.0290706	5.06036	QTL_2H-6	2_1
GW	Dundee	2014	N0	BOPA1_4280_295	2H	59.1	-0.035304	1.02815e-11	0.0296249	10.9879	QTL_2H-6	2_1
SE_GW	Halle	2014	N1	BOPA1_4280_295	2H	59.1	0.00811659	4.22267e-06	0.0330246	5.37441	QTL_2H-6	2_1
GA	Halle	2014	N1	SCRI_RS_107754	2H	60.7	0.599413	3.65481e-08	0.000492512	7.43714	QTL_2H-6	2_1
SE_GW	Dundee	2015	N1	SCRI_RS_143213	2H	60.7	0.00802342	2.10682e-06	0.0118933	5.67637	QTL_2H-6	2_1
TGW	Halle	2014	N1	BOPA1_6510_1430	2H	60.8	-1.17791	4.23585e-10	0.0224019	9.37306	QTL_2H-6	2_1
SE_GW	Halle	2014	N1	SCRI_RS_4802	2H	60.8	0.00569067	6.78977e-06	0.0389705	5.16814	QTL_2H-6	2_1
GA	Dundee	2015	N1	SCRI_RS_173525	2H	62.7	0.333342	8.38165e-06	0.0044785	5.07667	QTL_2H-6	2_1
GL	Halle	2015	N0	BOPA1_7729_565	2H	62.7	0.0989392	9.25641e-06	0.0721733	5.03356	QTL_2H-6	2_1
GA	Halle	2015	N1	SCRI_RS_209969	2H	64.6	0.35918	1.61518e-09	0.0411892	8.79178	QTL_2H-6	2_1
TGW	Halle	2014	N0	BOPA1_7187_382	2H	64.9	0.692636	1.87273e-06	2.22511e-06	5.72753	QTL_2H-6	2_1
GW	Dundee	2015	N0	SCRI_RS_16995	2H	67.4	0.0391875	2.52366e-06	2.1588e-05	5.59797	QTL_2H-7
GW	Dundee	2014	N0	SCRI_RS_207224	2H	67.9	0.0294925	2.80014e-06	0.003342	5.55282	QTL_2H-7
GL	Halle	2014	N1	BOPA1_6852_506	2H	68.5	0.170573	3.57879e-08	0.0291775	7.44626	QTL_2H-7
GA	Halle	2014	N0	BOPA1_5573_1170	2H	68.6	0.933821	5.49981e-08	0.015003	7.25965	QTL_2H-7
GA	Halle	2015	N0	BOPA2_12_30674	2H	68.6	1.03342	9.65332e-06		5.01532	QTL_2H-7
GL	Halle	2014	N0	SCRI_RS_150	2H	68.6	0.124148	6.277e-07	0.0730262	6.20225	QTL_2H-7
GR	Halle	2014	N0	BOPA1_5573_1170	2H	68.6	-0.0116163	6.93425e-06	0.0135618	5.159	QTL_2H-7
SE_GL	Dundee	2015	N1	BOPA1_4377_571	2H	69.3	0.171234	2.6156e-14	0.0620151	13.5824	QTL_2H-7
SE_GL	Dundee	2015	N0	BOPA1_4377_571	2H	69.3	0.163782	1.13166e-11	0.0448504	10.9463	QTL_2H-7
GA	Dundee	2014	N0	SCRI_RS_220533	2H	71	0.390566	3.29638e-07	0.0265999	6.48196	QTL_2H-7
SE_GL	Dundee	2014	N1	SCRI_RS_17898	2H	73.5	0.171943	1.20811e-06	0.0447238	5.91789	QTL_2H-8
GA	Dundee	2014	N0	BOPA2_12_10859	2H	74.4	-0.634617	5.14313e-06	0.00191391	5.28877	QTL_2H-8
GW	Dundee	2014	N0	SCRI_RS_157347	2H	76.2	-0.218415	4.14107e-20	0.0345641	19.3829	QTL_2H-8
GPE	Halle	2015	N1	SCRI_RS_157347	2H	76.2	10.9592	1.26007e-67	0.232019	66.8996	QTL_2H-8
TGW	Dundee	2014	N0	SCRI_RS_157347	2H	76.2	-6.34208	5.55239e-22	0.032919	21.2555	QTL_2H-8
GPE	Halle	2014	N1	SCRI_RS_157347	2H	76.2	7.50472	6.59053e-32	0.177147	31.1811	QTL_2H-8
GPE	Dundee	2014	N1	SCRI_RS_157347	2H	76.2	7.09315	2.96952e-23	0.0635597	22.5273	QTL_2H-8
GPE	Halle	2015	N0	SCRI_RS_157347	2H	76.2	8.19223	8.11666e-23	0.236787	22.0906	QTL_2H-8
GPE	Halle	2014	N0	SCRI_RS_157347	2H	76.2	6.06684	3.36212e-20	0.161918	19.4734	QTL_2H-8
SE_GW	Dundee	2014	N0	SCRI_RS_157347	2H	76.2	0.044597	1.67967e-10	0.0358078	9.77478	QTL_2H-8
GPE	Dundee	2015	N1	SCRI_RS_157347	2H	76.2	4.99004	5.71413e-12	0.0390666	11.2431	QTL_2H-8
GA	Halle	2015	N0	SCRI_RS_157347	2H	76.2	-2.00053	4.77622e-17	0.0241454	16.3209	QTL_2H-8
GPE	Dundee	2014	N0	SCRI_RS_157347	2H	76.2	4.10895	6.66593e-12	0.0516466	11.1761	QTL_2H-8
GPE	Dundee	2015	N0	SCRI_RS_157347	2H	76.2	3.94128	1.04059e-11	0.039865	10.9827	QTL_2H-8
TGW	Halle	2015	N1	SCRI_RS_157347	2H	76.2	-4.04438	4.27214e-10	0.0202102	9.36935	QTL_2H-8
TGW	Dundee	2014	N1	SCRI_RS_157347	2H	76.2	-4.75146	1.68592e-08	0.0294596	7.77316	QTL_2H-8
YLD	Halle	2015	N1	SCRI_RS_157347	2H	76.2	55.3788	7.75389e-09	0.00694184	8.11048	QTL_2H-8
TGW	Halle	2015	N0	SCRI_RS_157347	2H	76.2	-3.94391	1.41783e-06	0.0184785	5.84837	QTL_2H-8
GW	Dundee	2014	N1	SCRI_RS_157347	2H	76.2	-0.14345	2.67442e-06	0.031464	5.57277	QTL_2H-8
GL	Dundee	2015	N1	SCRI_RS_165463	2H	81.35	-0.118247	9.87804e-06		5.00533	QTL_2H-9	2_2
GW	Dundee	2015	N1	BOPA2_12_10969	2H	82.5	-0.164233	1.85853e-24	0.0143033	23.7308	QTL_2H-9	2_2
TGW	Dundee	2015	N0	BOPA2_12_10969	2H	82.5	-5.71162	1.90399e-25	0.0254405	24.7203	QTL_2H-9	2_2
GR	Dundee	2014	N0	BOPA2_12_10969	2H	82.5	-0.0308236	1.64105e-12	0.00350497	11.7849	QTL_2H-9	2_2
GR	Dundee	2014	N1	BOPA2_12_10969	2H	82.5	-0.0313929	3.06222e-12	0.0103812	11.514	QTL_2H-9	2_2
TGW	Dundee	2015	N1	BOPA2_12_10969	2H	82.5	-5.13679	2.07754e-13	0.0315377	12.6825	QTL_2H-9	2_2
GW	Halle	2015	N0	BOPA2_12_10969	2H	82.5	-0.130929	5.02131e-10	0.0119985	9.29918	QTL_2H-9	2_2
GA	Halle	2014	N0	BOPA2_12_10689	2H	82.5	0.385286	1.23767e-07	0.0453734	6.90739	QTL_2H-9	2_2
GR	Dundee	2015	N0	BOPA2_12_10969	2H	82.5	-0.0256131	6.80307e-09	0.00462172	8.1673	QTL_2H-9	2_2
GR	Dundee	2015	N1	BOPA2_12_10969	2H	82.5	-0.0227432	9.69012e-09	0.00574435	8.01367	QTL_2H-9	2_2
GW	Dundee	2014	N1	BOPA2_12_10969	2H	82.5	-0.129956	2.12658e-08	0.0274089	7.67232	QTL_2H-9	2_2
TGW	Dundee	2014	N0	BOPA2_12_10689	2H	82.5	1.00523	2.66266e-08	0.00425247	7.57468	QTL_2H-9	2_2
SE_GW	Dundee	2015	N0	SCRI_RS_174800	2H	82.5	0.0200924	1.37538e-06	0.00456779	5.86158	QTL_2H-9	2_2
GW	Halle	2015	N1	BOPA2_12_10969	2H	82.5	-0.0956378	7.23659e-07	0.011249	6.14047	QTL_2H-9	2_2
GW	Dundee	2015	N0	BOPA2_12_10969	2H	82.5	-0.112723	1.45529e-06	0.0126837	5.83705	QTL_2H-9	2_2
GR	Halle	2014	N0	BOPA2_12_10969	2H	82.5	-0.0148985	9.13858e-06	0.000274729	5.03912	QTL_2H-9	2_2
GPE	Halle	2015	N0	BOPA2_12_10969	2H	82.5	2.78024	9.7248e-06		5.01212	QTL_2H-9	2_2
TGW	Halle	2015	N1	BOPA2_12_10649	2H	89.5	-1.8206	4.76545e-07	0.0226253	6.3219	QTL_2H-10	2_3
GW	Dundee	2014	N1	SCRI_RS_140972	2H	91	-0.0514654	4.59576e-11	0.0649615	10.3376	QTL_2H-10	2_3
GA	Halle	2015	N0	SCRI_RS_140972	2H	91	-0.522055	1.32437e-07	0.00107702	6.87799	QTL_2H-10	2_3
GA	Dundee	2014	N0	SCRI_RS_140972	2H	91	-0.364207	4.27196e-07	0.00450303	6.36937	QTL_2H-10	2_3
GW	Dundee	2015	N1	SCRI_RS_140972	2H	91	-0.0241308	3.71198e-08	0.0367657	7.43039	QTL_2H-10	2_3
TGW	Halle	2014	N0	SCRI_RS_140972	2H	91	-0.823181	1.88693e-08	0.0325342	7.72424	QTL_2H-10	2_3
TGW	Dundee	2015	N0	SCRI_RS_157097	2H	92.95	3.49532	2.8376e-07	0.00297781	6.54705	QTL_2H-10	2_3
GA	Halle	2014	N0	SCRI_RS_209354	2H	94.3	-0.334746	1.94644e-07	0.000963308	6.71076	QTL_2H-10	2_3
TGW	Halle	2014	N1	SCRI_RS_209354	2H	94.3	-0.932579	1.29195e-08	0.0206933	7.88876	QTL_2H-10	2_3
TGW	Dundee	2014	N0	BOPA2_12_31333	2H	94.3	-0.701792	2.76538e-06	0.0249772	5.55824	QTL_2H-10	2_3
GW	Dundee	2015	N0	BOPA2_12_30480	2H	94.5	-0.0256245	1.82899e-08	0.0214528	7.73779	QTL_2H-10	2_3
GW	Dundee	2014	N0	BOPA2_12_30480	2H	94.5	-0.0276244	9.81711e-08	0.0709052	7.00802	QTL_2H-10	2_3
SE_GL	Dundee	2015	N1	SCRI_RS_153793	2H	97.8	0.119239	5.79021e-07	0.0247341	6.23731	QTL_2H-10	2_3
GR	Dundee	2015	N0	BOPA1_2277_634	2H	106.4	-0.00700199	1.2532e-11	0.0197919	10.902	QTL_2H-11	2_4
GR	Halle	2015	N1	BOPA1_111_499	2H	106.4	-0.00551343	1.32803e-09	0.0222592	8.87679	QTL_2H-11	2_4
TGW	Dundee	2014	N1	BOPA1_3180_1771	2H	106.4	-0.830773	4.20574e-08	0.0350039	7.37616	QTL_2H-11	2_4
GR	Halle	2014	N0	SCRI_RS_156045	2H	106.4	-0.0055038	2.35196e-07	0.038261	6.62857	QTL_2H-11	2_4
GW	Dundee	2014	N1	SCRI_RS_229405	2H	106.4	-0.0373146	2.97157e-07	0.0116063	6.52701	QTL_2H-11	2_4
YLD	Halle	2014	N1	SCRI_RS_229405	2H	106.4	-15.9832	5.43393e-06	0.00611874	5.26489	QTL_2H-11	2_4
GW	Halle	2014	N0	BOPA1_ABC13569_1_1_107	2H	107.2	-0.0477781	3.07327e-18	0.0797589	17.5124	QTL_2H-11	2_4
GR	Halle	2014	N1	BOPA1_ConsensusGBS0348_2	2H	107.2	-0.00740438	7.28568e-18	0.0432638	17.1375	QTL_2H-11	2_4
GW	Halle	2015	N1	BOPA1_ConsensusGBS0348_2	2H	107.2	-0.0385209	1.81573e-13	0.0581749	12.7409	QTL_2H-11	2_4
GL	Dundee	2015	N1	BOPA2_12_31402	2H	107.2	0.161768	3.85344e-10	0.0204127	9.41415	QTL_2H-11	2_4
GL	Halle	2014	N1	BOPA1_5088_59	2H	107.2	0.149939	1.31638e-09	0.0224671	8.88062	QTL_2H-11	2_4
GW	Halle	2015	N0	BOPA1_ConsensusGBS0348_2	2H	107.2	-0.0405714	8.39751e-11	0.0578521	10.0758	QTL_2H-11	2_4
GA	Dundee	2015	N1	BOPA2_12_31402	2H	107.2	0.375584	3.35941e-06	0.0118411	5.47374	QTL_2H-11	2_4
GL	Halle	2015	N1	BOPA1_1584_263	2H	107.2	0.127997	6.44383e-07	0.00176556	6.19086	QTL_2H-11	2_4
GA	Halle	2014	N1	SCRI_RS_16799	2H	107.4	0.472011	2.29111e-10	0.000558244	9.63995	QTL_2H-11	2_4
GR	Dundee	2014	N1	SCRI_RS_238606	2H	109.3	-0.0078132	7.32882e-10	0.0314247	9.13497	QTL_2H-11	2_4
TGW	Halle	2014	N1	SCRI_RS_238606	2H	109.3	-0.833367	6.70478e-07	0.0299256	6.17362	QTL_2H-11	2_4
GR	Halle	2015	N0	SCRI_RS_151349	2H	109.4	-0.00532017	7.96189e-08	0.0544659	7.09898	QTL_2H-11	2_4
GA	Halle	2015	N1	BOPA2_12_10739	2H	109.6	-0.740116	4.6603e-10	0.00891133	9.33159	QTL_2H-11	2_4
GL	Halle	2015	N1	BOPA2_12_10739	2H	109.6	-0.179695	9.3317e-06		5.03004	QTL_2H-11	2_4
GA	Halle	2014	N1	SCRI_RS_177125	2H	109.7	-0.484823	4.31816e-09	0.0235649	8.3647	QTL_2H-11	2_4
GR	Halle	2014	N0	SCRI_RS_160911	2H	109.8	-0.0132523	3.67377e-06	0.00428439	5.43489	QTL_2H-11	2_4
TGW	Dundee	2015	N1	SCRI_RS_206070	2H	110.2	-0.923777	2.19919e-13	0.0408191	12.6577	QTL_2H-11	2_4
TGW	Halle	2014	N0	SCRI_RS_206070	2H	110.2	-1.05091	2.78057e-13	0.0622341	12.5559	QTL_2H-11	2_4
TGW	Halle	2015	N0	SCRI_RS_206070	2H	110.2	-0.972974	5.05547e-09	0.0280142	8.29624	QTL_2H-11	2_4
TGW	Dundee	2015	N0	SCRI_RS_206070	2H	110.2	-0.643962	2.45224e-07	0.0330261	6.61044	QTL_2H-11	2_4
GW	Halle	2015	N1	SCRI_RS_206070	2H	110.2	-0.0301764	3.6221e-07	0.0421768	6.44104	QTL_2H-11	2_4
TGW	Halle	2015	N1	SCRI_RS_206070	2H	110.2	-0.871986	8.65747e-07	0.0181615	6.06261	QTL_2H-11	2_4
GW	Halle	2015	N0	SCRI_RS_206070	2H	110.2	-0.0414377	1.51808e-06	0.0497807	5.81871	QTL_2H-11	2_4
GR	Dundee	2015	N1	SCRI_RS_132586	2H	112	-0.00565832	2.71737e-07	0.0445369	6.56585	QTL_2H-11	2_4
SE_GW	Halle	2014	N0	SCRI_RS_173490	2H	113.3	0.00468088	7.00764e-07	0.0222384	6.15443	QTL_2H-11	2_4
GW	Halle	2014	N0	SCRI_RS_153811	2H	114.15	-0.082091	5.3388e-08	0.00678319	7.27256	QTL_2H-11	2_4
GPE	Halle	2015	N1	SCRI_RS_10930	2H	114.5	4.30324	7.59898e-09	0.0278009	8.11924	QTL_2H-11	2_4
GA	Halle	2014	N1	SCRI_RS_179555	2H	114.9	0.3695	3.37156e-06	0.00642787	5.47217	QTL_2H-11	2_4
GW	Halle	2014	N0	BOPA1_2464_1228	2H	119.8	-0.0326607	4.17127e-09	0.0499481	8.37973	QTL_2H-12	2_5
TGW	Dundee	2015	N1	SCRI_RS_165373	2H	119.8	1.25861	1.4739e-06	0.00601576	5.83153	QTL_2H-12	2_5
GPE	Dundee	2014	N0	BOPA1_285_2932	2H	123.5	-0.516649	4.56792e-06	0.0252863	5.34028	QTL_2H-12	2_5
GPE	Halle	2014	N0	SCRI_RS_6458	2H	123.7	-0.744452	5.18877e-07	0.0144365	6.28494	QTL_2H-12	2_5
GPE	Dundee	2015	N1	SCRI_RS_6458	2H	123.7	-1.00296	5.64737e-07	0.0155423	6.24815	QTL_2H-12	2_5
GPE	Dundee	2014	N1	SCRI_RS_6458	2H	123.7	-0.746094	8.49119e-06	0.0175174	5.07103	QTL_2H-12	2_5
GA	Halle	2015	N1	SCRI_RS_204022	2H	125.8	0.325661	1.02383e-10	0.000717604	9.98977	QTL_2H-12	2_5
GA	Halle	2015	N0	SCRI_RS_204022	2H	125.8	0.427271	6.15656e-10	0.00127308	9.21066	QTL_2H-12	2_5
GR	Halle	2015	N0	SCRI_RS_204022	2H	125.8	-0.00522954	1.08971e-06	0.0230703	5.96269	QTL_2H-12	2_5
TGW	Halle	2015	N1	SCRI_RS_11645	2H	127.1	1.21626	1.86044e-11	0.0026672	10.7304	QTL_2H-13	2_5
GA	Halle	2014	N0	SCRI_RS_11645	2H	127.1	0.486088	5.19202e-13	3.37684e-05	12.2847	QTL_2H-13	2_5
GR	Halle	2014	N0	SCRI_RS_136379	2H	127.2	-0.00798716	1.38274e-18	0.0444352	17.8593	QTL_2H-13	2_5
GL	Halle	2014	N0	SCRI_RS_136379	2H	127.2	0.181305	9.72458e-14	0.0105529	13.0121	QTL_2H-13	2_5
GR	Halle	2014	N1	SCRI_RS_136379	2H	127.2	-0.00661967	3.97619e-14	0.027537	13.4005	QTL_2H-13	2_5
GL	Halle	2015	N1	SCRI_RS_136379	2H	127.2	0.131597	3.15238e-12	0.0221037	11.5014	QTL_2H-13	2_5
GL	Halle	2015	N0	SCRI_RS_136379	2H	127.2	0.153407	4.49739e-11	0.0315802	10.347	QTL_2H-13	2_5
GL	Halle	2014	N1	SCRI_RS_136379	2H	127.2	0.109908	7.63862e-07	0.00500269	6.11699	QTL_2H-13	2_5
GR	Halle	2015	N1	SCRI_RS_136379	2H	127.2	-0.00527302	3.65001e-06	0.0387461	5.43771	QTL_2H-13	2_5
GPE	Halle	2015	N1	SCRI_RS_121952	2H	127.2	-1.01478	6.27145e-06	0.005931	5.20263	QTL_2H-13	2_5
GPE	Halle	2014	N1	SCRI_RS_230088	2H	127.3	-0.561864	8.60768e-11	0.0204453	10.0651	QTL_2H-13	2_5
GPE	Halle	2015	N1	SCRI_RS_230088	2H	127.3	-0.765703	2.74655e-09	0.0213002	8.56121	QTL_2H-13	2_5
GA	Dundee	2014	N1	SCRI_RS_148699	2H	130.3	-0.789506	2.68966e-06	0.0032073	5.5703	QTL_2H-13	2_5
GA	Dundee	2015	N1	SCRI_RS_13322	2H	132.2	-0.32113	8.91393e-07	0.00655034	6.04993	QTL_2H-13	2_5
TGW	Dundee	2015	N1	SCRI_RS_161490	2H	132.6	-0.757958	3.0972e-08	0.0163592	7.50903	QTL_2H-13	2_5
GPE	Dundee	2015	N0	BOPA1_4240_749	2H	132.6	-0.504028	1.91511e-06	0.0175085	5.71781	QTL_2H-13	2_5
GW	Halle	2014	N0	SCRI_RS_197269	2H	135.3	-0.126917	1.24243e-15	0.0289457	14.9057	QTL_2H-13	2_5
GL	Halle	2014	N0	SCRI_RS_114673	2H	135.3	-0.116958	2.78321e-07	0.00355338	6.55545	QTL_2H-13	2_5
GW	Halle	2015	N1	BOPA2_12_10487	2H	135.6	0.0438609	2.62216e-11	0.00037229	10.5813	QTL_2H-13	2_5
GA	Halle	2014	N1	SCRI_RS_192591	2H	135.6	0.497397	1.55942e-09	0.00332551	8.80704	QTL_2H-13	2_5
GL	Halle	2015	N0	SCRI_RS_233261	2H	135.6	-0.130281	6.39724e-07	0.00883092	6.19401	QTL_2H-13	2_5
GW	Halle	2014	N0	SCRI_RS_208292	2H	138.4	0.154916	2.9008e-14	0.0144493	13.5375	QTL_2H-14
GW	Halle	2014	N1	SCRI_RS_208292	2H	138.4	0.143481	6.8089e-14	0.0103167	13.1669	QTL_2H-14
SE_GW	Halle	2015	N1	SCRI_RS_208292	2H	138.4	-0.0243585	3.85032e-08	0.00386251	7.4145	QTL_2H-14
SE_GW	Halle	2015	N0	SCRI_RS_208292	2H	138.4	-0.0218127	2.11157e-06	0.0106454	5.67539	QTL_2H-14
SE_GW	Halle	2014	N1	SCRI_RS_208292	2H	138.4	-0.0183701	5.27103e-06	0.0113748	5.2781	QTL_2H-14
GR	Halle	2015	N0	SCRI_RS_194653	2H	138.6	-0.00558237	9.55802e-06		5.01963	QTL_2H-14
GW	Dundee	2014	N0	SCRI_RS_141500	2H	141.1	-0.0284157	1.39123e-11	0.0327024	10.8566	QTL_2H-14
GA	Halle	2015	N1	SCRI_RS_141500	2H	141.1	-0.3277	2.75309e-12	0.0174474	11.5602	QTL_2H-14
GA	Halle	2014	N1	SCRI_RS_141500	2H	141.1	-0.352666	1.95839e-11	0.0147165	10.7081	QTL_2H-14
GA	Halle	2014	N0	SCRI_RS_141500	2H	141.1	-0.300274	1.24835e-07	0.0016983	6.90366	QTL_2H-14
GA	Dundee	2014	N0	SCRI_RS_141500	2H	141.1	-0.393059	1.83139e-07	0.00472331	6.73722	QTL_2H-14
GA	Halle	2015	N0	SCRI_RS_141500	2H	141.1	-0.271868	1.55047e-06	0.00849265	5.80954	QTL_2H-14
TGW	Halle	2014	N0	SCRI_RS_141500	2H	141.1	-0.693945	5.58899e-07	0.0274277	6.25267	QTL_2H-14
GW	Dundee	2015	N1	SCRI_RS_141500	2H	141.1	-0.0228026	4.41171e-07	0.0487349	6.35539	QTL_2H-14
GL	Halle	2015	N1	SCRI_RS_141500	2H	141.1	-0.125801	1.635e-06	0.000335392	5.78648	QTL_2H-14
GW	Dundee	2014	N1	SCRI_RS_141500	2H	141.1	-0.022694	2.10646e-06	0.0319513	5.67645	QTL_2H-14
GW	Halle	2014	N1	BOPA2_12_31506	2H	142.4	-0.0305391	2.50376e-13	0.0216718	12.6014	QTL_2H-14
GL	Halle	2014	N1	BOPA2_12_31506	2H	142.4	-0.228458	1.08483e-07	0.00143253	6.96464	QTL_2H-14
GW	Dundee	2015	N0	SCRI_RS_176159	2H	144.3	-0.0221056	2.90663e-06	0.0253558	5.53661	QTL_2H-15
GW	Halle	2015	N1	SCRI_RS_161281	2H	145.6	-0.0300391	2.94836e-11	0.0277686	10.5304	QTL_2H-15
GR	Halle	2015	N1	SCRI_RS_142982	2H	146.4	-0.00445589	1.61794e-07	0.01218	6.79104	QTL_2H-15
GW	Halle	2015	N0	SCRI_RS_236521	2H	146.5	-0.0263427	6.85654e-10	0.024954	9.1639	QTL_2H-15
SE_GW	Halle	2014	N1	SCRI_RS_204579	2H	147.3	0.00428125	8.24623e-06	0.00406613	5.08374	QTL_2H-15
SE_GW	Halle	2015	N0	SCRI_RS_13386	2H	149.4	0.004916	1.54138e-06	0.0103742	5.81209	QTL_2H-15
GL	Dundee	2015	N0	SCRI_RS_196748	2H	149.4	-0.108992	3.22066e-06	0.00595305	5.49206	QTL_2H-15
GW	Halle	2014	N0	SCRI_RS_196748	2H	149.4	-0.0276376	7.22793e-06	0.013369	5.14099	QTL_2H-15
GW	Halle	2015	N1	SCRI_RS_148646	3H	0	-0.0301618	2.16379e-10	0.000104292	9.66478	QTL_3H-1
TGW	Dundee	2014	N1	BOPA2_12_30818	3H	7	-1.4186	9.88634e-07	0.000117577	6.00496	QTL_3H-2	3_1
GW	Dundee	2015	N1	SCRI_RS_127903	3H	8.3	-0.020435	2.54979e-08	0.00359777	7.5935	QTL_3H-2	3_1
GW	Dundee	2014	N0	BOPA2_12_30297	3H	8.3	-0.0260892	2.49537e-07	0.00429245	6.60287	QTL_3H-2	3_1
TGW	Dundee	2014	N0	BOPA2_12_30297	3H	8.3	-0.755514	1.48316e-06	0.00888062	5.82881	QTL_3H-2	3_1
TGW	Dundee	2015	N1	SCRI_RS_155475	3H	8.4	-0.874193	7.28461e-16	0.0163897	15.1376	QTL_3H-2	3_1
TGW	Halle	2014	N0	SCRI_RS_155475	3H	8.4	-0.8558	5.97435e-13	0.00347488	12.2237	QTL_3H-2	3_1
TGW	Halle	2014	N1	SCRI_RS_155475	3H	8.4	-0.802502	1.56966e-11	0.0048481	10.8042	QTL_3H-2	3_1
TGW	Halle	2015	N1	SCRI_RS_155475	3H	8.4	-0.79646	4.81965e-10	0.0055724	9.31698	QTL_3H-2	3_1
GA	Halle	2014	N0	SCRI_RS_155475	3H	8.4	-0.274329	4.2921e-09	0.00207119	8.36733	QTL_3H-2	3_1
GA	Halle	2014	N1	SCRI_RS_155475	3H	8.4	-0.250305	1.26522e-07	0.00123955	6.89783	QTL_3H-2	3_1
GA	Halle	2015	N0	SCRI_RS_155475	3H	8.4	-0.208928	9.68826e-06		5.01375	QTL_3H-2	3_1
TGW	Dundee	2015	N0	SCRI_RS_155475	3H	8.4	-0.636199	4.8264e-08	0.014133	7.31638	QTL_3H-2	3_1
GW	Dundee	2014	N1	BOPA1_3646_1984	3H	8.9	-0.0210179	6.70812e-07	0.00395426	6.1734	QTL_3H-2	3_1
TGW	Dundee	2014	N1	BOPA1_3646_1984	3H	8.9	-0.950886	9.90604e-07	0.00452938	6.0041	QTL_3H-2	3_1
GL	Halle	2014	N0	SCRI_RS_184857	3H	11.5	-0.118335	2.3523e-07	0.00237087	6.62851	QTL_3H-3
TGW	Halle	2015	N0	SCRI_RS_184857	3H	11.5	-0.797741	6.44532e-08	0.00944037	7.19076	QTL_3H-3
GA	Halle	2015	N1	SCRI_RS_97418	3H	12.1	-0.229671	1.20002e-07	0.000727033	6.92081	QTL_3H-3
GPE	Halle	2014	N0	BOPA1_1440_1148	3H	12.1	-0.864086	3.33603e-07	0.00550034	6.47677	QTL_3H-3
GR	Dundee	2014	N1	BOPA1_1440_1148	3H	12.1	-0.00639695	4.47072e-06	0.00328637	5.34962	QTL_3H-3
GPE	Dundee	2015	N1	SCRI_RS_197216	3H	15.05	3.24047	1.04815e-07	0.00124369	6.97958	QTL_3H-3
GPE	Halle	2014	N0	SCRI_RS_11012	3H	35.1	-1.36673	8.52513e-06	0.0042781	5.0693	QTL_3H-4	3_2
SE_GW	Dundee	2015	N1	SCRI_RS_173721	3H	37.5	0.00761517	2.78194e-07	0.0126801	6.55565	QTL_3H-4	3_2
GA	Halle	2014	N0	BOPA2_12_10968	3H	37.6	1.03849	3.01522e-08	0.00585877	7.52068	QTL_3H-4	3_2
GW	Halle	2014	N0	BOPA2_12_10968	3H	37.6	0.0948187	5.87938e-08	0.00275618	7.23067	QTL_3H-4	3_2
YLD	Halle	2014	N1	BOPA1_2765_406	3H	38	-16.5972	2.35478e-12	0.0353956	11.628	QTL_3H-4	3_2
TGW	Dundee	2015	N1	SCRI_RS_152682	3H	38	-1.45151	3.66716e-08	0.0224258	7.43567	QTL_3H-4	3_2
GW	Halle	2014	N0	BOPA1_6156_1399	3H	38	-0.036699	1.09431e-06	0.000936325	5.96086	QTL_3H-4	3_2
TGW	Dundee	2014	N0	BOPA1_6156_1399	3H	38	-0.723713	1.68923e-06	0.00898506	5.77231	QTL_3H-4	3_2
TGW	Dundee	2015	N0	SCRI_RS_152682	3H	38	-0.791404	2.72786e-06	0.0579189	5.56418	QTL_3H-4	3_2
GPE	Halle	2014	N1	BOPA1_2765_406	3H	38	-0.672716	3.46516e-06	0.0273131	5.46028	QTL_3H-4	3_2
GL	Halle	2015	N1	BOPA2_12_10114	3H	39.4	0.167534	1.33672e-16	0.00202659	15.874	QTL_3H-4	3_2
GA	Halle	2015	N1	BOPA2_12_10114	3H	39.4	0.239982	1.49846e-06	0.0121311	5.82435	QTL_3H-4	3_2
GR	Halle	2015	N1	BOPA2_12_10114	3H	39.4	-0.00505663	1.00403e-06	0.000378938	5.99825	QTL_3H-4	3_2
YLD	Halle	2014	N0	SCRI_RS_227903	3H	39.5	38.4548	1.91184e-10	0.000690161	9.71855	QTL_3H-4	3_2
GPE	Dundee	2014	N1	SCRI_RS_227903	3H	39.5	2.18655	7.05833e-08	0.00302321	7.1513	QTL_3H-4	3_2
GPE	Halle	2014	N0	SCRI_RS_227903	3H	39.5	1.76031	8.72765e-08	0.000980274	7.0591	QTL_3H-4	3_2
GW	Dundee	2015	N0	BOPA1_6634_263	3H	39.5	-0.0440833	8.98308e-06	0.00617485	5.04657	QTL_3H-4	3_2
SE_GW	Dundee	2015	N0	SCRI_RS_154973	3H	40.7	0.0155704	1.80354e-18	0.0576426	17.7439	QTL_3H-4	3_2
YLD	Halle	2014	N0	SCRI_RS_154973	3H	40.7	-38.0056	2.00578e-31	0.268554	30.6977	QTL_3H-4	3_2
GL	Halle	2014	N1	SCRI_RS_154973	3H	40.7	0.231974	5.57971e-11	0.0405676	10.2534	QTL_3H-4	3_2
GPE	Dundee	2014	N1	BOPA1_6805_1110	3H	40.7	-1.40224	6.50186e-13	0.164478	12.187	QTL_3H-4	3_2
GPE	Dundee	2015	N0	SCRI_RS_154973	3H	40.7	-0.946818	1.87373e-10	0.0672191	9.72729	QTL_3H-4	3_2
GPE	Dundee	2014	N0	SCRI_RS_154973	3H	40.7	-1.29248	8.10491e-10	0.0872549	9.09125	QTL_3H-4	3_2
GA	Halle	2014	N0	BOPA1_6805_1110	3H	40.7	0.344352	7.26429e-10	0.000979761	9.13881	QTL_3H-4	3_2
TGW	Halle	2014	N1	SCRI_RS_199987	3H	40.7	1.05529	1.43614e-08	0.00257408	7.8428	QTL_3H-4	3_2
GA	Halle	2014	N1	SCRI_RS_154973	3H	40.7	0.500581	6.07272e-08	0.0365933	7.21662	QTL_3H-4	3_2
GPE	Dundee	2015	N1	BOPA1_6805_1110	3H	40.7	-0.935081	3.54836e-08	0.0246952	7.44997	QTL_3H-4	3_2
SE_GW	Dundee	2014	N1	SCRI_RS_154973	3H	40.7	0.00959337	3.61387e-07	0.019346	6.44203	QTL_3H-4	3_2
YLD	Halle	2015	N1	SCRI_RS_168541	3H	40.7	-20.2485	3.13181e-09	0.273276	8.5042	QTL_3H-4	3_2
GR	Dundee	2015	N0	SCRI_RS_154973	3H	40.7	-0.00590182	7.71837e-07	0.0356007	6.11247	QTL_3H-4	3_2
GW	Dundee	2015	N0	SCRI_RS_146425	3H	43.1	-0.0625888	1.03942e-26	0.0972051	25.9832	QTL_3H-4	3_2
SE_GW	Dundee	2014	N0	BOPA1_9018_522	3H	43.1	0.0112803	9.85638e-11	0.0292839	10.0063	QTL_3H-4	3_2
YLD	Halle	2015	N1	SCRI_RS_146425	3H	43.1	-33.211	1.5615e-14	0.250418	13.8065	QTL_3H-4	3_2
GW	Dundee	2015	N1	SCRI_RS_146425	3H	43.1	-0.0277731	8.48167e-10	0.0343133	9.07152	QTL_3H-4	3_2
GL	Dundee	2014	N1	SCRI_RS_146425	3H	43.1	-0.169447	6.33255e-08	0.0159428	7.19842	QTL_3H-4	3_2
GA	Dundee	2014	N1	SCRI_RS_146425	3H	43.1	-0.442884	1.63811e-08	0.0179843	7.78566	QTL_3H-4	3_2
GPE	Halle	2014	N0	BOPA1_9018_522	3H	43.1	-1.13768	3.53427e-09	0.0926707	8.4517	QTL_3H-4	3_2
YLD	Halle	2014	N0	SCRI_RS_146425	3H	43.1	-23.0682	1.93415e-10	0.238443	9.71351	QTL_3H-4	3_2
GPE	Halle	2015	N0	BOPA1_9018_522	3H	43.1	-0.682124	9.74581e-08	0.012872	7.01118	QTL_3H-4	3_2
GW	Dundee	2014	N0	BOPA2_12_21506	3H	43.1	-0.0350079	1.84233e-07	0.00505119	6.73463	QTL_3H-4	3_2
GR	Dundee	2014	N1	SCRI_RS_146425	3H	43.1	0.00705819	1.77558e-07	0.00671391	6.75066	QTL_3H-4	3_2
GR	Halle	2014	N1	SCRI_RS_146425	3H	43.1	-0.00789088	2.96861e-07	0.0281354	6.52745	QTL_3H-4	3_2
GPE	Dundee	2014	N1	SCRI_RS_146425	3H	43.1	-1.04886	9.09973e-07	0.153311	6.04097	QTL_3H-4	3_2
TGW	Dundee	2014	N1	SCRI_RS_146425	3H	43.1	-0.791406	8.77439e-06	0.00963833	5.05678	QTL_3H-4	3_2
GPE	Dundee	2015	N0	SCRI_RS_229693	3H	43.9	-0.997788	1.85565e-06	0.0418714	5.7315	QTL_3H-4	3_2
GPE	Dundee	2014	N1	BOPA2_12_30785	3H	44.3	-1.13674	2.72144e-08	0.116765	7.5652	QTL_3H-5
GA	Halle	2015	N1	SCRI_RS_151254	3H	44.8	0.707275	4.51821e-08	0.0185072	7.34503	QTL_3H-5
GPE	Halle	2015	N1	BOPA2_12_31475	3H	44.8	-0.682972	7.74503e-07	0.0313694	6.11098	QTL_3H-5
YLD	Halle	2015	N1	BOPA2_12_31475	3H	44.8	-19.2048	2.13073e-06	0.316739	5.67147	QTL_3H-5
GPE	Dundee	2014	N0	BOPA2_12_31475	3H	44.8	-0.913888	3.71955e-06	0.106002	5.42951	QTL_3H-5
GL	Halle	2014	N0	BOPA1_4105_1417	3H	45.8	0.181163	5.26305e-13	0.00174725	12.2788	QTL_3H-5
GPE	Dundee	2015	N0	BOPA2_12_30737	3H	46	-0.961163	5.94734e-08	0.0383704	7.22568	QTL_3H-5
GPE	Dundee	2014	N1	BOPA1_4256_833	3H	46	-1.21091	2.92845e-06	0.0353101	5.53336	QTL_3H-5
YLD	Halle	2014	N1	BOPA2_12_30737	3H	46	-14.2304	3.58152e-06	0.0160272	5.44593	QTL_3H-5
GR	Halle	2015	N1	SCRI_RS_200297	3H	46.2	-0.00743591	3.89942e-09	0.012013	8.409	QTL_3H-5
TGW	Halle	2015	N1	SCRI_RS_230096	3H	46.2	0.687768	9.61619e-06		5.017	QTL_3H-5
TGW	Dundee	2014	N1	SCRI_RS_126627	3H	46.55	-3.32883	6.25424e-09	0.0212159	8.20383	QTL_3H-5
TGW	Halle	2014	N0	SCRI_RS_126627	3H	46.55	-2.73804	3.43629e-07	0.0316077	6.46391	QTL_3H-5
GW	Dundee	2014	N1	SCRI_RS_126627	3H	46.55	-0.0840464	1.57082e-06	0.0189272	5.80387	QTL_3H-5
GPE	Halle	2015	N1	BOPA2_12_20264	3H	47.3	-1.79369	2.66204e-09	0.0152329	8.57479	QTL_3H-5
GPE	Halle	2014	N0	BOPA2_12_20264	3H	47.3	-1.2396	2.20773e-06	0.0275548	5.65605	QTL_3H-5
YLD	Halle	2014	N0	BOPA2_12_30467	3H	47.3	-12.5291	2.99582e-06	0.227426	5.52348	QTL_3H-5
GW	Halle	2014	N1	BOPA2_12_20264	3H	47.3	-0.049926	3.58993e-06	0.00697879	5.44491	QTL_3H-5
GPE	Dundee	2014	N1	BOPA2_12_30991	3H	47.55	2.41737	2.19273e-06	0.00159248	5.65902	QTL_3H-5
TGW	Dundee	2014	N1	BOPA1_5058_404	3H	50.5	0.842532	1.80654e-06	0.000603739	5.74315	QTL_3H-5		+
GW	Halle	2015	N1	SCRI_RS_223894	3H	51.2	0.0585071	8.46256e-13	0.00171815	12.0725	QTL_3H-5		+
GR	Halle	2015	N1	SCRI_RS_223894	3H	51.2	0.0102676	8.79149e-07	0.000746593	6.05594	QTL_3H-5		+
SE_GW	Halle	2015	N1	BOPA2_12_20108	3H	51.35	-0.0111981	7.04935e-06	0.00478433	5.15185	QTL_3H-5		+
GL	Halle	2014	N0	SCRI_RS_214259	3H	51.4	-0.130823	1.11639e-06	0.00181767	5.95218	QTL_3H-5		+
GA	Halle	2014	N0	SCRI_RS_138918	3H	51.45	-0.482948	7.12648e-06	0.00477277	5.14713	QTL_3H-5		+
GR	Dundee	2015	N0	BOPA1_ABC04826_1_1_174	3H	51.45	-0.00597037	1.36277e-06	0.0357287	5.86558	QTL_3H-5		+
GW	Halle	2015	N1	SCRI_RS_173348	3H	51.6	-0.0369518	9.478e-07	0.00248726	6.02328	QTL_3H-5		+
GL	Dundee	2015	N0	SCRI_RS_144369	3H	51.8	0.177399	7.94845e-09	0.0161375	8.09972	QTL_3H-5		+
GR	Halle	2015	N1	BOPA1_7728_341	3H	51.8	-0.0127566	3.17166e-08	0.00265921	7.49871	QTL_3H-5		+
GPE	Dundee	2014	N1	BOPA2_12_31017	3H	51.8	-1.2468	2.10397e-08	0.0622194	7.67696	QTL_3H-5		+
GR	Halle	2015	N1	BOPA2_12_10850	3H	53.3	0.020319	2.04676e-07	0.00248406	6.68893	QTL_3H-5
GPE	Halle	2014	N0	SCRI_RS_168665	3H	55.2	0.950079	3.52897e-09	9.95836e-07	8.45235	QTL_3H-5
TGW	Dundee	2014	N1	SCRI_RS_124607	3H	55.5	-0.912478	2.17832e-06	0.00171736	5.66188	QTL_3H-5
TGW	Halle	2015	N1	SCRI_RS_167463	3H	60.8	-0.815023	1.08483e-06	0.000110073	5.96464	QTL_3H-6
GR	Dundee	2014	N1	SCRI_RS_214023	3H	61.9	0.00717473	5.4128e-07	0.00600832	6.26658	QTL_3H-6
GPE	Halle	2015	N0	SCRI_RS_210118	3H	62.45	2.03876	6.26436e-06	0.0132372	5.20312	QTL_3H-6
GA	Halle	2014	N0	SCRI_RS_138291	3H	62.5	0.361276	6.0847e-06	0.000407649	5.21576	QTL_3H-6
GR	Halle	2015	N1	SCRI_RS_224377	3H	64.5	-0.00780895	3.77486e-11	0.0060802	10.4231	QTL_3H-6
GR	Halle	2014	N0	SCRI_RS_224377	3H	64.5	-0.00625895	1.17967e-09	0.00287786	8.92824	QTL_3H-6
GR	Halle	2015	N1	BOPA1_1176_1547	3H	64.5	0.00728561	8.21339e-08	0.00218093	7.08548	QTL_3H-6
GW	Halle	2015	N0	BOPA1_6883_203	3H	68.1	-0.0353612	4.5471e-08	0.0130647	7.34227	QTL_3H-6
TGW	Halle	2015	N0	BOPA1_6883_203	3H	68.1	-1.13449	3.57949e-06	0.00226478	5.44618	QTL_3H-6
GA	Dundee	2015	N0	BOPA1_8020_87	3H	76.2	-0.399002	9.76295e-06		5.01042	QTL_3H-7
GPE	Halle	2014	N1	SCRI_RS_116760	3H	76.3	0.634969	4.77315e-06	0.0004257	5.32119	QTL_3H-7
GW	Dundee	2015	N1	BOPA2_12_10583	3H	77.4	-0.0412639	1.68819e-07	0.0154252	6.77258	QTL_3H-7
GA	Halle	2015	N1	SCRI_RS_227472	3H	84	0.215613	1.75916e-06	0.00905624	5.7547	QTL_3H-8
GW	Dundee	2015	N0	BOPA2_12_10074	3H	86.4	-0.0393791	4.04187e-07	0.0258023	6.39342	QTL_3H-8
GA	Halle	2015	N0	BOPA1_3791_1525	3H	87.4	0.3452	1.93965e-11	0.00718255	10.7123	QTL_3H-8
GA	Halle	2014	N0	SCRI_RS_187928	3H	96.3	0.450598	9.41805e-06		5.02604	QTL_3H-9
TGW	Halle	2014	N0	SCRI_RS_187928	3H	96.3	1.30724	6.73137e-07	0.00420358	6.1719	QTL_3H-9
TGW	Halle	2015	N0	SCRI_RS_187928	3H	96.3	1.53594	4.18342e-06	0.00313992	5.37847	QTL_3H-9
TGW	Halle	2015	N1	SCRI_RS_149566	3H	97.8	1.32482	3.38044e-07	0.0131758	6.47103	QTL_3H-9
GPE	Halle	2015	N1	SCRI_RS_116542	3H	98.5	-4.3815	5.63803e-20	0.00426011	19.2489	QTL_3H-9
YLD	Halle	2015	N0	BOPA1_1435_670	3H	98.7	-26.0559	8.16031e-08	0.00273738	7.08829	QTL_3H-9
GL	Halle	2014	N1	SCRI_RS_196677	3H	103.8	0.113354	4.72531e-10	0.0301772	9.32557	QTL_3H-10
GPE	Halle	2014	N1	SCRI_RS_159125	3H	103.8	-1.82215	4.56765e-08	0.00106906	7.34031	QTL_3H-10
GA	Halle	2014	N1	SCRI_RS_196677	3H	103.8	0.238569	2.91226e-07	0.0280007	6.53577	QTL_3H-10
TGW	Dundee	2015	N1	SCRI_RS_151711	3H	104.3	0.876494	4.87723e-06	0.0177349	5.31183	QTL_3H-10
GPE	Halle	2015	N0	SCRI_RS_14857	3H	105	-0.498215	3.1894e-06	0.0119735	5.49629	QTL_3H-10
GPE	Halle	2015	N1	BOPA1_ABC13753_1_2_167	3H	105.3	-0.989616	6.63909e-13	0.010855	12.1779	QTL_3H-10
GPE	Dundee	2014	N1	SCRI_RS_183638	3H	107.8	-0.771633	1.37198e-07	0.00276782	6.86265	QTL_3H-10
SE_GL	Dundee	2014	N0	BOPA2_12_31525	3H	108.1	-0.114656	4.89569e-07	0.00240464	6.31019	QTL_3H-10
TGW	Halle	2014	N1	BOPA2_12_31525	3H	108.1	0.846087	2.2454e-07	0.0112026	6.64871	QTL_3H-10
GPE	Halle	2014	N0	BOPA1_5260_462	3H	108.6	-0.693776	1.03459e-08	0.00835494	7.98523	QTL_3H-10
GPE	Halle	2015	N1	BOPA2_12_11338	3H	108.6	2.06399	4.69489e-07	0.0003278	6.32837	QTL_3H-10
GR	Halle	2014	N1	SCRI_RS_120973	3H	108.6	-0.00437826	1.29763e-06	0.021644	5.88685	QTL_3H-10
TGW	Dundee	2014	N0	SCRI_RS_165334	3H	109.2	2.55935	2.74473e-15	0.0387237	14.5615	QTL_3H-10
GW	Halle	2014	N0	SCRI_RS_103215	3H	109.2	-0.0336039	1.60523e-10	0.0271369	9.79446	QTL_3H-10
TGW	Dundee	2014	N1	SCRI_RS_165334	3H	109.2	1.54692	8.39093e-11	0.0184193	10.0762	QTL_3H-10
GPE	Dundee	2015	N1	BOPA2_12_30924	3H	109.2	-0.928331	1.55431e-10	0.0387149	9.80846	QTL_3H-10
TGW	Dundee	2015	N1	SCRI_RS_103215	3H	109.2	0.762044	4.25554e-06	0.0170209	5.37105	QTL_3H-10
SE_GW	Dundee	2015	N1	BOPA2_12_31238	3H	109.8	-0.00793764	6.85835e-08	0.0121002	7.16378	QTL_3H-10
SE_GW	Dundee	2014	N0	BOPA2_12_31238	3H	109.8	-0.00825775	2.52876e-07	0.0042584	6.59709	QTL_3H-10
GPE	Dundee	2015	N0	BOPA2_12_31238	3H	109.8	-0.569438	3.77761e-07	0.0202513	6.42278	QTL_3H-10
GR	Halle	2014	N0	SCRI_RS_202406	3H	117	-0.0050076	1.27163e-07	0.0183766	6.89564	QTL_3H-11
GW	Dundee	2014	N0	BOPA1_3718_1026	3H	117	0.0265632	8.87697e-06	6.64057e-05	5.05174	QTL_3H-11
SE_GW	Halle	2014	N1	BOPA1_3340_1042	3H	118.9	0.0106171	1.06714e-09	0.00309363	8.97178	QTL_3H-11
GW	Halle	2014	N1	BOPA1_2754_1027	3H	122	-0.0319394	1.27267e-08	0.0144999	7.89528	QTL_3H-11
GW	Dundee	2014	N0	SCRI_RS_209963	3H	122.6	-0.0475872	2.21096e-14	0.00370407	13.6554	QTL_3H-11
GR	Halle	2015	N0	SCRI_RS_162863	3H	122.6	-0.00560919	3.94029e-13	0.016495	12.4045	QTL_3H-11
GW	Halle	2015	N0	SCRI_RS_162863	3H	122.6	-0.0324459	4.52286e-13	0.0172865	12.3446	QTL_3H-11
TGW	Dundee	2014	N0	SCRI_RS_209963	3H	122.6	-1.11303	4.91033e-10	0.00279518	9.30889	QTL_3H-11
TGW	Halle	2014	N1	SCRI_RS_209963	3H	122.6	-0.65015	6.70608e-07	0.00294118	6.17353	QTL_3H-11
GW	Halle	2014	N0	SCRI_RS_162863	3H	122.6	-0.0230441	2.18445e-06	0.0121451	5.66066	QTL_3H-11
SE_GL	Dundee	2015	N0	SCRI_RS_213950	3H	126.7	0.111839	7.80198e-09	0.0136174	8.1078	QTL_3H-12
SE_GW	Halle	2014	N0	SCRI_RS_213950	3H	126.7	0.00582044	1.41786e-11	0.00779503	10.8484	QTL_3H-12
GR	Halle	2015	N1	SCRI_RS_175038	3H	127.3	-0.00495887	1.1392e-11	0.017218	10.9434	QTL_3H-12
TGW	Halle	2014	N0	SCRI_RS_24545	3H	127.3	-0.625853	2.83829e-06	0.000972666	5.54694	QTL_3H-12
GA	Halle	2014	N1	BOPA1_3949_1560	3H	128.6	-0.373772	3.97214e-06	0.00479244	5.40098	QTL_3H-12
GA	Halle	2014	N0	BOPA2_12_30482	3H	128.6	-0.311905	4.85425e-06	0.00206877	5.31388	QTL_3H-12
SE_GL	Dundee	2014	N0	SCRI_RS_221869	3H	128.6	0.162479	6.77555e-06	0.00451815	5.16906	QTL_3H-12
TGW	Dundee	2014	N0	SCRI_RS_231382	3H	128.8	-1.15157	2.8078e-06	0.000513952	5.55163	QTL_3H-12
GL	Halle	2015	N1	SCRI_RS_115755	3H	133	1.42199	6.95427e-10	0.010751	9.15775	QTL_3H-13
GR	Halle	2014	N1	SCRI_RS_14107	3H	133.3	-0.00571811	9.26295e-06	0.0292144	5.03325	QTL_3H-13
TGW	Halle	2015	N0	SCRI_RS_189710	3H	135.6	-0.892411	1.53327e-08	0.00056159	7.81438	QTL_3H-13
GW	Halle	2015	N1	SCRI_RS_189710	3H	135.6	-0.0230313	9.36665e-06		5.02842	QTL_3H-13
GW	Dundee	2014	N0	SCRI_RS_10019	3H	136.6	0.0873022	4.54166e-06	0.000173295	5.34279	QTL_3H-13
TGW	Halle	2015	N1	SCRI_RS_205957	3H	137.5	-0.910726	1.11044e-09	0.000223068	8.9545	QTL_3H-13
GPE	Dundee	2015	N1	BOPA2_12_30767	3H	142.15	-2.18546	7.6649e-06	9.69009e-05	5.11549	QTL_3H-14
GA	Halle	2015	N1	SCRI_RS_176108	3H	143.5	0.347066	9.80036e-06		5.00876	QTL_3H-14
TGW	Halle	2015	N1	SCRI_RS_176108	3H	143.5	1.18132	3.07468e-06	0.00126365	5.5122	QTL_3H-14
SE_GW	Dundee	2014	N0	SCRI_RS_229623	3H	144.1	-0.0153267	2.60674e-06	0.00802622	5.5839	QTL_3H-14
GR	Dundee	2014	N1	BOPA1_ABC36454_pHv2499_01	3H	145.4	-0.00804557	8.49371e-09	0.00937063	8.0709	QTL_3H-14
GA	Dundee	2014	N1	BOPA1_ABC36454_pHv2499_01	3H	145.4	0.40603	1.60726e-06	0.00759007	5.79391	QTL_3H-14
SE_GW	Halle	2014	N1	SCRI_RS_16311	3H	148.4	0.0101285	4.58673e-07	0.00490636	6.3385	QTL_3H-14
GR	Halle	2014	N0	SCRI_RS_159189	3H	154.9	-0.00635455	4.8505e-10	0.0168103	9.31421	QTL_3H-15
GPE	Halle	2014	N1	SCRI_RS_128375	3H	154.9	-0.774496	4.63822e-08	0.0010925	7.33365	QTL_3H-15
GA	Halle	2014	N0	SCRI_RS_139876	3H	154.9	0.247257	4.23479e-07	0.0125354	6.37317	QTL_3H-15
GA	Halle	2014	N1	SCRI_RS_237738	3H	154.9	0.244479	1.69875e-06	0.00227667	5.76987	QTL_3H-15
GR	Halle	2015	N1	BOPA2_12_30135	3H	154.9	-0.0047466	3.13685e-07	0.00821063	6.50351	QTL_3H-15
TGW	Halle	2014	N1	SCRI_RS_178836	3H	154.9	1.13581	5.22289e-06	0.00551176	5.28209	QTL_3H-15
GL	Halle	2015	N0	SCRI_RS_164381	4H	0.5	0.100543	1.26017e-06	0.00829516	5.89957	QTL_4H-1	4_1
GA	Halle	2015	N1	SCRI_RS_173731	4H	1.1	0.314794	1.40104e-06	0.000992101	5.85355	QTL_4H-1	4_1
GR	Dundee	2015	N0	BOPA1_13301_90	4H	1.1	-0.00554401	4.49909e-06	0.0208346	5.34688	QTL_4H-1	4_1
YLD	Halle	2014	N1	BOPA2_12_31458	4H	3.5	-33.788	7.56316e-55	0.0797821	54.1213	QTL_4H-1	4_1
GW	Dundee	2014	N1	BOPA2_12_31458	4H	3.5	-0.0392999	2.06258e-20	0.0324112	19.6856	QTL_4H-1	4_1
GW	Halle	2015	N1	BOPA2_12_31458	4H	3.5	-0.0411256	2.11337e-19	0.0677754	18.675	QTL_4H-1	4_1
GW	Halle	2014	N0	BOPA2_12_31458	4H	3.5	-0.0352365	1.54297e-17	0.0296969	16.8116	QTL_4H-1	4_1
YLD	Halle	2015	N0	BOPA2_12_31458	4H	3.5	-28.4853	1.06365e-38	0.0571317	37.9732	QTL_4H-1	4_1
YLD	Halle	2015	N1	BOPA2_12_31458	4H	3.5	-26.2472	1.67462e-33	0.0552498	32.7761	QTL_4H-1	4_1
TGW	Dundee	2014	N1	BOPA2_12_31458	4H	3.5	-1.17618	4.38427e-18	0.0290645	17.3581	QTL_4H-1	4_1
YLD	Halle	2014	N0	BOPA2_12_31458	4H	3.5	-22.2467	4.36191e-29	0.0332133	28.3603	QTL_4H-1	4_1
TGW	Halle	2014	N0	BOPA2_12_31458	4H	3.5	-0.823277	2.32569e-11	0.0311773	10.6334	QTL_4H-1	4_1
GPE	Halle	2014	N1	BOPA2_12_31458	4H	3.5	-0.94698	1.49605e-10	0.00119014	9.82505	QTL_4H-1	4_1
GA	Halle	2014	N1	BOPA2_12_31458	4H	3.5	-0.359992	5.06203e-14	0.0154403	13.2957	QTL_4H-1	4_1
GA	Dundee	2014	N1	BOPA2_12_31458	4H	3.5	-0.360064	8.27694e-08	0.0137727	7.08213	QTL_4H-1	4_1
GPE	Halle	2015	N0	SCRI_RS_231066	4H	3.5	-0.953452	5.51148e-06	0.00344148	5.25873	QTL_4H-1	4_1
GR	Halle	2015	N0	BOPA2_12_31458	4H	3.5	-0.0053443	9.58517e-06		5.0184	QTL_4H-1	4_1
GR	Halle	2015	N1	BOPA2_12_30540	4H	14.9	-0.00806732	2.08171e-31	0.0424055	30.6816	QTL_4H-2
GW	Halle	2015	N0	BOPA2_12_30540	4H	14.9	-0.0571781	3.66748e-39	0.0815551	38.4356	QTL_4H-2
TGW	Halle	2014	N1	BOPA2_12_30540	4H	14.9	-1.68521	4.05363e-41	0.0654419	40.3922	QTL_4H-2
TGW	Halle	2015	N1	BOPA2_12_30540	4H	14.9	-1.64536	1.2242e-40	0.0819036	39.9121	QTL_4H-2
TGW	Halle	2015	N0	BOPA2_12_30540	4H	14.9	-1.82791	3.16113e-36	0.0847905	35.5002	QTL_4H-2
SE_GW	Halle	2015	N1	BOPA2_12_30540	4H	14.9	0.0071944	6.30107e-16	0.0369545	15.2006	QTL_4H-2
GW	Halle	2014	N1	BOPA2_12_30540	4H	14.9	-0.0427429	1.27441e-14	0.0420945	13.8947	QTL_4H-2
GW	Dundee	2015	N1	BOPA2_12_30540	4H	14.9	-0.0284026	3.53756e-13	0.0201468	12.4513	QTL_4H-2
SE_GW	Halle	2014	N0	SCRI_RS_220110	4H	14.9	0.00494593	3.47525e-07	0.00752482	6.45901	QTL_4H-2
GA	Dundee	2015	N1	BOPA2_12_30540	4H	14.9	-0.405732	2.60233e-11	0.00576974	10.5846	QTL_4H-2
GL	Halle	2015	N1	BOPA1_ABC08396_1_4_120	4H	19.9	0.105877	1.40342e-09	0.0178225	8.85281	QTL_4H-3
SE_GW	Halle	2015	N0	BOPA1_ABC08396_1_4_120	4H	19.9	0.00609219	5.42782e-10	0.0173646	9.26537	QTL_4H-3
TGW	Dundee	2015	N1	BOPA1_3432_290	4H	19.9	-0.70809	2.94734e-10	0.0221384	9.53057	QTL_4H-3
GR	Halle	2014	N1	BOPA1_3432_290	4H	19.9	-0.00442793	5.76059e-08	0.00895857	7.23953	QTL_4H-3
GPE	Halle	2015	N0	BOPA2_12_10562	4H	21.05	3.65497	1.75546e-10	0.112705	9.75561	QTL_4H-3
GPE	Dundee	2014	N0	BOPA2_12_10562	4H	21.05	2.6059	1.51859e-06	0.0309597	5.81856	QTL_4H-3
GW	Halle	2015	N1	SCRI_RS_170370	4H	25.7	-0.0219662	7.31757e-06	0.0699523	5.13563	QTL_4H-3
GPE	Halle	2014	N0	SCRI_RS_139079	4H	26.15	-5.43009	2.68468e-07	0.0679232	6.57111	QTL_4H-3
GW	Halle	2014	N0	BOPA1_952_1301	4H	26.3	-0.180443	4.75386e-20	0.00780522	19.323	QTL_4H-3
GW	Halle	2014	N1	BOPA1_952_1301	4H	26.3	-0.158623	7.82519e-16	0.0117099	15.1065	QTL_4H-3
SE_GW	Halle	2015	N1	BOPA1_952_1301	4H	26.3	0.0412133	7.96749e-14	0.0223218	13.0987	QTL_4H-3
SE_GW	Halle	2015	N0	BOPA1_952_1301	4H	26.3	0.034342	4.92402e-12	0.0119593	11.3077	QTL_4H-3
GPE	Halle	2015	N1	BOPA1_952_1301	4H	26.3	4.68317	4.80917e-16	0.152628	15.3179	QTL_4H-3
GW	Halle	2015	N0	BOPA1_952_1301	4H	26.3	-0.142217	8.84214e-11	0.00680458	10.0534	QTL_4H-3
GPE	Halle	2014	N0	BOPA1_952_1301	4H	26.3	7.46237	6.11869e-13	0.0979266	12.2133	QTL_4H-3
SE_GW	Halle	2014	N0	BOPA1_952_1301	4H	26.3	0.026947	2.86696e-10	0.0182068	9.54258	QTL_4H-3
GW	Halle	2015	N1	BOPA1_952_1301	4H	26.3	-0.120043	1.14485e-09	0.00623863	8.94125	QTL_4H-3
TGW	Halle	2014	N1	BOPA1_952_1301	4H	26.3	-7.73667	1.33947e-10	0.0256076	9.87307	QTL_4H-3
TGW	Halle	2014	N0	BOPA1_952_1301	4H	26.3	-4.20628	1.64319e-10	0.0219146	9.78431	QTL_4H-3
SE_GW	Halle	2014	N1	BOPA1_952_1301	4H	26.3	0.0230707	2.20791e-07	0.0106483	6.65602	QTL_4H-3
GA	Halle	2014	N0	BOPA1_952_1301	4H	26.3	-1.49106	4.45546e-11	0.0236873	10.3511	QTL_4H-3
GA	Halle	2014	N1	BOPA1_952_1301	4H	26.3	-1.2384	3.49911e-10	0.0352118	9.45604	QTL_4H-3
GA	Halle	2015	N1	BOPA1_952_1301	4H	26.3	-1.0445	4.79142e-07	0.0187023	6.31954	QTL_4H-3
GR	Halle	2014	N0	SCRI_RS_228232	4H	29.8	-0.005173	1.79824e-10	0.0353416	9.74515	QTL_4H-3
GL	Halle	2014	N0	SCRI_RS_157832	4H	30	0.0921699	4.50278e-06	0.0292674	5.34652	QTL_4H-3
GW	Dundee	2015	N1	BOPA2_12_30865	4H	34.3	0.11825	2.58117e-10	0.0165573	9.58818	QTL_4H-4
TGW	Dundee	2014	N0	BOPA2_12_10860	4H	39.8	-0.947385	9.20131e-06	0.0223093	5.03615	QTL_4H-4
YLD	Halle	2014	N1	SCRI_RS_75805	4H	41.9	13.1934	1.46753e-07	0.000558425	6.83341	QTL_4H-4
GA	Halle	2014	N0	BOPA2_12_10063	4H	43.8	0.357413	8.51012e-08	0.00787266	7.07006	QTL_4H-4
GL	Dundee	2015	N1	BOPA2_12_10063	4H	43.8	0.115469	5.20301e-06	0.00472767	5.28375	QTL_4H-4
GW	Halle	2014	N0	BOPA1_ABC07631_1_1_83	4H	44.9	-0.0248762	1.59977e-06	0.0352028	5.79594	QTL_4H-4
SE_GW	Dundee	2015	N0	SCRI_RS_143191	4H	49.9	-0.0126613	8.51931e-08	0.00596634	7.0696	QTL_4H-5	4_2
GPE	Halle	2014	N1	SCRI_RS_130433	4H	50.55	-25.6698	2.93482e-17	0.047796	16.5324	QTL_4H-5	4_2
SE_GL	Dundee	2014	N1	SCRI_RS_157310	4H	50.6	0.215498	2.03936e-06	0.00890878	5.69051	QTL_4H-5	4_2	+
GW	Halle	2015	N1	SCRI_RS_123814	4H	50.7	-0.0328644	9.28346e-09	0.0615509	8.03229	QTL_4H-5	4_2	+
GPE	Halle	2014	N1	SCRI_RS_199711	4H	50.8	27.8089	2.17371e-20	0.0621842	19.6628	QTL_4H-5	4_2	+
TGW	Halle	2015	N1	SCRI_RS_168580	4H	50.8	-1.32364	5.80626e-10	0.0128057	9.2361	QTL_4H-5	4_2	+
GPE	Halle	2014	N0	SCRI_RS_199711	4H	50.8	3.72633	6.00883e-06	0.0578797	5.22121	QTL_4H-5	4_2	+
GR	Halle	2015	N0	BOPA2_12_30878	4H	51	-0.00413646	4.67902e-07	0.00550167	6.32984	QTL_4H-5	4_2	+
TGW	Dundee	2015	N1	BOPA2_12_30866	4H	51.2	3.50959	2.1448e-08	0.00675244	7.66861	QTL_4H-5	4_2	+
YLD	Halle	2014	N1	SCRI_RS_151735	4H	51.9	43.3825	2.40966e-06	0.0125794	5.61804	QTL_4H-5	4_2	+
TGW	Halle	2015	N0	SCRI_RS_193415	4H	51.95	3.68393	9.52775e-09	0.00531661	8.02101	QTL_4H-5	4_2	+
GA	Halle	2014	N1	BOPA2_12_30605	4H	52.2	0.599365	5.16185e-06	9.09269e-05	5.28719	QTL_4H-5	4_2	+
GW	Dundee	2014	N0	BOPA1_3699_1543	4H	53.9	-0.0599865	1.19965e-08	0.00284299	7.92094	QTL_4H-5	4_2
GW	Dundee	2014	N0	SCRI_RS_147636	4H	54	-0.0331839	7.39148e-14	0.0354321	13.1313	QTL_4H-5	4_2
SE_GW	Halle	2014	N0	SCRI_RS_208828	4H	54	0.00650934	1.81671e-11	0.0235672	10.7407	QTL_4H-5	4_2
GW	Halle	2014	N1	BOPA1_3127_273	4H	54.8	-0.0280056	2.78193e-08	0.047094	7.55565	QTL_4H-5	4_2
GW	Halle	2014	N0	BOPA1_3127_273	4H	54.8	-0.0349582	5.56827e-08	0.051324	7.25428	QTL_4H-5	4_2
GA	Halle	2014	N1	BOPA1_3127_273	4H	54.8	-0.370838	1.20582e-09	0.0265799	8.91872	QTL_4H-5	4_2
GW	Halle	2015	N1	BOPA1_3127_273	4H	54.8	-0.0282045	1.78313e-06	0.0438383	5.74882	QTL_4H-5	4_2
SE_GL	Dundee	2014	N1	SCRI_RS_224629	4H	56.2	0.791376	1.80861e-13	0.0319923	12.7427	QTL_4H-5	4_2
GPE	Halle	2014	N0	SCRI_RS_136645	4H	57.3	-3.60341	2.20943e-06	0.0371603	5.65572	QTL_4H-5	4_2
TGW	Halle	2015	N0	BOPA1_ABC08788_1_1_329	4H	57.3	-2.11087	3.53545e-06	0.00738777	5.45155	QTL_4H-5	4_2
TGW	Halle	2014	N1	BOPA2_12_11427	4H	57.5	-1.25241	2.01334e-06	0.0147127	5.69608	QTL_4H-5	4_2
SE_GW	Halle	2015	N1	SCRI_RS_189180	4H	58.1	0.0091445	5.9122e-10	0.0186467	9.22825	QTL_4H-5	4_2
GR	Halle	2014	N0	SCRI_RS_98343	4H	58.1	-0.0146594	5.41406e-08	0.00338831	7.26648	QTL_4H-5	4_2
YLD	Halle	2014	N0	BOPA1_5354_1046	4H	59.6	13.4502	1.64441e-06	0.000331241	5.78399	QTL_4H-5	4_2
GW	Dundee	2014	N1	SCRI_RS_163033	4H	60	-0.0293999	2.1595e-08	0.0254572	7.66565	QTL_4H-6
GA	Halle	2015	N1	SCRI_RS_218193	4H	60.1	-0.511078	9.22027e-07	0.0161776	6.03526	QTL_4H-6
GA	Dundee	2014	N1	BOPA1_10321_364	4H	60.3	-0.368392	2.30701e-06	0.0133987	5.63695	QTL_4H-6
TGW	Dundee	2015	N1	BOPA2_12_31385	4H	60.7	-1.25138	3.21429e-14	0.0509242	13.4929	QTL_4H-6
TGW	Halle	2014	N0	BOPA2_12_31515	4H	60.7	-0.969814	5.62378e-13	0.0467821	12.25	QTL_4H-6
GW	Dundee	2015	N0	BOPA2_12_31385	4H	60.7	-0.0381219	4.48119e-10	0.0292511	9.34861	QTL_4H-6
TGW	Dundee	2015	N0	BOPA2_12_31385	4H	60.7	-0.871395	4.16128e-08	0.0488546	7.38077	QTL_4H-6
GA	Halle	2015	N0	BOPA2_12_31385	4H	60.7	-0.382334	6.86677e-09	0.0460982	8.16325	QTL_4H-6
GW	Halle	2014	N1	SCRI_RS_10205	4H	61.05	0.0431057	5.35456e-06	1.39202e-05	5.27128	QTL_4H-6
GA	Dundee	2015	N1	BOPA1_11293_490	4H	62.5	-0.277641	1.2958e-08	0.00954691	7.88746	QTL_4H-6
GW	Halle	2015	N0	BOPA1_2955_452	4H	64	-0.0440953	3.03772e-15	0.0235194	14.5175	QTL_4H-6
TGW	Halle	2015	N1	BOPA1_2955_452	4H	64	-1.26963	3.05258e-16	0.0306288	15.5153	QTL_4H-6
GW	Halle	2015	N1	BOPA1_2955_452	4H	64	-0.0341107	3.77185e-12	0.0443535	11.4234	QTL_4H-6
TGW	Halle	2015	N0	SCRI_RS_157650	4H	67.6	-1.36108	2.6144e-11	0.0135458	10.5826	QTL_4H-7
GW	Dundee	2014	N0	BOPA1_2490_1786	4H	67.7	-0.0240917	3.73622e-08	0.0222529	7.42757	QTL_4H-7
TGW	Dundee	2014	N1	SCRI_RS_159331	4H	67.7	-0.707794	4.30786e-08	0.0260016	7.36574	QTL_4H-7
TGW	Halle	2014	N1	SCRI_RS_106799	4H	67.7	-0.726804	3.41804e-06	0.0470681	5.46622	QTL_4H-7
GPE	Dundee	2015	N0	BOPA1_2490_1786	4H	67.7	-0.506808	7.18217e-06	0.00523448	5.14374	QTL_4H-7
GW	Halle	2015	N0	BOPA2_12_31362	4H	70.3	0.0341945	5.34199e-07	0.00152352	6.2723	QTL_4H-7
GA	Halle	2015	N1	SCRI_RS_238610	4H	70.3	0.481557	1.08015e-06	0.0196862	5.96652	QTL_4H-7
TGW	Halle	2015	N0	BOPA2_12_31362	4H	70.3	1.01702	2.32719e-06	0.00227316	5.63317	QTL_4H-7
GL	Halle	2015	N1	SCRI_RS_179438	4H	73.5	0.0921303	4.25179e-06	0.0398581	5.37143	QTL_4H-7
GA	Halle	2014	N1	BOPA1_4051_1101	4H	78.4	0.557345	3.55184e-07	0.0471913	6.44955	QTL_4H-8
GR	Halle	2015	N1	SCRI_RS_207108	4H	78.5	-0.010036	6.21637e-07	0.0167445	6.20646	QTL_4H-8
GL	Dundee	2015	N0	BOPA1_ConsensusGBS0461_3	4H	78.5	-0.110692	7.68284e-07	0.00465269	6.11448	QTL_4H-8
GPE	Halle	2014	N1	BOPA2_12_10670	4H	81.2	-0.612405	3.3393e-07	0.00373023	6.47634	QTL_4H-8
TGW	Dundee	2015	N0	BOPA1_ABC20090_1_1_275	4H	85.1	-0.837099	1.23857e-09	0.0130573	8.90708	QTL_4H-9
GR	Halle	2015	N1	BOPA1_2400_956	4H	85.45	0.0152054	3.92211e-07	0.0185974	6.40648	QTL_4H-9
TGW	Halle	2014	N1	SCRI_RS_210971	4H	85.8	0.852121	1.18185e-06	0.00363236	5.92744	QTL_4H-9
GW	Halle	2014	N1	SCRI_RS_210971	4H	85.8	0.0272768	1.16368e-06	0.00124929	5.93416	QTL_4H-9
TGW	Dundee	2015	N1	SCRI_RS_25685	4H	90.9	-0.783035	1.5439e-07	0.00541233	6.81138	QTL_4H-10
GR	Halle	2014	N0	SCRI_RS_168399	4H	91.1	0.0133266	8.65745e-08	0.0272345	7.06261	QTL_4H-10
TGW	Dundee	2014	N1	BOPA1_4361_1867	4H	91.3	1.97795	1.49069e-06	0.00458727	5.82661	QTL_4H-10
TGW	Halle	2014	N1	BOPA1_4361_1867	4H	91.3	1.76666	4.41148e-06	0.00213158	5.35542	QTL_4H-10
GR	Halle	2015	N0	BOPA2_12_30114	4H	97.6	0.0189947	7.8179e-08	0.0255531	7.10691	QTL_4H-11
TGW	Halle	2014	N1	SCRI_RS_14487	4H	99.1	-1.17731	1.98613e-06	0.0117207	5.70199	QTL_4H-11
GA	Halle	2014	N0	BOPA2_12_11139	4H	99.6	-0.422739	4.67447e-07	0.0138884	6.33027	QTL_4H-11
YLD	Halle	2015	N1	BOPA2_12_30987	4H	100.6	-13.9261	8.43993e-12	0.01127	11.0737	QTL_4H-11
GPE	Halle	2014	N1	BOPA2_12_31139	4H	102.8	-3.82269	7.58057e-14	0.0165906	13.1203	QTL_4H-11
GA	Halle	2014	N1	SCRI_RS_6448	4H	102.8	-0.26695	3.45985e-06	0.0272862	5.46094	QTL_4H-11
GW	Halle	2014	N1	SCRI_RS_6448	4H	102.8	-0.0232503	9.68636e-07	0.0140112	6.01384	QTL_4H-11
YLD	Halle	2014	N0	SCRI_RS_157611	4H	103.8	-13.6977	7.23471e-10	0.00928292	9.14058	QTL_4H-11
TGW	Halle	2014	N1	SCRI_RS_148330	4H	103.9	-1.24779	4.64898e-06	0.0114286	5.33264	QTL_4H-11
GPE	Halle	2015	N1	BOPA2_12_11233	4H	103.9	-0.695296	6.12697e-06	0.000201773	5.21275	QTL_4H-11
GPE	Halle	2014	N1	BOPA1_4861_640	4H	110.2	-0.617926	6.08347e-07	0.00192329	6.21585	QTL_4H-12
SE_GL	Dundee	2015	N0	BOPA2_12_30873	4H	113.4	0.15687	1.37821e-07	0.00124456	6.86068	QTL_4H-12
YLD	Halle	2015	N0	SCRI_RS_113536	4H	113.4	-17.4184	3.90439e-08	0.00254756	7.40845	QTL_4H-12
GW	Halle	2015	N1	BOPA2_12_30873	4H	113.4	0.0272667	4.55879e-06	0.0139222	5.34115	QTL_4H-12
GA	Dundee	2014	N0	BOPA2_12_31023	5H	1.6	0.345776	1.87523e-06	0.00422896	5.72695	QTL_5H-1
GW	Dundee	2014	N1	SCRI_RS_168359	5H	3.3	0.0285089	2.08155e-07	0.0026019	6.68161	QTL_5H-1
TGW	Dundee	2014	N0	SCRI_RS_168359	5H	3.3	0.833944	2.37401e-07	0.00242226	6.62452	QTL_5H-1
GW	Halle	2014	N1	SCRI_RS_98293	5H	14.8	0.0187478	2.49924e-07	0.000406126	6.60219	QTL_5H-2
GA	Halle	2014	N1	SCRI_RS_98293	5H	14.8	0.194827	1.66619e-06	0.000179455	5.77827	QTL_5H-2
TGW	Halle	2014	N1	SCRI_RS_98293	5H	14.8	0.504445	2.64913e-06	0.000800864	5.5769	QTL_5H-2
GA	Halle	2015	N1	SCRI_RS_7720	5H	23.6	0.534616	5.0064e-06	0.0143192	5.30047	QTL_5H-3
GW	Dundee	2015	N1	SCRI_RS_170761	5H	23.6	0.0243457	1.07448e-06	0.00153312	5.9688	QTL_5H-3
TGW	Dundee	2015	N1	SCRI_RS_205100	5H	29.1	0.579601	8.0068e-07	4.21766e-05	6.09654	QTL_5H-3
GPE	Halle	2014	N0	BOPA2_12_10864	5H	35.85	5.57253	4.34508e-10	0.0369893	9.362	QTL_5H-4
SE_GW	Halle	2014	N0	BOPA2_12_10864	5H	35.85	0.036381	8.77511e-06	0.00242762	5.05675	QTL_5H-4
GR	Dundee	2014	N0	SCRI_RS_165313	5H	39.5	-0.0104169	7.79667e-06	0.00328971	5.10809	QTL_5H-5
GR	Dundee	2014	N0	SCRI_RS_101263	5H	41.3	0.0106002	9.96004e-14	0.00190691	13.0017	QTL_5H-5
GL	Halle	2014	N1	SCRI_RS_222345	5H	42.2	-0.320166	1.06239e-08	0.00920287	7.97372	QTL_5H-5
YLD	Halle	2014	N0	SCRI_RS_189	5H	44.35	43.0669	2.3636e-09	0.00378409	8.62643	QTL_5H-5		+
GW	Halle	2014	N1	SCRI_RS_223100	5H	44.4	0.0380822	6.9873e-09	0.00173293	8.15569	QTL_5H-5		+
GL	Halle	2015	N1	BOPA2_12_30214	5H	44.8	-0.158674	6.72795e-10	0.00259574	9.17212	QTL_5H-5		+
GL	Halle	2015	N1	SCRI_RS_133042	5H	47.2	0.16396	3.49398e-11	0.00234199	10.4567	QTL_5H-6
GA	Dundee	2015	N0	BOPA2_12_11512	5H	47.7	-1.2466	3.13226e-06	0.00135716	5.50414	QTL_5H-6
GL	Halle	2014	N0	SCRI_RS_1362	5H	49.85	0.199634	6.08259e-06	0.0231522	5.21591	QTL_5H-6
GPE	Halle	2015	N1	BOPA1_4234_1944	5H	51.5	5.77138	1.71859e-22	0.0765095	21.7648	QTL_5H-6
GPE	Halle	2014	N1	BOPA1_4234_1944	5H	51.5	4.80121	9.47596e-19	0.0584708	18.0234	QTL_5H-6
GR	Dundee	2015	N0	SCRI_RS_161414	5H	51.5	-0.00873601	2.88299e-08	0.000705265	7.54016	QTL_5H-6
GPE	Halle	2014	N0	BOPA1_4234_1944	5H	51.5	3.39493	5.84042e-10	0.0486775	9.23356	QTL_5H-6
GPE	Halle	2015	N0	BOPA1_4234_1944	5H	51.5	3.21547	3.04514e-09	0.0698615	8.51639	QTL_5H-6
GW	Halle	2015	N1	BOPA1_4234_1944	5H	51.5	-0.113705	1.01385e-07	0.00079576	6.99402	QTL_5H-6
TGW	Halle	2015	N1	BOPA1_4234_1944	5H	51.5	-3.62397	1.23489e-07	0.0111972	6.90837	QTL_5H-6
GA	Halle	2015	N1	BOPA1_4234_1944	5H	51.5	-1.02397	4.9651e-07	0.0134586	6.30407	QTL_5H-6
GA	Halle	2015	N0	BOPA1_4234_1944	5H	51.5	-1.18131	6.12057e-07	0.0183002	6.21321	QTL_5H-6
GL	Dundee	2014	N0	SCRI_RS_173717	5H	52.3	-0.246288	1.0447e-07	0.0117024	6.98101	QTL_5H-6
GW	Dundee	2014	N0	SCRI_RS_173717	5H	52.3	-0.0275225	1.37872e-08	0.0118596	7.86052	QTL_5H-6
GA	Dundee	2014	N0	SCRI_RS_173717	5H	52.3	-0.576442	2.1587e-08	0.0178336	7.66581	QTL_5H-6
SE_GW	Dundee	2015	N1	SCRI_RS_119287	5H	52.3	0.00665182	3.49338e-06	0.0093769	5.45675	QTL_5H-6
GR	Dundee	2015	N0	SCRI_RS_197571	5H	55.6	0.01168	1.35388e-07	0.00417159	6.86842	QTL_5H-6
TGW	Dundee	2014	N1	BOPA1_5799_578	5H	60.5	-0.739046	2.12111e-08	0.01869	7.67344	QTL_5H-7
YLD	Halle	2015	N1	SCRI_RS_140294	5H	62.5	-12.3369	3.20601e-06	0.00753882	5.49404	QTL_5H-7
GPE	Halle	2014	N0	BOPA2_12_10674	5H	69.3	-8.60101	1.08036e-12	0.00670668	11.9664	QTL_5H-8
GPE	Halle	2014	N0	BOPA1_9745_628	5H	69.7	7.51349	4.11693e-10	0.0209247	9.38543	QTL_5H-8
GA	Dundee	2015	N1	SCRI_RS_160332	5H	70.1	-0.265992	1.47558e-07	0.00685211	6.83104	QTL_5H-8
GA	Halle	2014	N0	BOPA2_12_30314	5H	70.1	-0.226445	8.99496e-06	0.0109261	5.046	QTL_5H-8
GL	Halle	2014	N0	BOPA2_12_30314	5H	70.1	-0.117218	1.76841e-06	0.00635058	5.75242	QTL_5H-8
GR	Dundee	2014	N0	SCRI_RS_219608	5H	73.3	0.00788315	1.84115e-06	0.0141176	5.73491	QTL_5H-8
GW	Halle	2014	N1	SCRI_RS_231184	5H	75.6	0.0446012	5.56063e-06	0.00640315	5.25488	QTL_5H-8
GW	Dundee	2014	N1	BOPA1_3333_1209	5H	80.3	0.0307705	2.21461e-07	5.52321e-05	6.6547	QTL_5H-9
TGW	Halle	2014	N1	SCRI_RS_140054	5H	85.6	-0.638342	8.623e-08	0.0131428	7.06434	QTL_5H-10
GA	Dundee	2014	N1	SCRI_RS_168467	5H	87.4	-0.347709	2.06645e-06	0.00202443	5.68478	QTL_5H-10
GPE	Dundee	2015	N1	SCRI_RS_169596	5H	87.5	3.96526	1.6219e-07	0.0068227	6.78998	QTL_5H-10
GW	Halle	2015	N1	BOPA1_ABC14689_1_9_399	5H	87.6	-0.0253908	3.44292e-09	0.0213898	8.46307	QTL_5H-10
GW	Dundee	2014	N0	BOPA2_12_20403	5H	87.6	-0.0347622	1.67478e-06	0.0144344	5.77604	QTL_5H-10
GW	Halle	2014	N1	SCRI_RS_206061	5H	87.6	-0.0212797	2.35514e-06	0.0220889	5.62798	QTL_5H-10
YLD	Halle	2014	N1	BOPA2_12_30855	5H	95	-9.65275	5.3162e-06	0.0245879	5.2744	QTL_5H-11
GR	Halle	2015	N0	SCRI_RS_142217	5H	97.3	-0.00690336	8.05764e-15	0.0412535	14.0938	QTL_5H-11
GW	Halle	2015	N0	SCRI_RS_171047	5H	97.3	-0.0292259	5.42119e-08	0.0304533	7.26591	QTL_5H-11
SE_GW	Halle	2014	N0	SCRI_RS_139944	5H	98.1	-0.00827079	5.8724e-06	0.00472004	5.23118	QTL_5H-11
TGW	Dundee	2014	N1	SCRI_RS_214241	5H	98.5	-0.800836	5.138e-09	0.0161678	8.28921	QTL_5H-11
SE_GL	Dundee	2014	N1	SCRI_RS_198617	5H	98.5	0.274958	7.85595e-06	0.00327134	5.1048	QTL_5H-11
GW	Dundee	2014	N1	SCRI_RS_214241	5H	98.5	-0.0255764	7.01107e-06	0.0207408	5.15422	QTL_5H-11
GW	Dundee	2014	N0	SCRI_RS_198617	5H	98.5	-0.0293493	8.82223e-06	0.0020526	5.05442	QTL_5H-11
GW	Dundee	2015	N1	SCRI_RS_235443	5H	98.9	-0.0241289	3.45366e-10	0.0126806	9.46172	QTL_5H-11
TGW	Halle	2014	N0	BOPA1_3478_1024	5H	98.9	-1.2609	4.14903e-08	0.0303277	7.38205	QTL_5H-11
GL	Halle	2015	N1	SCRI_RS_172024	5H	98.9	0.0828646	6.92553e-07	0.0264191	6.15955	QTL_5H-11
GL	Halle	2015	N0	SCRI_RS_172024	5H	98.9	0.0948348	8.85448e-07	0.0172008	6.05284	QTL_5H-11
YLD	Halle	2015	N1	SCRI_RS_120829	5H	98.9	-10.8184	1.02907e-06	0.017726	5.98755	QTL_5H-11
GPE	Halle	2014	N0	SCRI_RS_149088	5H	106.6	-0.555638	3.9499e-06	0.00115024	5.40341	QTL_5H-12	5_1
GR	Dundee	2015	N1	BOPA1_5154_117	5H	107.6	-0.00737783	8.74039e-16	0.0155733	15.0585	QTL_5H-12	5_1
GR	Halle	2014	N1	SCRI_RS_224501	5H	107.6	-0.00536053	2.74236e-09	0.0166035	8.56188	QTL_5H-12	5_1
YLD	Halle	2015	N0	BOPA2_12_30619	5H	107.6	-14.8483	1.48616e-10	0.0292612	9.82793	QTL_5H-12	5_1
GR	Halle	2014	N0	SCRI_RS_237950	5H	107.6	-0.0059486	1.15928e-06	0.0187995	5.93581	QTL_5H-12	5_1
GL	Halle	2014	N0	SCRI_RS_231239	5H	109.7	0.107571	3.83669e-07	0.025455	6.41604	QTL_5H-12	5_1
GA	Halle	2014	N1	BOPA2_12_20158	5H	109.7	1.25434	8.88998e-06	0.0133923	5.0511	QTL_5H-12	5_1
GR	Dundee	2015	N0	SCRI_RS_134711	5H	112.7	-0.00792623	1.16363e-12	0.0136282	11.9342	QTL_5H-12	5_1
SE_GL	Dundee	2015	N0	SCRI_RS_134711	5H	112.7	0.187448	2.96752e-09	0.00761306	8.52761	QTL_5H-12	5_1
GPE	Dundee	2015	N0	SCRI_RS_4611	5H	112.7	-1.10569	1.07779e-12	0.00388227	11.9675	QTL_5H-12	5_1
GA	Dundee	2015	N0	SCRI_RS_153247	5H	112.7	0.412931	2.47593e-07	0.00328542	6.60626	QTL_5H-12	5_1
GW	Halle	2015	N1	SCRI_RS_199964	5H	112.7	-0.023503	5.33651e-06	0.0416609	5.27274	QTL_5H-12	5_1
TGW	Dundee	2015	N0	SCRI_RS_162933	5H	115.3	-1.0697	1.30383e-08	0.0188652	7.88478	QTL_5H-12	5_1
GL	Dundee	2015	N1	SCRI_RS_212523	5H	115.3	0.133316	1.90061e-07	0.0075589	6.72111	QTL_5H-12	5_1
YLD	Halle	2014	N1	SCRI_RS_162933	5H	115.3	-15.373	8.76247e-06	0.0138877	5.05737	QTL_5H-12	5_1
GL	Halle	2014	N0	SCRI_RS_7191	5H	118	-0.390782	2.11257e-07	3.95274e-05	6.67519	QTL_5H-12	5_1
GR	Dundee	2014	N1	SCRI_RS_189371	5H	118.1	-0.00534592	3.84477e-07	0.00680351	6.41513	QTL_5H-12	5_1
GA	Dundee	2015	N1	SCRI_RS_90070	5H	118.8	0.647787	6.82403e-07	0.0170868	6.16596	QTL_5H-12	5_1
GR	Halle	2014	N0	BOPA1_272_944	5H	118.8	-0.00461031	3.41135e-06	0.0449774	5.46707	QTL_5H-12	5_1
GR	Halle	2015	N0	BOPA1_7167_466	5H	119.2	-0.0186447	3.10746e-07	0.0105709	6.50759	QTL_5H-12	5_1
GL	Halle	2014	N1	BOPA1_5844_1011	5H	119.8	0.396874	4.13586e-07	0.0114738	6.38343	QTL_5H-12	5_1
GL	Halle	2014	N1	SCRI_RS_14626	5H	120.2	-0.200862	3.21024e-08	0.000703126	7.49346	QTL_5H-12	5_1
GA	Halle	2014	N0	SCRI_RS_234330	5H	120.2	0.621731	1.52731e-08	0.00610831	7.81607	QTL_5H-12	5_1
GA	Halle	2014	N1	SCRI_RS_124472	5H	120.2	0.601853	1.10755e-07	0.0224471	6.95564	QTL_5H-12	5_1
GR	Halle	2014	N1	SCRI_RS_14626	5H	120.2	0.0069738	4.9438e-06	0.00206547	5.30594	QTL_5H-12	5_1
GW	Halle	2014	N1	SCRI_RS_138146	5H	121.5	-0.0260233	1.79908e-06	0.0154642	5.74495	QTL_5H-12	5_1
GL	Halle	2014	N1	BOPA1_1697_636	5H	122.4	0.157247	1.97624e-06	0.0181562	5.70416	QTL_5H-12	5_1
TGW	Halle	2014	N1	SCRI_RS_201248	5H	122.6	-0.829924	8.84298e-11	0.0152366	10.0534	QTL_5H-12	5_1
GPE	Halle	2014	N0	BOPA2_12_31202	5H	122.6	-0.87226	1.47012e-09	0.00131281	8.83265	QTL_5H-12	5_1
GPE	Halle	2014	N1	BOPA2_12_31202	5H	122.6	-0.790162	5.00145e-09	0.00500216	8.3009	QTL_5H-12	5_1
YLD	Halle	2015	N1	BOPA1_3696_2238	5H	122.6	-12.997	1.94353e-07	0.00901881	6.71141	QTL_5H-12	5_1
GR	Halle	2015	N1	SCRI_RS_184066	5H	126.8	-0.00561652	1.32732e-13	0.0447064	12.877	QTL_5H-13
YLD	Halle	2014	N0	SCRI_RS_184066	5H	126.8	-13.081	1.42316e-09	0.0226698	8.84675	QTL_5H-13
GW	Dundee	2014	N0	BOPA1_6553_328	5H	128.2	-0.0297278	8.61125e-11	0.0102301	10.0649	QTL_5H-13
GL	Halle	2015	N1	SCRI_RS_158089	5H	128.2	0.117713	4.36902e-09	0.0376224	8.35962	QTL_5H-13
SE_GW	Halle	2014	N1	SCRI_RS_158089	5H	128.2	0.00576489	2.62153e-09	0.0233412	8.58144	QTL_5H-13
GL	Halle	2015	N0	BOPA1_6553_328	5H	128.2	0.112529	1.54568e-07	0.0455762	6.81088	QTL_5H-13
GR	Halle	2014	N1	SCRI_RS_158089	5H	128.2	-0.00574271	1.38256e-06	0.0234894	5.85931	QTL_5H-13
GR	Dundee	2014	N0	SCRI_RS_158089	5H	128.2	-0.00526565	1.89038e-06	0.0137864	5.72345	QTL_5H-13
GPE	Dundee	2014	N1	SCRI_RS_175672	5H	129.4	-0.760449	1.62999e-07	0.000231893	6.78781	QTL_5H-13
TGW	Dundee	2015	N0	SCRI_RS_102414	5H	129.4	0.81319	2.65656e-06	0.0127133	5.57568	QTL_5H-13
TGW	Dundee	2015	N1	BOPA2_12_31234	5H	134.3	0.988299	1.66207e-07	0.00793015	6.77935	QTL_5H-14
TGW	Dundee	2015	N0	BOPA2_12_30833	5H	134.5	-1.69271	7.70123e-06	0.00014626	5.11344	QTL_5H-14
GPE	Halle	2015	N0	SCRI_RS_223157	5H	134.7	-0.820226	6.9826e-06	0.000327724	5.15598	QTL_5H-14
SE_GW	Halle	2014	N0	SCRI_RS_201831	5H	135.8	0.00985943	1.20846e-07	0.00943793	6.91777	QTL_5H-14
GR	Dundee	2015	N0	BOPA1_8037_282	5H	137.1	-0.0101233	2.12603e-06	0.021591	5.67243	QTL_5H-14
GR	Halle	2014	N0	BOPA2_12_30400	5H	137.2	-0.0148367	1.75372e-06	0.0194771	5.75604	QTL_5H-14
GL	Halle	2015	N1	BOPA2_12_30795	5H	139	-0.144314	1.74528e-06	0.00147954	5.75813	QTL_5H-14
GL	Halle	2015	N1	BOPA1_203_1128	5H	139.9	-0.21891	1.99457e-07	0.00132312	6.70015	QTL_5H-14
GR	Halle	2015	N0	SCRI_RS_3429	5H	142	-0.00617435	1.24361e-06	0.0268014	5.90532	QTL_5H-14
GL	Halle	2014	N0	SCRI_RS_3429	5H	142	0.138593	1.28926e-06	0.0211759	5.88966	QTL_5H-14
GA	Halle	2015	N1	SCRI_RS_199888	5H	144.2	-0.374892	8.81334e-06	0.00247172	5.05486	QTL_5H-15
TGW	Halle	2015	N1	BOPA1_3759_1385	5H	144.5	-0.636491	6.81824e-06	0.000804876	5.16633	QTL_5H-15
GR	Dundee	2015	N0	BOPA1_7342_535	5H	144.7	-0.00961989	6.71576e-08	0.0193288	7.1729	QTL_5H-15
GA	Dundee	2015	N0	SCRI_RS_189174	5H	146.1	0.568987	3.37063e-06	0.0229268	5.47229	QTL_5H-15
GR	Halle	2015	N1	BOPA2_12_31375	5H	149	-0.00714315	1.0885e-19	0.0234089	18.9632	QTL_5H-16
GR	Halle	2014	N0	BOPA2_12_31375	5H	149	-0.0038866	7.45634e-06	0.0190565	5.12747	QTL_5H-16
GL	Dundee	2014	N1	SCRI_RS_122949	5H	149.8	0.178179	7.91314e-07	0.0131437	6.10165	QTL_5H-16
GA	Halle	2014	N0	SCRI_RS_65371	5H	151.1	0.264548	8.08639e-09	0.0297089	8.09225	QTL_5H-16
GA	Dundee	2014	N1	SCRI_RS_102066	5H	152.4	0.389831	1.60119e-10	0.0223835	9.79556	QTL_5H-16
GL	Halle	2015	N1	BOPA2_12_21290	5H	155.8	0.101801	3.5253e-10	0.0167628	9.4528	QTL_5H-16
GW	Dundee	2015	N1	SCRI_RS_184029	5H	155.8	0.0297992	5.00192e-09	0.00449939	8.30086	QTL_5H-16
GA	Halle	2015	N1	BOPA2_12_21009	5H	157.4	0.268419	1.16743e-09	0.0354253	8.93277	QTL_5H-16
SE_GW	Dundee	2015	N1	SCRI_RS_235652	5H	159.5	-0.011528	9.93104e-06		5.00301	QTL_5H-16
GL	Halle	2014	N1	SCRI_RS_206768	5H	166.7	0.157788	7.06594e-07	0.0145931	6.15083	QTL_5H-17
GA	Halle	2014	N1	SCRI_RS_206768	5H	166.7	0.457709	5.50806e-10	0.0178373	9.259	QTL_5H-17
GR	Halle	2014	N1	SCRI_RS_206768	5H	166.7	-0.00658067	3.45711e-06	0.00684907	5.46129	QTL_5H-17
GL	Halle	2014	N0	BOPA1_ABC16075_2_2_232	5H	167.6	0.109866	1.29754e-06	0.00172572	5.88688	QTL_5H-17
GA	Halle	2015	N0	SCRI_RS_99344	5H	168.1	-0.562161	2.4e-06	0.00176191	5.61979	QTL_5H-17
SE_GW	Halle	2015	N1	SCRI_RS_120501	5H	168.9	0.0154353	6.28782e-07	4.67537e-06	6.2015	QTL_5H-17
GL	Dundee	2015	N0	SCRI_RS_112000	5H	169.4	0.419597	2.4362e-08	0.0175697	7.61329	QTL_5H-17
TGW	Halle	2014	N0	SCRI_RS_224854	5H	169.4	0.808688	1.28509e-07	0.00255493	6.89106	QTL_5H-17
GA	Dundee	2015	N0	SCRI_RS_112000	5H	169.4	0.289627	4.65632e-08	0.0218446	7.33196	QTL_5H-17
GL	Dundee	2015	N0	BOPA1_12925_332	5H	169.4	-0.339128	3.34838e-06	0.0124254	5.47517	QTL_5H-17
TGW	Dundee	2015	N0	SCRI_RS_112000	5H	169.4	0.788567	5.75959e-06	0.00787861	5.23961	QTL_5H-17
GL	Halle	2014	N0	SCRI_RS_199940	6H	2.6	-0.0912341	9.78708e-06		5.00935	QTL_6H-1
TGW	Halle	2014	N1	BOPA1_4547_1677	6H	3.4	-0.72913	2.7353e-08	0.0129804	7.56299	QTL_6H-1
GW	Dundee	2015	N0	SCRI_RS_153023	6H	5.2	0.187705	5.23414e-08	0.00634414	7.28115	QTL_6H-1
SE_GL	Dundee	2014	N0	SCRI_RS_211920	6H	6.4	0.0898757	8.42908e-06	0.00836153	5.07422	QTL_6H-1
YLD	Halle	2014	N1	SCRI_RS_1429	6H	10.1	-11.5402	1.17815e-07	0.00857185	6.9288	QTL_6H-2
GL	Halle	2014	N1	SCRI_RS_207933	6H	10.3	-0.382401	7.49216e-08	0.014961	7.12539	QTL_6H-2
GA	Halle	2014	N1	SCRI_RS_207933	6H	10.3	-0.813435	2.43992e-07	0.0155025	6.61263	QTL_6H-2
GL	Halle	2015	N1	SCRI_RS_206183	6H	10.8	-0.138617	2.1978e-10	0.0102044	9.65801	QTL_6H-2
GA	Halle	2015	N0	SCRI_RS_11640	6H	11.1	-0.245404	2.52139e-06	0.0113467	5.59836	QTL_6H-2
GW	Halle	2015	N1	BOPA2_12_30010	6H	14.65	0.141142	1.28482e-07	0.00210662	6.89116	QTL_6H-2
GR	Halle	2015	N1	BOPA1_2795_1707	6H	15.2	0.00445883	4.50763e-08	0.000451442	7.34605	QTL_6H-2
GA	Halle	2015	N0	SCRI_RS_222092	6H	28.3	0.298367	2.50647e-06	2.2306e-05	5.60094	QTL_6H-3
GPE	Dundee	2014	N1	BOPA1_4611_178	6H	32.2	-3.1968	7.59655e-07	0.00451738	6.11938	QTL_6H-3
SE_GW	Dundee	2014	N1	BOPA1_4611_178	6H	32.2	0.0419847	2.37995e-06	0.0184797	5.62343	QTL_6H-3
GR	Dundee	2014	N1	SCRI_RS_196285	6H	43.6	-0.007601	9.23058e-09	0.00582405	8.03477	QTL_6H-4	6_1
SE_GW	Halle	2015	N1	BOPA2_12_30783	6H	43.6	0.00873766	5.58248e-06	0.0401597	5.25317	QTL_6H-4	6_1
TGW	Dundee	2015	N0	SCRI_RS_115036	6H	44.1	-0.599527	2.72822e-06	0.0540488	5.56412	QTL_6H-4	6_1
GL	Dundee	2015	N1	SCRI_RS_157378	6H	44.1	0.16455	4.95814e-06	0.000451615	5.30468	QTL_6H-4	6_1
SE_GW	Halle	2014	N0	SCRI_RS_102426	6H	44.1	0.00570995	7.87604e-06	0.0190115	5.10369	QTL_6H-4	6_1
GL	Halle	2015	N1	SCRI_RS_170814	6H	46	0.0925058	4.01678e-06	0.00647402	5.39612	QTL_6H-4	6_1
SE_GL	Dundee	2014	N1	SCRI_RS_155654	6H	47.5	-0.650053	3.74803e-08	0.000122855	7.4262	QTL_6H-4	6_1
SE_GL	Dundee	2014	N1	SCRI_RS_162581	6H	47.9	0.568296	8.34096e-06	0.00425566	5.07878	QTL_6H-4	6_1
GW	Halle	2015	N0	BOPA1_4445_1911	6H	48.8	-0.0406996	7.43482e-14	0.0384065	13.1287	QTL_6H-4	6_1
GW	Halle	2014	N1	SCRI_RS_168111	6H	49.1	-0.0502922	4.9594e-38	0.0514133	37.3046	QTL_6H-4	6_1
GR	Halle	2014	N0	SCRI_RS_119674	6H	49.1	-0.00695685	2.90267e-19	0.00787077	18.5372	QTL_6H-4	6_1
TGW	Halle	2014	N1	BOPA1_1041_1441	6H	49.1	-1.40124	1.23349e-26	0.107213	25.9089	QTL_6H-4	6_1
TGW	Halle	2015	N1	BOPA1_1041_1441	6H	49.1	-1.23777	5.78176e-20	0.0993159	19.2379	QTL_6H-4	6_1
TGW	Halle	2014	N0	BOPA1_1041_1441	6H	49.1	-1.26091	1.32762e-19	0.0860928	18.8769	QTL_6H-4	6_1
GW	Dundee	2014	N0	SCRI_RS_182004	6H	49.1	-0.0274274	3.34979e-14	0.0165801	13.475	QTL_6H-4	6_1
GR	Halle	2015	N0	SCRI_RS_119674	6H	49.1	-0.00500656	8.2474e-12	0.00785217	11.0837	QTL_6H-4	6_1
TGW	Halle	2015	N0	BOPA1_1041_1441	6H	49.1	-1.43387	2.45461e-16	0.0789936	15.61	QTL_6H-4	6_1
GW	Dundee	2015	N1	BOPA1_1041_1441	6H	49.1	-0.0275196	2.48499e-11	0.0329843	10.6047	QTL_6H-4	6_1
TGW	Dundee	2015	N1	BOPA1_1041_1441	6H	49.1	-0.850865	1.94635e-11	0.0771466	10.7108	QTL_6H-4	6_1
GR	Dundee	2015	N1	SCRI_RS_121633	6H	49.1	-0.00655186	1.07892e-08	0.00342132	7.96701	QTL_6H-4	6_1
TGW	Dundee	2014	N0	BOPA1_1041_1441	6H	49.1	-0.891647	8.84818e-10	0.0545599	9.05315	QTL_6H-4	6_1
GR	Halle	2015	N1	SCRI_RS_188949	6H	49.1	-0.00463543	1.28895e-07	0.00751413	6.88977	QTL_6H-4	6_1
GW	Halle	2014	N0	SCRI_RS_182004	6H	49.1	-0.0284005	1.81672e-06	0.0338864	5.74071	QTL_6H-4	6_1
GW	Halle	2015	N0	BOPA2_12_31274	6H	50.4	0.110178	3.70876e-06	0.000891421	5.43077	QTL_6H-4	6_1
YLD	Halle	2015	N0	SCRI_RS_9980	6H	50.8	-12.245	5.18446e-07	0.0127202	6.2853	QTL_6H-4	6_1
YLD	Halle	2014	N1	SCRI_RS_131341	6H	52.1	-13.0515	1.15498e-11	0.0239772	10.9374	QTL_6H-4	6_1	+
YLD	Halle	2015	N1	SCRI_RS_131341	6H	52.1	-20.7291	5.8382e-11	0.0102496	10.2337	QTL_6H-4	6_1	+
YLD	Halle	2014	N0	BOPA2_12_21449	6H	52.1	19.8931	3.71178e-08	0.00431085	7.43042	QTL_6H-4	6_1	+
GW	Dundee	2015	N0	SCRI_RS_135049	6H	52.1	-0.0270479	5.21989e-06	0.0221824	5.28234	QTL_6H-4	6_1	+
YLD	Halle	2014	N0	SCRI_RS_131341	6H	52.1	-19.984	8.88202e-06	0.0182009	5.05149	QTL_6H-4	6_1	+
SE_GW	Halle	2015	N1	BOPA2_12_30473	6H	52.2	0.00487355	6.21781e-06	0.0203355	5.20636	QTL_6H-4	6_1	+
TGW	Dundee	2014	N1	BOPA1_2559_1796	6H	55	-1.48108	6.19404e-09	0.0318646	8.20803	QTL_6H-5		+
GW	Halle	2015	N0	BOPA2_12_30508	6H	55	-0.0396	2.3433e-07	0.0166706	6.63017	QTL_6H-5		+
GR	Dundee	2015	N0	SCRI_RS_138529	6H	55.4	-0.0127904	8.12555e-08	0.00568679	7.09015	QTL_6H-5
YLD	Halle	2014	N0	BOPA2_12_21114	6H	55.5	17.7294	1.06769e-07	0.0108833	6.97155	QTL_6H-5
GA	Halle	2015	N1	SCRI_RS_138001	6H	55.5	-1.14101	2.49364e-06	0.00534473	5.60317	QTL_6H-5
GPE	Dundee	2015	N1	BOPA1_3656_341	6H	56.9	3.41797	7.26215e-06	0.00770617	5.13893	QTL_6H-5
TGW	Dundee	2014	N1	SCRI_RS_192599	6H	57.2	-1.11995	6.19032e-08	0.0494514	7.20829	QTL_6H-5
YLD	Halle	2015	N1	SCRI_RS_140091	6H	57.2	39.361	3.47778e-06	0.00197457	5.4587	QTL_6H-5
GA	Halle	2015	N0	SCRI_RS_173641	6H	59.4	-0.673997	2.26484e-07	0.0170536	6.64496	QTL_6H-5
GA	Halle	2014	N0	SCRI_RS_140640	6H	59.75	-0.541773	3.88095e-06	0.045927	5.41106	QTL_6H-5
TGW	Dundee	2015	N0	SCRI_RS_237661	6H	60.1	-1.02815	1.87404e-16	0.0524166	15.7272	QTL_6H-5
TGW	Halle	2015	N0	SCRI_RS_237661	6H	60.1	-0.909233	1.89279e-06	0.0602373	5.7229	QTL_6H-5
GA	Halle	2014	N1	SCRI_RS_169672	6H	60.1	-0.286276	2.58514e-07	0.01963	6.58752	QTL_6H-5
GA	Halle	2015	N1	SCRI_RS_209993	6H	60.2	-0.293572	5.23455e-15	0.0126571	14.2811	QTL_6H-5
TGW	Halle	2014	N0	BOPA1_4313_482	6H	60.9	-0.703293	6.70751e-07	0.0627113	6.17344	QTL_6H-5
SE_GL	Dundee	2015	N0	BOPA1_4313_482	6H	60.9	0.137423	8.86095e-06	0.015356	5.05252	QTL_6H-5
GL	Dundee	2015	N1	SCRI_RS_204148	6H	61	-0.182753	1.9252e-15	0.0135588	14.7155	QTL_6H-5
SE_GL	Dundee	2014	N0	SCRI_RS_204148	6H	61	0.134251	1.97451e-13	0.0277686	12.7045	QTL_6H-5
SE_GL	Dundee	2014	N1	SCRI_RS_158011	6H	61	0.330729	3.49004e-09	0.0200854	8.45717	QTL_6H-5
GA	Dundee	2015	N1	SCRI_RS_204148	6H	61	-0.334404	6.3471e-10	0.0394279	9.19742	QTL_6H-5
GPE	Dundee	2014	N0	BOPA1_5251_184	6H	62.7	-0.786716	3.72381e-07	0.00367489	6.42901	QTL_6H-5
GPE	Dundee	2015	N0	BOPA1_8048_952	6H	62.7	-0.746378	8.64286e-07	0.00777735	6.06334	QTL_6H-5
GL	Halle	2014	N1	SCRI_RS_115440	6H	64.3	-0.129708	5.4572e-07	0.000170739	6.26303	QTL_6H-6
GA	Dundee	2014	N1	SCRI_RS_206536	6H	65.9	-0.473375	9.10141e-10	0.0279516	9.04089	QTL_6H-6
GR	Dundee	2015	N0	BOPA1_4203_1210	6H	66.1	-0.0147174	7.4999e-06	0.00154598	5.12494	QTL_6H-6
GR	Dundee	2014	N1	BOPA1_4642_1124	6H	68.9	-0.019952	1.28044e-08	0.00135861	7.89264	QTL_6H-6
GR	Dundee	2014	N1	SCRI_RS_175370	6H	68.9	0.00924815	5.39736e-06	0.00550236	5.26782	QTL_6H-6
GPE	Dundee	2014	N1	BOPA1_4447_231	6H	69.3	1.54188	3.45079e-06	0.000581514	5.46208	QTL_6H-6
GR	Dundee	2014	N1	BOPA1_2294_573	6H	71.7	0.0192704	1.10313e-07	0.00275241	6.95737	QTL_6H-6
GA	Halle	2015	N0	BOPA1_4146_1154	6H	71.75	-1.81112	2.93567e-06	0.00657141	5.53229	QTL_6H-6
GL	Halle	2015	N0	BOPA1_4146_1154	6H	71.75	-0.657693	8.74015e-06	0.00358045	5.05848	QTL_6H-6
YLD	Halle	2014	N1	BOPA1_4109_90	6H	71.9	-10.0165	3.6835e-06	0.0225435	5.43374	QTL_6H-6
GA	Dundee	2015	N0	SCRI_RS_153227	6H	72.2	-0.549492	1.34434e-06	0.00218078	5.87149	QTL_6H-6
GR	Dundee	2015	N0	SCRI_RS_187506	6H	72.9	0.00467393	1.54852e-06	0.00234882	5.81008	QTL_6H-6
YLD	Halle	2014	N0	SCRI_RS_220821	6H	74.6	-12.3354	3.24808e-09	0.018801	8.48837	QTL_6H-6
GR	Dundee	2014	N1	SCRI_RS_139987	6H	85.8	0.0105927	1.53448e-08	0.00270995	7.81404	QTL_6H-7
GR	Halle	2015	N1	SCRI_RS_10932	6H	87.6	-0.00557711	1.06378e-07	0.00588375	6.97315	QTL_6H-7
TGW	Halle	2015	N0	SCRI_RS_235665	6H	91.7	-1.03756	2.34904e-06	0.00638524	5.62911	QTL_6H-7
GW	Halle	2014	N1	SCRI_RS_124224	6H	93.1	-0.0272477	1.56078e-06	0.0198886	5.80666	QTL_6H-7
GW	Halle	2015	N1	BOPA2_12_31043	6H	95	-0.0382212	6.38579e-06	0.00332297	5.19479	QTL_6H-7
GL	Halle	2015	N1	BOPA1_10687_540	6H	100.8	0.290964	1.05338e-08	0.00193624	7.97742	QTL_6H-7
GW	Dundee	2015	N1	SCRI_RS_206207	6H	105.7	0.0468843	1.58653e-07	0.0102573	6.79955	QTL_6H-8
TGW	Dundee	2015	N1	SCRI_RS_206207	6H	105.7	1.2314	2.53219e-06	0.00746832	5.5965	QTL_6H-8
GA	Halle	2014	N1	SCRI_RS_162678	6H	113.2	0.347147	4.51846e-06	0.000369996	5.34501	QTL_6H-9
GW	Halle	2015	N0	SCRI_RS_201159	6H	116	-0.0334652	2.13085e-12	0.00972491	11.6714	QTL_6H-9
GW	Halle	2014	N0	SCRI_RS_201159	6H	116	-0.020926	5.05396e-06	0.0119306	5.29637	QTL_6H-9
TGW	Halle	2015	N0	SCRI_RS_77293	6H	116.1	-1.08528	6.08145e-11	0.0120735	10.216	QTL_6H-9
GW	Halle	2014	N1	SCRI_RS_77293	6H	116.1	-0.0247421	9.1576e-08	0.0258848	7.03822	QTL_6H-9
TGW	Halle	2014	N1	SCRI_RS_77293	6H	116.1	-0.655	5.53233e-07	0.0216663	6.25709	QTL_6H-9
GA	Halle	2014	N1	SCRI_RS_77293	6H	116.1	-0.331781	1.00962e-09	0.0271108	8.99584	QTL_6H-9
TGW	Halle	2015	N1	SCRI_RS_238352	6H	117.5	-0.721641	3.08667e-07	0.000975772	6.51051	QTL_6H-9
YLD	Halle	2014	N1	SCRI_RS_238352	6H	117.5	-9.72496	8.70257e-06	0.013304	5.06035	QTL_6H-9
YLD	Halle	2015	N1	SCRI_RS_152414	6H	117.9	-11.2754	1.60271e-08	0.00830765	7.79514	QTL_6H-9
GW	Dundee	2015	N1	SCRI_RS_152414	6H	117.9	-0.0186987	3.70954e-06	0.0151355	5.43068	QTL_6H-9
GW	Halle	2015	N1	BOPA1_ABC05241_1_5_271	6H	119.1	-0.0249838	9.90195e-09	0.00527542	8.00428	QTL_6H-9
GR	Halle	2014	N0	SCRI_RS_200962	6H	119.1	-0.00408922	3.11961e-07	0.00344993	6.5059	QTL_6H-9
SE_GL	Dundee	2014	N1	SCRI_RS_205803	7H	0.2	0.780088	8.12097e-07	0.00713466	6.09039	QTL_7H-1
GL	Halle	2014	N0	BOPA2_12_20201	7H	1.6	0.19127	2.77818e-06	0.0025598	5.55624	QTL_7H-1
GPE	Halle	2015	N1	BOPA1_3359_1118	7H	1.9	1.99387	3.78355e-07	0.016655	6.4221	QTL_7H-1
YLD	Halle	2014	N1	SCRI_RS_157337	7H	2.5	20.4154	2.07713e-06	0.000399816	5.68254	QTL_7H-1
YLD	Halle	2014	N1	SCRI_RS_166323	7H	11	-10.5743	8.89682e-06	0.0125651	5.05077	QTL_7H-2
GR	Halle	2015	N0	BOPA1_1660_347	7H	12.7	-0.00377512	8.85469e-06	0.0263582	5.05283	QTL_7H-2
GPE	Dundee	2014	N1	BOPA1_10281_245	7H	14	-0.878567	2.3054e-06	0.013975	5.63725	QTL_7H-2
GW	Dundee	2015	N1	SCRI_RS_166520	7H	20.8	-0.0250041	2.8772e-08	0.0111659	7.54103	QTL_7H-3
SE_GW	Halle	2014	N1	SCRI_RS_166520	7H	20.8	0.00512099	7.06032e-06	0.0220003	5.15118	QTL_7H-3
GR	Dundee	2015	N0	SCRI_RS_204453	7H	22.7	-0.00583124	3.10977e-08	0.00748953	7.50727	QTL_7H-3
TGW	Halle	2014	N0	SCRI_RS_149724	7H	23	1.41324	5.39954e-06	0.0109183	5.26764	QTL_7H-3
GW	Dundee	2015	N0	SCRI_RS_161476	7H	23.7	-0.0279337	6.74017e-09	0.00992036	8.17133	QTL_7H-3
TGW	Dundee	2015	N1	SCRI_RS_203776	7H	24.2	1.27041	3.36987e-06	0.000905103	5.47239	QTL_7H-3
TGW	Dundee	2015	N1	SCRI_RS_138142	7H	24.2	-1.10645	6.27407e-06	0.000375816	5.20245	QTL_7H-3
TGW	Halle	2014	N0	BOPA2_12_10878	7H	27.6	-2.52785	8.96566e-18	0.00499757	17.0474	QTL_7H-3
SE_GW	Dundee	2014	N0	BOPA2_12_30219	7H	27.6	0.00808068	7.31037e-08	0.0139009	7.13606	QTL_7H-3
SE_GW	Halle	2015	N1	BOPA2_12_30040	7H	27.6	0.00579981	1.09408e-07	0.00213615	6.96095	QTL_7H-3
GW	Halle	2015	N1	BOPA2_12_10878	7H	27.6	-0.0487951	7.87488e-08	0.0150263	7.10376	QTL_7H-3
TGW	Halle	2014	N1	BOPA2_12_30040	7H	27.6	-0.740976	8.40608e-07	0.00707646	6.07541	QTL_7H-3
GA	Halle	2014	N0	BOPA2_12_30702	7H	27.6	-0.500734	5.12531e-11	0.00159248	10.2903	QTL_7H-3
TGW	Halle	2015	N1	BOPA2_12_10878	7H	27.6	-1.41756	5.49577e-06	0.0102207	5.25997	QTL_7H-3
TGW	Dundee	2014	N0	BOPA2_12_10878	7H	27.6	-1.47011	8.38855e-06	0.000943349	5.07631	QTL_7H-3
TGW	Halle	2015	N0	BOPA1_1511_545	7H	29.8	-1.89817	5.48168e-09	0.0173325	8.26109	QTL_7H-3
TGW	Halle	2015	N1	BOPA1_1511_545	7H	29.8	-1.65357	1.08674e-08	0.0138589	7.96387	QTL_7H-3
GW	Halle	2014	N1	SCRI_RS_165545	7H	29.8	0.0393054	6.608e-07	0.00156999	6.17993	QTL_7H-3
TGW	Dundee	2014	N1	BOPA1_1511_545	7H	29.8	-1.22622	7.12552e-06	0.00569973	5.14718	QTL_7H-3
GL	Halle	2015	N1	SCRI_RS_170038	7H	30	-0.170726	3.48632e-06	0.00287269	5.45763	QTL_7H-3
GPE	Halle	2014	N1	SCRI_RS_129779	7H	30	1.04486	3.46907e-06	0.0141969	5.45979	QTL_7H-3
GA	Halle	2015	N1	SCRI_RS_170038	7H	30	-0.426338	1.91244e-06	0.00133076	5.71841	QTL_7H-3
GL	Halle	2014	N1	BOPA2_12_30894	7H	34.2	0.181602	1.03641e-18	0.00967925	17.9845	QTL_7H-4	7_1
GR	Halle	2015	N1	BOPA2_12_30894	7H	34.2	-0.00833548	1.57564e-26	0.0395782	25.8025	QTL_7H-4	7_1
GL	Halle	2014	N0	BOPA2_12_30894	7H	34.2	0.169071	1.66977e-14	0.0183485	13.7773	QTL_7H-4	7_1
GL	Halle	2015	N0	BOPA2_12_30894	7H	34.2	0.119435	4.04663e-09	0.0159656	8.39291	QTL_7H-4	7_1
GL	Halle	2015	N1	BOPA2_12_30894	7H	34.2	0.135488	2.57963e-07	0.0304635	6.58844	QTL_7H-4	7_1
GA	Halle	2015	N1	BOPA2_12_30894	7H	34.2	0.346148	2.77733e-14	0.012233	13.5564	QTL_7H-4	7_1
GA	Halle	2014	N1	BOPA2_12_30894	7H	34.2	0.263832	9.82445e-08	0.000230789	7.00769	QTL_7H-4	7_1
GR	Halle	2014	N0	BK_05	7H	34.3	-0.0058394	1.57608e-11	0.0167115	10.8024	QTL_7H-4	7_1
GW	Halle	2014	N1	BOPA2_12_10218	7H	34.3	-0.0300696	6.73456e-09	0.0324909	8.17169	QTL_7H-4	7_1
SE_GW	Halle	2014	N0	BOPA2_12_30895	7H	34.3	0.00499631	1.3487e-07	0.0183415	6.87009	QTL_7H-4	7_1
GW	Halle	2015	N0	BOPA2_12_10218	7H	34.3	-0.0270404	8.44949e-07	0.042846	6.07317	QTL_7H-4	7_1
GR	Halle	2014	N1	SCRI_RS_179937	7H	37.6	-0.00880315	8.61142e-24	0.0194607	23.0649	QTL_7H-4	7_1
GR	Halle	2015	N0	SCRI_RS_179937	7H	37.6	-0.00702154	7.98002e-17	0.0441865	16.098	QTL_7H-4	7_1
GPE	Halle	2014	N1	SCRI_RS_179937	7H	37.6	-1.49094	6.68444e-23	0.0392353	22.1749	QTL_7H-4	7_1
SE_GW	Halle	2015	N0	SCRI_RS_179937	7H	37.6	0.00664223	1.13219e-10	0.0252424	9.94608	QTL_7H-4	7_1
GPE	Halle	2014	N0	SCRI_RS_179937	7H	37.6	-0.829442	2.7745e-12	0.0345703	11.5568	QTL_7H-4	7_1
GPE	Dundee	2014	N0	SCRI_RS_179937	7H	37.6	-0.747575	1.21072e-10	0.0279751	9.91696	QTL_7H-4	7_1
YLD	Halle	2015	N0	SCRI_RS_179937	7H	37.6	-11.1727	7.78726e-08	0.0232435	7.10862	QTL_7H-4	7_1
GPE	Dundee	2015	N1	SCRI_RS_209176	7H	38.8	-1.02702	1.13436e-11	0.0179926	10.9452	QTL_7H-4	7_1
YLD	Halle	2014	N0	SCRI_RS_209176	7H	38.8	-16.4855	3.87019e-14	0.0325049	13.4123	QTL_7H-4	7_1
GPE	Dundee	2014	N1	SCRI_RS_209176	7H	38.8	-0.832851	2.54744e-11	0.0273465	10.5939	QTL_7H-4	7_1
YLD	Halle	2014	N1	SCRI_RS_209176	7H	38.8	-16.8692	7.35906e-12	0.0392291	11.1332	QTL_7H-4	7_1
TGW	Halle	2014	N0	BOPA2_12_30143	7H	41.4	-0.907377	9.01601e-07	0.0146028	6.04499	QTL_7H-4	7_1
GW	Dundee	2014	N0	SCRI_RS_164730	7H	48	-0.0188158	7.21573e-06	0.016378	5.14172	QTL_7H-5
GW	Halle	2014	N0	SCRI_RS_202653	7H	48.7	-0.0283159	4.85026e-06	0.00646868	5.31424	QTL_7H-5
GA	Dundee	2015	N0	SCRI_RS_202653	7H	48.7	-0.392963	3.9833e-07	4.65081e-05	6.39976	QTL_7H-5
GW	Halle	2015	N0	SCRI_RS_136918	7H	49.7	-0.0348716	1.07203e-06	0.022981	5.96979	QTL_7H-5
GPE	Halle	2014	N0	SCRI_RS_146382	7H	50.7	-1.65521	2.22513e-13	0.00415438	12.6526	QTL_7H-5
TGW	Halle	2015	N0	SCRI_RS_196063	7H	52	-0.788161	4.10931e-06	0.0207651	5.38623	QTL_7H-5
GL	Halle	2014	N0	SCRI_RS_137626	7H	52.3	-0.101384	2.39289e-06	0.00140622	5.62108	QTL_7H-5
GA	Halle	2014	N0	SCRI_RS_137626	7H	52.3	-0.40923	7.24804e-13	0.013798	12.1398	QTL_7H-5
TGW	Halle	2014	N0	BOPA2_12_30880	7H	54.4	-1.86843	1.13605e-06	0.0185338	5.9446	QTL_7H-5
GPE	Halle	2015	N1	BOPA1_11912_654	7H	60.8	-4.78803	6.91127e-14	0.00143667	13.1604	QTL_7H-6
GPE	Halle	2015	N0	BOPA1_11912_654	7H	60.8	-4.93647	7.20845e-13	0.000539959	12.1422	QTL_7H-6
GPE	Halle	2014	N0	BOPA1_11912_654	7H	60.8	-3.78457	6.491e-10	0.00238474	9.18769	QTL_7H-6
GPE	Dundee	2014	N1	BOPA1_11912_654	7H	60.8	-3.3613	8.21537e-07	0.00717693	6.08537	QTL_7H-6
GA	Dundee	2014	N0	BOPA1_5695_922	7H	61.8	-0.469691	1.50016e-09	0.0215465	8.82386	QTL_7H-6
GA	Halle	2015	N1	BOPA1_5695_922	7H	61.8	-0.242056	8.25271e-07	0.00349617	6.0834	QTL_7H-6
TGW	Halle	2015	N1	BOPA1_7810_113	7H	62	-0.890269	6.95679e-06	0.0180859	5.15759	QTL_7H-6
GW	Halle	2014	N1	SCRI_RS_140553	7H	68.1	-0.0298833	9.34109e-08	0.0136876	7.0296	QTL_7H-7
SE_GL	Dundee	2015	N0	BOPA2_12_30344	7H	69.3	0.117655	8.81563e-06	0.0228681	5.05475	QTL_7H-7
GR	Halle	2015	N1	BOPA2_12_30481	7H	70.2	-0.020767	1.31223e-07	0.0108325	6.88199	QTL_7H-7		+
GR	Halle	2015	N1	SCRI_RS_162623	7H	70.7	0.0195185	9.0329e-07	0.01001	6.04417	QTL_7H-7		+
GW	Dundee	2014	N1	BOPA1_ABC11989_1_2_148	7H	71	-0.0460241	1.04353e-10	0.00178507	9.98149	QTL_7H-7		+
TGW	Dundee	2014	N1	BOPA1_ABC11989_1_2_148	7H	71	-0.928674	3.793e-06	0.00300274	5.42102	QTL_7H-7		+
TGW	Dundee	2014	N1	BOPA2_12_30600	7H	71	0.811163	3.92334e-06	2.35711e-05	5.40634	QTL_7H-7		+
TGW	Dundee	2015	N1	BOPA2_12_30475	7H	71.1	0.889109	1.22054e-06	0.000110196	5.91345	QTL_7H-7		+
GR	Halle	2014	N0	BOPA1_1272_459	7H	74.4	-0.00478101	4.26676e-06	0.00789704	5.3699	QTL_7H-7
GL	Halle	2014	N0	BOPA1_235_97	7H	75.85	0.524643	7.5069e-10	0.0224215	9.12454	QTL_7H-7
GA	Halle	2014	N0	BOPA1_235_97	7H	75.85	1.0223	1.44375e-06	0.0193655	5.84051	QTL_7H-7
TGW	Dundee	2015	N1	SCRI_RS_204771	7H	76.6	-2.14004	2.84411e-09	0.000123925	8.54605	QTL_7H-7
GPE	Halle	2014	N0	BOPA2_12_30419	7H	78.1	-0.465768	1.58037e-07	0.00804954	6.80124	QTL_7H-7
GPE	Halle	2014	N1	SCRI_RS_146157	7H	86	-0.478747	2.85165e-06	0.0030945	5.5449	QTL_7H-8
GR	Halle	2015	N1	BOPA2_12_30335	7H	89.5	-0.00616953	1.95142e-08	0.0125828	7.70965	QTL_7H-8
GPE	Dundee	2014	N1	SCRI_RS_168994	7H	89.5	-0.497482	5.72753e-06	0.00894853	5.24203	QTL_7H-8
TGW	Halle	2014	N1	BOPA2_12_31188	7H	89.5	-1.66813	7.28557e-06	0.00282969	5.13754	QTL_7H-8
GPE	Dundee	2015	N0	SCRI_RS_174699	7H	92.1	-0.610938	6.0853e-06	0.0101552	5.21572	QTL_7H-8
GL	Halle	2015	N0	SCRI_RS_136586	7H	93.9	0.113078	8.22683e-07	0.00287728	6.08477	QTL_7H-8
GL	Halle	2014	N1	SCRI_RS_141732	7H	97.2	0.0847267	2.74619e-06	0.013977	5.56127	QTL_7H-8
TGW	Dundee	2014	N1	BOPA1_3783_621	7H	102.1	-0.980601	5.68571e-11	0.0170325	10.2452	QTL_7H-8
TGW	Dundee	2015	N0	BOPA1_3783_621	7H	102.1	-0.559246	4.36573e-06	0.0151427	5.35994	QTL_7H-8
GW	Dundee	2014	N0	SCRI_RS_172243	7H	103	-0.0253652	2.5754e-09	0.0243204	8.58915	QTL_7H-8
GW	Dundee	2014	N1	SCRI_RS_172243	7H	103	-0.0200779	2.58457e-07	0.0250647	6.58761	QTL_7H-8
GW	Halle	2015	N1	SCRI_RS_124251	7H	103.5	0.118977	4.71051e-06	1.54536e-05	5.32693	QTL_7H-8
TGW	Halle	2015	N1	SCRI_RS_124251	7H	103.5	2.7502	4.43414e-06	0.00107673	5.35319	QTL_7H-8
GL	Halle	2014	N0	SCRI_RS_13570	7H	106.4	0.0912163	1.02197e-06	0.00302552	5.99056	QTL_7H-8
GR	Dundee	2015	N1	SCRI_RS_152504	7H	116.1	-0.00639336	6.36704e-12	0.0267747	11.1961	QTL_7H-9
GR	Halle	2015	N1	SCRI_RS_233901	7H	116.1	-0.00604251	1.626e-11	0.00256436	10.7889	QTL_7H-9
GW	Dundee	2015	N1	SCRI_RS_155489	7H	116.1	-0.0240482	7.57294e-07	0.0136558	6.12074	QTL_7H-9
GPE	Dundee	2015	N1	SCRI_RS_152144	7H	119.8	3.44434	5.34523e-10	0.00947596	9.27203	QTL_7H-10
GPE	Dundee	2015	N1	SCRI_RS_5518	7H	120	2.08552	4.35661e-09	0.00623741	8.36085	QTL_7H-10
GW	Halle	2015	N0	SCRI_RS_140746	7H	120.4	-0.024823	6.54008e-07	0.0079953	6.18442	QTL_7H-10
GPE	Dundee	2015	N1	SCRI_RS_149573	7H	121.8	-1.82269	9.54043e-06		5.02043	QTL_7H-10
GW	Dundee	2014	N1	SCRI_RS_182575	7H	125.6	-0.0275295	1.46131e-08	0.0137191	7.83526	QTL_7H-11
GW	Dundee	2015	N1	SCRI_RS_182575	7H	125.6	-0.027669	1.67504e-07	0.0123078	6.77598	QTL_7H-11
TGW	Dundee	2014	N1	SCRI_RS_131173	7H	126.1	1.91987	6.97252e-06	0.00239723	5.15661	QTL_7H-11
TGW	Dundee	2014	N0	SCRI_RS_177876	7H	126.3	-1.03608	2.2199e-07	0.00660571	6.65367	QTL_7H-11
YLD	Halle	2014	N0	BOPA2_12_31241	7H	126.3	-12.2459	2.64389e-07	0.00018718	6.57776	QTL_7H-11
GW	Dundee	2014	N0	SCRI_RS_177876	7H	126.3	-0.0194726	4.96523e-06	0.0106235	5.30406	QTL_7H-11
GW	Halle	2015	N1	SCRI_RS_171456	7H	128.3	-0.026932	3.11624e-07	0.00405914	6.50637	QTL_7H-11
GA	Dundee	2014	N0	SCRI_RS_185445	7H	128.7	-0.402914	1.10971e-06	0.00995217	5.95479	QTL_7H-11
SE_GL	Dundee	2014	N1	SCRI_RS_219233	7H	128.7	0.890743	9.81863e-06		5.00795	QTL_7H-11
TGW	Dundee	2014	N1	SCRI_RS_183593	7H	131	-0.799893	1.61556e-06	0.00314651	5.79168	QTL_7H-11
GPE	Halle	2014	N0	BOPA1_1590_544	7H	131.4	3.56506	3.52467e-13	0.0214645	12.4529	QTL_7H-11
GW	Dundee	2015	N0	BOPA2_12_21328	7H	132.2	-0.032353	2.75414e-06	0.000453082	5.56001	QTL_7H-11
GPE	Halle	2014	N0	SCRI_RS_132118	7H	132.6	-3.53879	1.30466e-08	0.00480452	7.8845	QTL_7H-11
GW	Dundee	2015	N0	SCRI_RS_120015	7H	134.2	0.0497865	2.99611e-09	0.00458412	8.52344	QTL_7H-11
a) Genetic positions based on Maurer A, Draba V, Jiang Y, Schnaithmann F, Sharma R, Schumann E, Kilian B, Reif JC, Pillen K. 2015. Modelling the genetic architecture of flowering time control in barley through nested association mapping. BMC Genomics 16, 290.
b) Effects of the marker.
c) P-value of the significance of the marker.
d) Proportion of phenotypic variance expalined by marker.
e) Significance of the marker in minus log10 (P-value)
f) Region under the QTL based on LD approach and the significance of the marker
g) QTL hotspot regions across the traits
h) Low recombining Peri-centromeric heterochromatic region.

## Sheet: Table S5
Table S5: Cross-validation results of measured grain traits.
trait	matrix	slevel	model	treatment	location	year	marker	chromosome	position (cM)	Detection Ratea)	mean_estb)	std_est	min_est	max_est	mean_RSquare_train	std_RSquare_train	min_RSquare_train	max_RSquare_train	mean_RSquare_val	std_RSquare_val	min_RSquare_val	max_RSquare_val	coeffvar_est	coeffvar_RSquare_train	coeffvar_RSquare_val	QTL_regionc)	QTL_Hotspotd)	PCH_regione)
SE_GW	IBS	SBC	ModelA	N0	Dundee	across	BOPA2_12_30653	1H	0	52	0.00538688	0.000999183	0.00411239	0.0100256	0.00795569	0.00235333	0.0034084	0.0144314	0.00654139	0.00764221	1.42655e-07	0.0323327	0.185485	0.295804	1.16828	QTL_1H-1
GA_mean	IBS	SBC	ModelA	N1	Dundee	across	BOPA1_2511_533	1H	0	7	-0.243394	0.039753	-0.310036	-0.192958	0.00356489	0.00139792	0.00154073	0.0055848	0.00293683	0.00362234	1.86671e-07	0.00860434	0.163328	0.392136	1.23342
GA_mean	IBS	SBC	ModelA	N1	Dundee	across	BOPA1_3107_422	1H	0	2	-0.416836	0.105786	-0.491637	-0.342034	0.000101404	0.00014329	8.2874e-08	0.000202725	0.000761064	0.00107424	1.46423e-06	0.00152066	0.253783	1.41306	1.41149
GA_mean	IBS	SBC	ModelA	N0	Dundee	across	BOPA1_8670_388	1H	0	1	0.313048		0.313048	0.313048	0.00480809		0.00480809	0.00480809	9.17701e-05		9.17701e-05	9.17701e-05
GA_mean	IBS	SBC	ModelA	N1	Dundee	across	BOPA1_8670_388	1H	0	1	-0.327042		-0.327042	-0.327042	0.000539863		0.000539863	0.000539863	0.0235938		0.0235938	0.0235938
GA_mean	IBS	SBC	ModelA	N0	Halle	across	BOPA2_12_10420	1H	0	2	-0.212809	0.0523396	-0.249819	-0.175799	0.00311798	0.00282994	0.00111691	0.00511905	0.0225466	0.029133	0.00194644	0.0431467	0.245946	0.907622	1.29212
GA_mean	IBS	SBC	ModelA	N1	Dundee	across	SCRI_RS_180989	1H	0	6	-0.298442	0.0325421	-0.350844	-0.250824	0.00882271	0.00248744	0.00553602	0.012173	0.00363027	0.00487454	1.01877e-05	0.0121745	0.10904	0.281936	1.34275
GA_mean	IBS	SBC	ModelA	N1	Dundee	across	SCRI_RS_204276	1H	0	1	0.193675		0.193675	0.193675	0.000388743		0.000388743	0.000388743	0.00329433		0.00329433	0.00329433
GA_mean	IBS	SBC	ModelA	N1	Halle	across	SCRI_RS_227491	1H	0	3	-0.180923	0.0527028	-0.241589	-0.146431	0.00309947	0.0019515	0.00185176	0.00534837	0.00352421	0.00472822	0.000376408	0.00896134	0.291299	0.629623	1.34164
GL_mean	IBS	SBC	ModelA	N1	Dundee	across	BOPA1_2511_533	1H	0	6	-0.0887647	0.00846677	-0.102563	-0.0807285	0.00179374	0.000942151	0.000395023	0.00327854	0.00363054	0.0049615	0.000199373	0.0133966	0.0953844	0.525244	1.3666
GL_mean	IBS	SBC	ModelA	N0	Dundee	across	BOPA1_3107_422	1H	0	1	0.144339		0.144339	0.144339	0.00145758		0.00145758	0.00145758	0.00259441		0.00259441	0.00259441
GL_mean	IBS	SBC	ModelA	N1	Dundee	across	BOPA1_3107_422	1H	0	2	-0.152254	0.0300779	-0.173522	-0.130985	0.000268322	0.00025424	8.85467e-05	0.000448097	0.00950076	0.0118294	0.00113612	0.0178654	0.197551	0.94752	1.2451
GL_mean	IBS	SBC	ModelA	N0	Dundee	across	BOPA1_8670_388	1H	0	2	0.115955	0.00835952	0.110043	0.121866	0.00552772	0.000504557	0.00517094	0.00588449	0.0014698	0.00189872	0.000127202	0.00281239	0.0720931	0.0912776	1.29182
GL_mean	IBS	SBC	ModelA	N0	Halle	across	BOPA1_8670_388	1H	0	1	-0.142683		-0.142683	-0.142683	0.000728499		0.000728499	0.000728499	0.000658983		0.000658983	0.000658983
GL_mean	IBS	SBC	ModelA	N1	Halle	across	BOPA1_8670_388	1H	0	1	-0.101435		-0.101435	-0.101435	0.000231729		0.000231729	0.000231729	0.00102903		0.00102903	0.00102903
GL_mean	IBS	SBC	ModelA	N1	Halle	across	BOPA2_12_30653	1H	0	1	0.0560524		0.0560524	0.0560524	0.00371091		0.00371091	0.00371091	0.00561151		0.00561151	0.00561151
GL_mean	IBS	SBC	ModelA	N1	Dundee	across	SCRI_RS_180989	1H	0	2	-0.113938	0.0114897	-0.122062	-0.105813	0.00245642	0.00148437	0.00140682	0.00350603	0.0023273	0.00226083	0.000728657	0.00392595	0.100842	0.604281	0.971437
GL_mean	IBS	SBC	ModelA	N1	Halle	across	SCRI_RS_227491	1H	0	1	-0.05246		-0.05246	-0.05246	0.000591123		0.000591123	0.000591123	0.00240444		0.00240444	0.00240444
GPEar_mean	IBS	SBC	ModelA	N0	Dundee	across	BOPA1_2511_533	1H	0	4	-0.398969	0.0412044	-0.438137	-0.354429	0.00336672	0.000852584	0.00255474	0.00443381	0.00162122	0.00161933	4.14471e-07	0.00363573	0.103277	0.253238	0.998831
GPEar_mean	IBS	SBC	ModelA	N1	Halle	across	BOPA1_2511_533	1H	0	2	-0.459053	0.0262089	-0.477585	-0.44052	0.00271786	0.00131205	0.00179011	0.00364562	0.00174901	0.00212805	0.000244247	0.00325377	0.0570934	0.48275	1.21672
GPEar_mean	IBS	SBC	ModelA	N0	Dundee	across	BOPA1_3107_422	1H	0	1	-0.69499		-0.69499	-0.69499	0.00415494		0.00415494	0.00415494	0.00336063		0.00336063	0.00336063
GPEar_mean	IBS	SBC	ModelA	N0	Halle	across	BOPA1_3107_422	1H	0	2	-0.666382	0.0851898	-0.72662	-0.606144	0.000328496	7.30664e-06	0.000323329	0.000333662	0.00034061	9.36752e-05	0.000274372	0.000406848	0.127839	0.0222427	0.275022
GPEar_mean	IBS	SBC	ModelA	N0	Dundee	across	BOPA1_8670_388	1H	0	2	-0.596222	0.0801709	-0.652912	-0.539533	0.00289633	0.000337805	0.00265747	0.00313519	0.0016995	0.00173348	0.000473746	0.00292526	0.134465	0.116632	1.01999
GPEar_mean	IBS	SBC	ModelA	N1	Halle	across	BOPA1_8670_388	1H	0	7	-0.605016	0.0915754	-0.729114	-0.481583	0.00513792	0.0011034	0.00362211	0.00700733	0.00228906	0.00252071	2.66401e-06	0.00701036	0.15136	0.214755	1.1012
GPEar_mean	IBS	SBC	ModelA	N1	Halle	across	BOPA2_12_30969	1H	0	7	-0.350781	0.0738882	-0.458877	-0.268856	0.000680777	0.000532621	1.82627e-05	0.0013372	0.00195982	0.00177236	1.16773e-05	0.00508666	0.210639	0.782372	0.904347
GPEar_mean	IBS	SBC	ModelA	N0	Dundee	across	SCRI_RS_124234	1H	0	1	-0.659968		-0.659968	-0.659968	0.0116994		0.0116994	0.0116994	0.00288526		0.00288526	0.00288526
GPEar_mean	IBS	SBC	ModelA	N0	Dundee	across	SCRI_RS_138128	1H	0	3	-0.384402	0.0622895	-0.456048	-0.343091	0.00126244	0.000953184	0.000424626	0.0022995	0.00437052	0.00590997	8.59971e-09	0.0110947	0.162042	0.755034	1.35224
GPEar_mean	IBS	SBC	ModelA	N1	Halle	across	SCRI_RS_138128	1H	0	3	-0.301362	0.0300001	-0.330424	-0.270505	0.00143113	0.00159097	4.48561e-05	0.00316824	0.00602367	0.00649972	0.000449281	0.013163	0.0995486	1.11169	1.07903
GPEar_mean	IBS	SBC	ModelA	N1	Halle	across	SCRI_RS_149838	1H	0	3	-0.327358	0.0865524	-0.426117	-0.264697	5.80815e-05	5.11852e-05	7.67193e-08	9.69078e-05	0.00191185	0.00122266	0.000500622	0.00265246	0.264397	0.881265	0.639517
GW_mean	IBS	SBC	ModelA	N0	Halle	across	BOPA1_2511_533	1H	0	2	-0.0238348	0.00121954	-0.0246971	-0.0229724	0.00751101	0.0022382	0.00592836	0.00909366	0.00273096	0.003302	0.000396085	0.00506582	0.0511665	0.29799	1.2091
GW_mean	IBS	SBC	ModelA	N1	Halle	across	BOPA1_2511_533	1H	0	13	-0.0209645	0.00385101	-0.0281362	-0.0151086	0.00891066	0.00223793	0.00470847	0.0118613	0.00621343	0.00690768	4.1353e-07	0.0239098	0.183692	0.251153	1.11173
GW_mean	IBS	SBC	ModelA	N1	Halle	across	BOPA1_3107_422	1H	0	2	-0.030387	0.00388557	-0.0331345	-0.0276395	0.00398651	0.00371319	0.00136089	0.00661213	0.0157069	0.0217975	0.00029374	0.0311201	0.12787	0.931437	1.38777
GW_mean	IBS	SBC	ModelA	N0	Halle	across	BOPA1_8670_388	1H	0	5	-0.0301645	0.0076783	-0.0396641	-0.0216341	0.000361254	0.000252593	5.75143e-05	0.000699519	0.000666666	0.000882814	8.33236e-07	0.0022112	0.254547	0.699213	1.32422
GW_mean	IBS	SBC	ModelA	N1	Dundee	across	BOPA1_8670_388	1H	0	3	-0.0313462	0.0129306	-0.0462677	-0.0234236	0.000748286	0.000547808	0.000165263	0.0012523	0.00261297	0.00288408	0.000104556	0.00576423	0.412511	0.732084	1.10375
GW_mean	IBS	SBC	ModelA	N1	Halle	across	BOPA1_8670_388	1H	0	5	-0.0225381	0.00288495	-0.0268112	-0.0193758	0.000542434	0.000416571	6.77326e-05	0.00103913	0.00680308	0.00846631	2.69155e-05	0.0207351	0.128003	0.767966	1.24448
GW_mean	IBS	SBC	ModelA	N0	Dundee	across	BOPA2_12_10420	1H	0	2	-0.0100055	0.000772174	-0.0105515	-0.00945953	0.0141863	0.00608818	0.00988136	0.0184913	0.0146872	0.0201874	0.00041258	0.0289618	0.0771747	0.429157	1.37449
GW	IBS	SBC	ModelA	N0	Halle	across	BOPA2_12_10420	1H	0	22	-0.0202081	0.00716342	-0.0328418	-0.0108024	0.0205362	0.00345086	0.0136227	0.0283301	0.0182636	0.0129267	0.000332693	0.0528997	0.354482	0.168038	0.707783	QTL_1H-1
GW_mean	IBS	SBC	ModelA	N1	Dundee	across	BOPA2_12_10420	1H	0	13	-0.0161574	0.00432886	-0.0224665	-0.0105019	0.0195668	0.00434537	0.0116825	0.0286134	0.0228266	0.017672	0.000105617	0.0657926	0.267919	0.222078	0.774186
GW_mean	IBS	SBC	ModelA	N1	Halle	across	BOPA2_12_10420	1H	0	6	-0.0134402	0.00247783	-0.0161276	-0.0103756	0.0175624	0.00412659	0.0101492	0.0223736	0.0102836	0.0175828	7.19573e-05	0.0457262	0.184359	0.234967	1.70979
GW_mean	IBS	SBC	ModelA	N1	Halle	across	BOPA2_12_30653	1H	0	1	-0.0174373		-0.0174373	-0.0174373	0.0126948		0.0126948	0.0126948	0.00319564		0.00319564	0.00319564
GW_mean	IBS	SBC	ModelA	N0	Halle	across	BOPA2_12_30969	1H	0	5	-0.0195877	0.00881279	-0.0311129	-0.00995872	0.0176773	0.00141844	0.016402	0.0200084	0.0190796	0.0054936	0.00988373	0.0230973	0.449914	0.080241	0.28793
GW_mean	IBS	SBC	ModelA	N1	Dundee	across	BOPA2_12_30969	1H	0	2	-0.0223057	0.00417767	-0.0252598	-0.0193516	0.027806	0.00509286	0.0242048	0.0314072	0.0153189	0.0129967	0.00612885	0.0245089	0.187291	0.183157	0.848409
GW_mean	IBS	SBC	ModelA	N1	Halle	across	BOPA2_12_30969	1H	0	6	-0.0164959	0.00445615	-0.0243499	-0.0130993	0.0192557	0.0034382	0.0155267	0.0246202	0.00881503	0.00782509	4.21744e-05	0.0189783	0.270137	0.178554	0.887698
GW_mean	IBS	SBC	ModelA	N0	Dundee	across	SCRI_RS_124234	1H	0	1	0.0218276		0.0218276	0.0218276	0.00547071		0.00547071	0.00547071	0.000150662		0.000150662	0.000150662
GW_mean	IBS	SBC	ModelA	N0	Halle	across	SCRI_RS_138128	1H	0	1	-0.0178146		-0.0178146	-0.0178146	0.0105348		0.0105348	0.0105348	0.00250437		0.00250437	0.00250437
GW_mean	IBS	SBC	ModelA	N1	Dundee	across	SCRI_RS_138128	1H	0	1	-0.0353525		-0.0353525	-0.0353525	0.0166982		0.0166982	0.0166982	0.00467295		0.00467295	0.00467295
GW_mean	IBS	SBC	ModelA	N1	Dundee	across	SCRI_RS_142714	1H	0	3	0.0221795	0.008115	0.0165214	0.0314771	0.00489788	0.00168528	0.00325139	0.00661944	0.00955569	0.00923335	0.00147398	0.0196189	0.365879	0.344083	0.966267
GW_mean	IBS	SBC	ModelA	N1	Halle	across	SCRI_RS_142714	1H	0	3	0.0243833	0.00737114	0.0171536	0.0318881	0.00168299	0.000160546	0.00155119	0.00186179	0.00762588	0.000850499	0.00664677	0.00818143	0.302303	0.0953935	0.111528
GW_mean	IBS	SBC	ModelA	N0	Halle	across	SCRI_RS_149838	1H	0	5	-0.0213155	0.00828012	-0.0321974	-0.0149544	0.0161372	0.00428338	0.0109618	0.0219578	0.0194525	0.0188234	0.0012255	0.047961	0.388456	0.265435	0.967658
GW_mean	IBS	SBC	ModelA	N1	Halle	across	SCRI_RS_149838	1H	0	11	-0.015209	0.00366059	-0.0209376	-0.00956124	0.0110059	0.00165155	0.00786266	0.0136429	0.0137466	0.0081247	0.00398102	0.0321368	0.240685	0.15006	0.591034
GW	IBS	SBC	ModelA	N0	Dundee	across	SCRI_RS_180989	1H	0	29	-0.0258344	0.00539354	-0.0406765	-0.0175199	0.0125303	0.00241481	0.00756454	0.016734	0.00888162	0.00810759	0.000321495	0.0292433	0.208774	0.192718	0.91285	QTL_1H-1
GW_mean	IBS	SBC	ModelA	N1	Dundee	across	SCRI_RS_180989	1H	0	6	-0.0249037	0.00485988	-0.0337008	-0.0201951	0.0137981	0.00172112	0.0120488	0.017014	0.0069382	0.00394321	0.000174489	0.0118368	0.195147	0.124736	0.568333
GW_mean	IBS	SBC	ModelA	N1	Halle	across	SCRI_RS_180989	1H	0	1	-0.0227806		-0.0227806	-0.0227806	0.00907919		0.00907919	0.00907919	0.0179056		0.0179056	0.0179056
GW_mean	IBS	SBC	ModelA	N1	Halle	across	SCRI_RS_204276	1H	0	2	-0.0153844	0.00237238	-0.0170619	-0.0137069	0.00775149	0.00155524	0.00665177	0.00885121	0.00323774	0.0039161	0.000468641	0.00600684	0.154207	0.200638	1.20952
GW_mean	IBS	SBC	ModelA	N0	Halle	across	SCRI_RS_227491	1H	0	1	-0.011575		-0.011575	-0.011575	0.00835048		0.00835048	0.00835048	0.02289		0.02289	0.02289
SE_GLn_mean	IBS	SBC	ModelA	N0	Dundee	across	BOPA1_2511_533	1H	0	1	-0.0611779		-0.0611779	-0.0611779	0.00247651		0.00247651	0.00247651	0.00987301		0.00987301	0.00987301
SE_GLn_mean	IBS	SBC	ModelA	N0	Dundee	across	BOPA1_3107_422	1H	0	1	-0.100184		-0.100184	-0.100184	0.00274148		0.00274148	0.00274148	0.000253867		0.000253867	0.000253867
SE_GLn_mean	IBS	SBC	ModelA	N0	Dundee	across	BOPA2_12_30653	1H	0	1	-0.0529875		-0.0529875	-0.0529875	0.00130649		0.00130649	0.00130649	0.0141436		0.0141436	0.0141436
SE_GWn_mean	IBS	SBC	ModelA	N1	Halle	across	BOPA1_3107_422	1H	0	15	0.00639207	0.000873418	0.00451896	0.00819494	0.00685583	0.00226367	0.00368089	0.012024	0.00414788	0.00480709	0.000114731	0.0138384	0.136641	0.330182	1.15893
SE_GWn_mean	IBS	SBC	ModelA	N0	Dundee	across	BOPA1_8670_388	1H	0	3	0.00766749	0.00094111	0.00698696	0.00874148	0.00130867	0.00134978	0.000319137	0.00284628	0.0035469	0.00190054	0.00215291	0.00571176	0.12274	1.03141	0.53583
SE_GWn_mean	IBS	SBC	ModelA	N0	Dundee	across	BOPA2_12_10420	1H	0	1	-0.00550255		-0.00550255	-0.00550255	0.000723575		0.000723575	0.000723575	0.0144241		0.0144241	0.0144241
SE_GWn_mean	IBS	SBC	ModelA	N0	Halle	across	BOPA2_12_10420	1H	0	6	0.00269229	0.000168666	0.00251354	0.00295341	0.0196354	0.00542728	0.0125889	0.0263261	0.00682748	0.00775895	0.00108845	0.0217335	0.0626479	0.276403	1.13643
SE_GWn_mean	IBS	SBC	ModelA	N1	Dundee	across	BOPA2_12_30653	1H	0	1	0.00457607		0.00457607	0.00457607	0.00514547		0.00514547	0.00514547	0.000160284		0.000160284	0.000160284
SE_GWn_mean	IBS	SBC	ModelA	N1	Halle	across	BOPA2_12_30653	1H	0	8	0.00304678	0.000471101	0.00251694	0.00384956	0.0190931	0.00286757	0.0158883	0.0245796	0.00946897	0.0060882	0.000643675	0.0189759	0.154623	0.150189	0.642964
SE_GWn_mean	IBS	SBC	ModelA	N0	Halle	across	BOPA2_12_30969	1H	0	2	0.00241645	0.000303506	0.00220184	0.00263106	0.0196459	0.00528426	0.0159093	0.0233824	0.00373219	0.00427282	0.000710846	0.00675353	0.1256	0.268976	1.14486
SE_GWn_mean	IBS	SBC	ModelA	N1	Dundee	across	BOPA2_12_30969	1H	0	2	0.00363863	0.000519856	0.00327104	0.00400622	0.0076178	0.00257746	0.00579527	0.00944034	0.00448316	0.00556837	0.000545726	0.0084206	0.142871	0.338346	1.24206
SE_GWn_mean	IBS	SBC	ModelA	N1	Halle	across	BOPA2_12_30969	1H	0	1	0.0023418		0.0023418	0.0023418	0.0169323		0.0169323	0.0169323	0.006357		0.006357	0.006357
SE_GWn_mean	IBS	SBC	ModelA	N0	Halle	across	SCRI_RS_138128	1H	0	1	0.00257463		0.00257463	0.00257463	0.00688227		0.00688227	0.00688227	0.00962999		0.00962999	0.00962999
SE_GWn_mean	IBS	SBC	ModelA	N0	Halle	across	SCRI_RS_142714	1H	0	2	0.00369635	0.000304356	0.00348114	0.00391157	0.00605471	0.00155916	0.00495222	0.00715721	0.00297764	0.00350391	0.000500008	0.00545528	0.0823394	0.257512	1.17674
SE_GWn_mean	IBS	SBC	ModelA	N0	Halle	across	SCRI_RS_149838	1H	0	2	0.00277619	0.00020302	0.00263263	0.00291974	0.0160875	0.0036248	0.0135244	0.0186507	0.00312362	0.00441642	7.39676e-07	0.0062465	0.0731292	0.225317	1.41388
SE_GWn_mean	IBS	SBC	ModelA	N1	Halle	across	SCRI_RS_204276	1H	0	1	0.00356644		0.00356644	0.00356644	0.0144013		0.0144013	0.0144013	6.73694e-05		6.73694e-05	6.73694e-05
SE_GWn_mean	IBS	SBC	ModelA	N0	Halle	across	SCRI_RS_227491	1H	0	1	0.00272881		0.00272881	0.00272881	0.0154676		0.0154676	0.0154676	0.0036237		0.0036237	0.0036237
TGW_mean	IBS	SBC	ModelA	N0	Dundee	across	BOPA1_3107_422	1H	0	1	-0.866095		-0.866095	-0.866095	0.00195676		0.00195676	0.00195676	0.0236423		0.0236423	0.0236423
TGW_mean	IBS	SBC	ModelA	N0	Halle	across	BOPA1_3107_422	1H	0	2	-0.951197	0.139482	-1.04983	-0.852568	0.00301311	0.000341963	0.0027713	0.00325491	0.00390915	0.0018199	0.00262228	0.00519602	0.146639	0.113492	0.46555
TGW_mean	IBS	SBC	ModelA	N0	Dundee	across	SCRI_RS_124234	1H	0	1	0.691488		0.691488	0.691488	0.00707362		0.00707362	0.00707362	0.00997055		0.00997055	0.00997055
TGW_mean	IBS	SBC	ModelA	N1	Halle	across	SCRI_RS_149838	1H	0	1	-0.406218		-0.406218	-0.406218	0.00637436		0.00637436	0.00637436	0.0010434		0.0010434	0.0010434
TGW_mean	IBS	SBC	ModelA	N0	Dundee	across	SCRI_RS_180989	1H	0	1	-0.582543		-0.582543	-0.582543	0.00515153		0.00515153	0.00515153	0.00582439		0.00582439	0.00582439
TGW_mean	IBS	SBC	ModelA	N0	Dundee	across	SCRI_RS_204276	1H	0	5	0.584104	0.127485	0.435213	0.78659	0.00258033	0.00134066	0.000355881	0.00388283	0.00350607	0.00433725	0.00039637	0.0108572	0.218258	0.51957	1.23707
TGW_mean	IBS	SBC	ModelA	N1	Dundee	across	SCRI_RS_204276	1H	0	2	0.567677	0.0876253	0.505717	0.629637	0.00134672	0.00173168	0.000122234	0.00257121	0.0155593	0.0088322	0.00931402	0.0218046	0.154358	1.28585	0.567647
W_L_mean	IBS	SBC	ModelA	N1	Dundee	across	BOPA1_2511_533	1H	0	2	0.00510859	0.000275469	0.0049138	0.00530338	9.19747e-06	1.29507e-05	3.99378e-08	1.8355e-05	0.00904617	0.00519302	0.00537416	0.0127182	0.0539226	1.40807	0.574057
W_L_mean	IBS	SBC	ModelA	N1	Halle	across	BOPA1_2511_533	1H	0	8	-0.00400153	0.000947493	-0.00544425	-0.00294471	0.00171625	0.000620784	0.00058043	0.00237741	0.00150418	0.00274137	9.21365e-07	0.00783002	0.236783	0.361708	1.8225
W_L_mean	IBS	SBC	ModelA	N1	Halle	across	BOPA1_3107_422	1H	0	1	-0.00664052		-0.00664052	-0.00664052	0.00373879		0.00373879	0.00373879	2.44242e-05		2.44242e-05	2.44242e-05
W_L_mean	IBS	SBC	ModelA	N0	Dundee	across	BOPA1_8670_388	1H	0	2	-0.00601687	0.00166568	-0.00719469	-0.00483906	0.00412888	0.00140406	0.00313606	0.0051217	0.000562085	0.000289617	0.000357295	0.000766875	0.276834	0.340059	0.515255
W_L_mean	IBS	SBC	ModelA	N0	Dundee	across	BOPA2_12_10420	1H	0	1	-0.00311449		-0.00311449	-0.00311449	0.01285		0.01285	0.01285	0.000186254		0.000186254	0.000186254
W_L_mean	IBS	SBC	ModelA	N0	Halle	across	BOPA2_12_10420	1H	0	2	-0.002663	0.000460347	-0.00298851	-0.00233748	0.00519556	0.00136797	0.00422826	0.00616286	0.00108812	0.00153757	8.89809e-07	0.00217535	0.172868	0.263296	1.41306
W_L_mean	IBS	SBC	ModelA	N1	Halle	across	BOPA2_12_10420	1H	0	1	-0.00283996		-0.00283996	-0.00283996	0.00631573		0.00631573	0.00631573	0.00599208		0.00599208	0.00599208
W_L_mean	IBS	SBC	ModelA	N0	Halle	across	BOPA2_12_30653	1H	0	1	-0.00306804		-0.00306804	-0.00306804	0.00764623		0.00764623	0.00764623	0.00474258		0.00474258	0.00474258
W_L_mean	IBS	SBC	ModelA	N1	Halle	across	BOPA2_12_30653	1H	0	6	-0.00272658	0.000144741	-0.00293263	-0.00254233	0.00766916	0.00231138	0.00483658	0.0106869	0.00377443	0.00448551	8.26803e-05	0.011237	0.0530851	0.301386	1.18839
W_L_mean	IBS	SBC	ModelA	N0	Dundee	across	BOPA2_12_30969	1H	0	1	-0.00345404		-0.00345404	-0.00345404	0.0218201		0.0218201	0.0218201	0.00625969		0.00625969	0.00625969
W_L_mean	IBS	SBC	ModelA	N0	Halle	across	BOPA2_12_30969	1H	0	4	-0.0030107	0.000835912	-0.00373114	-0.00191991	0.00783787	0.000887924	0.00667567	0.00868408	0.0011978	0.00134061	0.000109231	0.00309668	0.277647	0.113286	1.11923
W_L_mean	IBS	SBC	ModelA	N1	Halle	across	BOPA2_12_30969	1H	0	1	0.00406412		0.00406412	0.00406412	0.00415799		0.00415799	0.00415799	0.0023772		0.0023772	0.0023772
W_L_mean	IBS	SBC	ModelA	N1	Dundee	across	SCRI_RS_124234	1H	0	1	0.00718178		0.00718178	0.00718178	0.00385917		0.00385917	0.00385917	0.00245392		0.00245392	0.00245392
W_L_mean	IBS	SBC	ModelA	N0	Halle	across	SCRI_RS_138128	1H	0	1	-0.00254697		-0.00254697	-0.00254697	0.00304996		0.00304996	0.00304996	3.9086e-05		3.9086e-05	3.9086e-05
W_L_mean	IBS	SBC	ModelA	N0	Dundee	across	SCRI_RS_142714	1H	0	3	-0.00409652	0.00112008	-0.00497501	-0.00283522	0.010073	0.00127063	0.00919196	0.0115296	0.00177793	0.00162835	1.54735e-05	0.00322647	0.273422	0.126142	0.915868
W_L_mean	IBS	SBC	ModelA	N0	Halle	across	SCRI_RS_149838	1H	0	2	-0.00246652	0.00014034	-0.00256576	-0.00236729	0.00382714	0.000207362	0.00368051	0.00397377	0.000198405	0.000258677	1.54928e-05	0.000381317	0.0568978	0.0541819	1.30378
W_L_mean	IBS	SBC	ModelA	N1	Halle	across	SCRI_RS_180989	1H	0	5	-0.00433544	0.0005325	-0.00518018	-0.00376887	0.00203194	0.00104798	0.000986862	0.00357871	0.00233228	0.00216525	1.44031e-06	0.00590094	0.122825	0.515753	0.92838
W_L_mean	IBS	SBC	ModelA	N0	Halle	across	SCRI_RS_204276	1H	0	1	-0.00460664		-0.00460664	-0.00460664	0.0102486		0.0102486	0.0102486	0.0208769		0.0208769	0.0208769
W_L_mean	IBS	SBC	ModelA	N1	Halle	across	SCRI_RS_204276	1H	0	1	-0.00252792		-0.00252792	-0.00252792	0.0154569		0.0154569	0.0154569	0.00327823		0.00327823	0.00327823
W_L_mean	IBS	SBC	ModelA	N0	Halle	across	SCRI_RS_227491	1H	0	9	-0.00282274	0.000472767	-0.00366371	-0.00226769	0.00264173	0.000987633	0.00124442	0.00432836	0.0013897	0.00141036	4.1009e-05	0.00378178	0.167485	0.373859	1.01487
W_L_mean	IBS	SBC	ModelA	N1	Dundee	across	SCRI_RS_227491	1H	0	1	0.00386445		0.00386445	0.00386445	0.00157862		0.00157862	0.00157862	0.0109964		0.0109964	0.0109964
Yld_mean	IBS	SBC	ModelA	N1	Halle	across	BOPA1_2511_533	1H	0	1	-8.70204		-8.70204	-8.70204	0.00869286		0.00869286	0.00869286	0.00117616		0.00117616	0.00117616
Yld_mean	IBS	SBC	ModelA	N0	Halle	across	BOPA1_3107_422	1H	0	15	-14.6179	1.52414	-17.3961	-12.3869	0.00140419	0.000513894	0.00082961	0.00257183	0.000886189	0.00108228	7.22837e-08	0.00402952	0.104266	0.365973	1.22127
Yld_mean	IBS	SBC	ModelA	N1	Halle	across	BOPA1_3107_422	1H	0	4	-15.2607	4.46498	-21.0913	-11.4639	0.00155559	0.000856223	0.000629155	0.00247988	0.00298451	0.00356518	6.1394e-05	0.00745929	0.29258	0.550416	1.19456
Yld_mean	IBS	SBC	ModelA	N0	Halle	across	BOPA1_8670_388	1H	0	3	-11.639	2.32204	-14.3006	-10.0275	0.00161281	0.000760909	0.000748372	0.0021812	0.00108927	0.001216	0.000111741	0.00245095	0.199505	0.471791	1.11635
Yld_mean	IBS	SBC	ModelA	N1	Halle	across	BOPA2_12_10420	1H	0	6	-8.32378	3.28577	-13.812	-5.29032	0.00690114	0.00306037	0.00290807	0.0107356	0.00711806	0.00835737	0.000810465	0.022933	0.394744	0.443459	1.17411
Yld_mean	IBS	SBC	ModelA	N1	Halle	across	BOPA2_12_30653	1H	0	9	-8.67127	2.13561	-12.6968	-5.87708	0.00226047	0.00116817	0.000339825	0.00376033	0.00350684	0.00556684	2.1673e-06	0.0165102	0.246286	0.516784	1.58742
Yld_mean	IBS	SBC	ModelA	N1	Halle	across	BOPA2_12_30969	1H	0	13	-10.6007	2.92	-13.8735	-4.65878	0.00968118	0.00270441	0.00559259	0.0152037	0.00649935	0.00682316	0.000244634	0.0238142	0.275453	0.279347	1.04982
Yld_mean	IBS	SBC	ModelA	N1	Halle	across	SCRI_RS_124234	1H	0	1	-11.7146		-11.7146	-11.7146	0.00326529		0.00326529	0.00326529	0.00673472		0.00673472	0.00673472
Yld_mean	IBS	SBC	ModelA	N1	Halle	across	SCRI_RS_138128	1H	0	4	-7.10224	1.16477	-8.66726	-5.87107	0.00600462	0.00139035	0.00487741	0.00789639	0.00096378	0.000842944	2.53505e-05	0.00201678	0.164001	0.231547	0.874623
Yld_mean	IBS	SBC	ModelA	N1	Halle	across	SCRI_RS_149838	1H	0	4	-9.8617	3.4159	-14.632	-6.93643	0.00486533	0.00267183	0.00201732	0.00826932	0.0124592	0.0129203	1.44325e-06	0.0287679	0.34638	0.549158	1.03701
Yld_mean	IBS	SBC	ModelA	N1	Halle	across	SCRI_RS_180989	1H	0	2	-9.8107	0.170044	-9.93094	-9.69046	0.00967829	0.00108483	0.00891119	0.0104454	0.0021409	6.50793e-05	0.00209488	0.00218692	0.0173325	0.112089	0.0303981
Yld_mean	IBS	SBC	ModelA	N1	Halle	across	SCRI_RS_204276	1H	0	1	-8.86724		-8.86724	-8.86724	0.00305596		0.00305596	0.00305596	4.24131e-05		4.24131e-05	4.24131e-05
Yld_mean	IBS	SBC	ModelA	N1	Halle	across	SCRI_RS_227491	1H	0	2	-7.1638	0.623619	-7.60476	-6.72283	0.00479751	0.000135939	0.00470138	0.00489363	0.00401017	0.000311239	0.00379009	0.00423025	0.0870514	0.0283354	0.0776124
TGW	IBS	SBC	ModelA	N0	Halle	across	BOPA2_12_11311	1H	2.5	31	-2.41736	0.512761	-3.46361	-1.53089	0.00221607	0.000937498	0.000242379	0.00373826	0.00324213	0.00532311	0	0.0215109	0.212116	0.423046	1.64185	QTL_1H-1
GA_mean	IBS	SBC	ModelA	N0	Halle	across	SCRI_RS_148694	2H	0	4	0.526417	0.114417	0.408622	0.658223	0.00513821	0.00109308	0.0041142	0.00611901	0.0033709	0.00277344	0.000781092	0.00603893	0.217351	0.212735	0.822759
GA_mean	IBS	SBC	ModelA	N1	Dundee	across	SCRI_RS_166806	2H	0	8	-0.203124	0.0138534	-0.220939	-0.183552	0.00427926	0.00190926	0.00211684	0.00812103	0.00379926	0.00721402	4.80127e-06	0.0211556	0.0682019	0.446166	1.8988
GA_mean	IBS	SBC	ModelA	N1	Halle	across	SCRI_RS_187638	2H	0	1	0.129955		0.129955	0.129955	0.00100327		0.00100327	0.00100327	0.000755583		0.000755583	0.000755583
GL_mean	IBS	SBC	ModelA	N0	Halle	across	SCRI_RS_148694	2H	0	1	0.120845		0.120845	0.120845	0.00157162		0.00157162	0.00157162	0.00221293		0.00221293	0.00221293
GL_mean	IBS	SBC	ModelA	N1	Halle	across	SCRI_RS_166806	2H	0	1	0.0621692		0.0621692	0.0621692	2.7118e-05		2.7118e-05	2.7118e-05	0.00753365		0.00753365	0.00753365
GL_mean	IBS	SBC	ModelA	N1	Halle	across	SCRI_RS_187638	2H	0	5	0.0661937	0.0138408	0.051432	0.0813282	0.00187143	0.000978247	0.000831797	0.00310393	0.00423419	0.00504281	2.90457e-05	0.00997906	0.209095	0.522726	1.19097
GPEar_mean	IBS	SBC	ModelA	N1	Dundee	across	SCRI_RS_148694	2H	0	7	-1.04671	0.204202	-1.35896	-0.757818	0.000576363	0.000362764	9.72222e-05	0.00105327	0.00254448	0.0029791	6.32398e-07	0.00868931	0.195088	0.629403	1.17081
GPEar_mean	IBS	SBC	ModelA	N1	Halle	across	SCRI_RS_148694	2H	0	1	0.832987		0.832987	0.832987	0.00153172		0.00153172	0.00153172	0.00447309		0.00447309	0.00447309
GPEar_mean	IBS	SBC	ModelA	N0	Halle	across	SCRI_RS_187638	2H	0	1	-0.609199		-0.609199	-0.609199	0.00466217		0.00466217	0.00466217	0.00682228		0.00682228	0.00682228
GW_mean	IBS	SBC	ModelA	N1	Dundee	across	SCRI_RS_148694	2H	0	6	0.0310444	0.00263041	0.0273756	0.034749	0.0120655	0.0023917	0.00840029	0.0158469	0.00338263	0.00473643	2.40001e-05	0.0127792	0.0847306	0.198227	1.40022
GW_mean	IBS	SBC	ModelA	N1	Halle	across	SCRI_RS_148694	2H	0	3	0.034037	0.00658305	0.0282703	0.0412093	0.00643997	0.00107926	0.00547263	0.00760408	0.000996085	0.000381905	0.000612067	0.00137584	0.193409	0.167588	0.383406
GW_mean	IBS	SBC	ModelA	N0	Dundee	across	SCRI_RS_166806	2H	0	5	-0.0170643	0.00415344	-0.0237336	-0.0126748	0.00318061	0.00168502	0.00138173	0.00592063	0.0033325	0.00482858	4.62154e-07	0.010787	0.243399	0.529779	1.44894
GW_mean	IBS	SBC	ModelA	N1	Dundee	across	SCRI_RS_166806	2H	0	1	-0.0141902		-0.0141902	-0.0141902	0.00618353		0.00618353	0.00618353	0.0175985		0.0175985	0.0175985
SE_GWn_mean	IBS	SBC	ModelA	N0	Dundee	across	SCRI_RS_187638	2H	0	1	0.00441343		0.00441343	0.00441343	0.00320951		0.00320951	0.00320951	0.0087556		0.0087556	0.0087556
SE_GWn_mean	IBS	SBC	ModelA	N1	Halle	across	SCRI_RS_187638	2H	0	6	0.00366348	0.00053844	0.00309543	0.0045546	0.00277043	0.00157123	0.00121455	0.00551392	0.00332629	0.00505528	8.35491e-06	0.0132988	0.146975	0.567143	1.51979
TGW_mean	IBS	SBC	ModelA	N0	Dundee	across	SCRI_RS_148694	2H	0	6	0.961179	0.135302	0.812395	1.12948	0.0145119	0.00448577	0.0103079	0.0210347	0.0129717	0.0125438	5.84903e-06	0.0271173	0.140766	0.309111	0.967019
TGW_mean	IBS	SBC	ModelA	N0	Halle	across	SCRI_RS_148694	2H	0	8	1.31654	0.265259	0.864333	1.71312	0.00672909	0.00230518	0.00448759	0.0107058	0.00704522	0.00533459	0.00155851	0.0156313	0.201482	0.342569	0.757192
GR	IBS	SBC	ModelA	N1	Halle	across	BOPA1_3220_723	1H	4.1	25	-0.00355247	0.00141929	-0.00691827	-0.00194296	0.0197216	0.00396995	0.014138	0.0280843	0.0181652	0.0131838	6.97817e-05	0.0448251	0.399522	0.201299	0.725773	QTL_1H-1
TGW_mean	IBS	SBC	ModelA	N1	Halle	across	SCRI_RS_148694	2H	0	6	1.08904	0.190716	0.908172	1.34684	0.00633236	0.00313156	0.0032467	0.0109004	0.00695425	0.00532543	0.00240253	0.0164894	0.175123	0.494533	0.76578
TGW_mean	IBS	SBC	ModelA	N0	Dundee	across	SCRI_RS_166806	2H	0	1	-0.396471		-0.396471	-0.396471	0.000423682		0.000423682	0.000423682	0.00417894		0.00417894	0.00417894
GA	IBS	SBC	ModelA	N1	Halle	across	BOPA1_4456_443	1H	5	84	0.503311	0.0998475	0.280578	0.749662	0.0145809	0.00245812	0.00790208	0.0205927	0.0143235	0.00953755	0.000258951	0.0468208	0.198381	0.168584	0.665866	QTL_1H-1
TGW_mean	IBS	SBC	ModelA	N1	Dundee	across	SCRI_RS_166806	2H	0	1	-0.456816		-0.456816	-0.456816	0.00266958		0.00266958	0.00266958	0.0073922		0.0073922	0.0073922
TGW_mean	IBS	SBC	ModelA	N1	Halle	across	SCRI_RS_166806	2H	0	2	-0.558907	0.0564587	-0.598829	-0.518984	0.00181022	0.000650755	0.00135006	0.00227037	0.00413387	0.00426102	0.00112087	0.00714687	0.101016	0.35949	1.03076
TGW_mean	IBS	SBC	ModelA	N0	Halle	across	SCRI_RS_187638	2H	0	1	-0.395255		-0.395255	-0.395255	0.000118587		0.000118587	0.000118587	0.000754034		0.000754034	0.000754034
TGW_mean	IBS	SBC	ModelA	N1	Halle	across	SCRI_RS_187638	2H	0	1	-0.399457		-0.399457	-0.399457	0.00110951		0.00110951	0.00110951	0.00050433		0.00050433	0.00050433
W_L_mean	IBS	SBC	ModelA	N1	Halle	across	SCRI_RS_148694	2H	0	1	0.00532856		0.00532856	0.00532856	1.00442e-05		1.00442e-05	1.00442e-05	5.21085e-05		5.21085e-05	5.21085e-05
W_L_mean	IBS	SBC	ModelA	N1	Dundee	across	SCRI_RS_166806	2H	0	1	0.00678074		0.00678074	0.00678074	0.000811137		0.000811137	0.000811137	0.00458351		0.00458351	0.00458351
W_L_mean	IBS	SBC	ModelA	N1	Halle	across	SCRI_RS_166806	2H	0	3	-0.00336067	0.000336738	-0.00361833	-0.00297965	0.000427871	0.000538395	1.51691e-05	0.00103687	0.0048782	0.00590602	5.65274e-06	0.0114466	0.1002	1.25831	1.2107
W_L_mean	IBS	SBC	ModelA	N0	Halle	across	SCRI_RS_187638	2H	0	1	-0.00315615		-0.00315615	-0.00315615	0.000447537		0.000447537	0.000447537	0.000396339		0.000396339	0.000396339
GL	IBS	SBC	ModelA	N1	Halle	across	BOPA1_4456_443	1H	5	56	0.182966	0.0416797	0.109547	0.271273	0.00972787	0.00232784	0.0046048	0.0155642	0.0109102	0.00986352	3.22287e-06	0.0382323	0.2278	0.239296	0.904064	QTL_1H-1
Yld_mean	IBS	SBC	ModelA	N0	Halle	across	SCRI_RS_166806	2H	0	1	-5.54707		-5.54707	-5.54707	0.000132045		0.000132045	0.000132045	0.00549491		0.00549491	0.00549491
Yld_mean	IBS	SBC	ModelA	N0	Halle	across	SCRI_RS_187638	2H	0	1	-5.79711		-5.79711	-5.79711	0.00033588		0.00033588	0.00033588	0.00418782		0.00418782	0.00418782
GA_mean	IBS	SBC	ModelA	N0	Halle	across	BOPA1_5029_1423	3H	0	5	-0.179594	0.0545102	-0.248912	-0.119293	0.00188686	0.000740599	0.0011542	0.00278852	0.0039534	0.00338299	0.000166388	0.00772911	0.303519	0.392503	0.855717
GA_mean	IBS	SBC	ModelA	N0	Halle	across	BOPA2_12_31428	3H	0	1	0.199655		0.199655	0.199655	0.0011458		0.0011458	0.0011458	0.00300665		0.00300665	0.00300665
GA_mean	IBS	SBC	ModelA	N1	Dundee	across	BOPA2_12_31428	3H	0	1	0.195561		0.195561	0.195561	0.000677423		0.000677423	0.000677423	0.000237691		0.000237691	0.000237691
GA_mean	IBS	SBC	ModelA	N1	Halle	across	BOPA2_12_31428	3H	0	12	0.235519	0.0363823	0.185656	0.291392	0.00166697	0.00101502	0.000705661	0.00457869	0.00211422	0.00252934	8.03072e-06	0.00812895	0.154477	0.608902	1.19635
GA_mean	IBS	SBC	ModelA	N0	Halle	across	SCRI_RS_148646	3H	0	6	-0.168553	0.0346474	-0.222194	-0.119538	0.00427928	0.000886318	0.00328935	0.0059069	0.00205214	0.00160868	0.000183434	0.0047235	0.205558	0.207119	0.783907
GA_mean	IBS	SBC	ModelA	N1	Dundee	across	SCRI_RS_148646	3H	0	5	-0.185507	0.0279336	-0.228399	-0.150595	0.00417102	0.000839406	0.00296699	0.00498667	0.000824947	0.00124753	4.5919e-05	0.00299617	0.150579	0.201247	1.51226
GA_mean	IBS	SBC	ModelA	N1	Halle	across	SCRI_RS_148646	3H	0	4	-0.190922	0.0477677	-0.258269	-0.150398	0.0106499	0.00270376	0.0075889	0.0139456	0.0132156	0.0101691	0.00253402	0.0260208	0.250195	0.253877	0.76948
GA_mean	IBS	SBC	ModelA	N0	Halle	across	SCRI_RS_174383	3H	0	1	-0.22643		-0.22643	-0.22643	0.00479626		0.00479626	0.00479626	0.00257113		0.00257113	0.00257113
GA_mean	IBS	SBC	ModelA	N0	Dundee	across	SCRI_RS_190002	3H	0	1	-0.170271		-0.170271	-0.170271	0.0133332		0.0133332	0.0133332	0.00340867		0.00340867	0.00340867
GA_mean	IBS	SBC	ModelA	N0	Halle	across	SCRI_RS_190002	3H	0	1	0.18009		0.18009	0.18009	0.00285154		0.00285154	0.00285154	0.00731246		0.00731246	0.00731246
GPE	IBS	SBC	ModelA	N1	Halle	across	SCRI_RS_161137	1H	5	31	0.720543	0.172734	0.428111	1.10078	0.00109927	0.000821781	6.65029e-05	0.00304537	0.00385546	0.00613544	4.00094e-07	0.0298912	0.239727	0.747571	1.59136	QTL_1H-1
GL_mean	IBS	SBC	ModelA	N0	Halle	across	BOPA1_5029_1423	3H	0	1	-0.0507205		-0.0507205	-0.0507205	0.000119108		0.000119108	0.000119108	0.000175252		0.000175252	0.000175252
GL_mean	IBS	SBC	ModelA	N1	Halle	across	BOPA2_12_31428	3H	0	2	0.0697097	0.00024791	0.0695344	0.069885	0.00100438	0.000714689	0.000499016	0.00150974	0.00211695	0.00214136	0.000602782	0.00363112	0.00355633	0.711574	1.01153
GL_mean	IBS	SBC	ModelA	N1	Halle	across	SCRI_RS_148646	3H	0	17	-0.0657388	0.0144828	-0.0879304	-0.0451252	0.0121177	0.00264116	0.00811666	0.0173046	0.00970969	0.00818468	0.000265099	0.0304508	0.220308	0.217959	0.842939
GL_mean	IBS	SBC	ModelA	N0	Halle	across	SCRI_RS_174383	3H	0	4	-0.0542254	0.00818511	-0.0646096	-0.045312	0.00545602	0.00141516	0.00387287	0.00716135	0.00294722	0.00330701	0.000149915	0.00725557	0.150946	0.259375	1.12208
GL_mean	IBS	SBC	ModelA	N0	Dundee	across	SCRI_RS_190002	3H	0	1	-0.0936538		-0.0936538	-0.0936538	0.0131989		0.0131989	0.0131989	0.000500478		0.000500478	0.000500478
GL_mean	IBS	SBC	ModelA	N1	Halle	across	SCRI_RS_190002	3H	0	2	0.065457	0.0144732	0.0552229	0.0756912	0.000402953	0.000329339	0.000170076	0.000635831	0.00259529	0.00329528	0.000265172	0.0049254	0.221111	0.817313	1.26972
GPEar_mean	IBS	SBC	ModelA	N1	Dundee	across	SCRI_RS_148646	3H	0	1	0.579386		0.579386	0.579386	0.00365974		0.00365974	0.00365974	0.00160281		0.00160281	0.00160281
GPEar_mean	IBS	SBC	ModelA	N1	Dundee	across	SCRI_RS_190002	3H	0	1	-0.409619		-0.409619	-0.409619	0.000525107		0.000525107	0.000525107	0.000197991		0.000197991	0.000197991
GW_mean	IBS	SBC	ModelA	N1	Dundee	across	BOPA1_5029_1423	3H	0	2	-0.0188715	2.33238e-06	-0.0188732	-0.0188699	0.00568303	0.00315651	0.00345104	0.00791502	0.00493667	0.00611061	0.000615819	0.00925753	0.000123592	0.555427	1.2378
GW_mean	IBS	SBC	ModelA	N1	Halle	across	BOPA1_5029_1423	3H	0	2	-0.0175612	0.00124539	-0.0184418	-0.0166806	0.00201539	0.000504908	0.00165836	0.00237241	0.00840838	0.00355036	0.0058979	0.0109189	0.070917	0.250526	0.422241
GW_mean	IBS	SBC	ModelA	N1	Dundee	across	BOPA2_12_31428	3H	0	1	0.0167657		0.0167657	0.0167657	0.00303546		0.00303546	0.00303546	0.00149585		0.00149585	0.00149585
GW_mean	IBS	SBC	ModelA	N1	Halle	across	BOPA2_12_31428	3H	0	10	0.0240073	0.00605896	0.0170535	0.0376774	0.00147078	0.000897472	4.46812e-05	0.00286231	0.00420829	0.00368264	6.08416e-06	0.0103947	0.25238	0.610202	0.875092
GW_mean	IBS	SBC	ModelA	N0	Dundee	across	SCRI_RS_148646	3H	0	2	-0.014665	0.00123034	-0.015535	-0.013795	0.00479325	0.00310844	0.00259525	0.00699125	0.00379016	0.00190033	0.00244642	0.0051339	0.0838961	0.648504	0.501387
GW_mean	IBS	SBC	ModelA	N1	Halle	across	SCRI_RS_148646	3H	0	4	-0.0205651	0.00345683	-0.0250875	-0.0166723	0.000920031	0.000426182	0.000454296	0.00145189	0.000552538	0.00055467	9.59912e-05	0.0013533	0.168093	0.463226	1.00386
GW_mean	IBS	SBC	ModelA	N1	Halle	across	SCRI_RS_174383	3H	0	1	0.0219953		0.0219953	0.0219953	0.000955629		0.000955629	0.000955629	0.00147863		0.00147863	0.00147863
GW_mean	IBS	SBC	ModelA	N1	Halle	across	SCRI_RS_190002	3H	0	15	0.0242156	0.00704154	0.0134481	0.0344635	0.00420744	0.00150577	0.00232515	0.00659199	0.00241626	0.00241809	0.000163829	0.00731329	0.290785	0.357882	1.00076
GW_mean	IBS	SBC	ModelA	N1	Dundee	across	SCRI_RS_216164	3H	0	2	-0.0158717	0.00303002	-0.0180143	-0.0137292	0.00212566	0.00057307	0.00172043	0.00253088	0.00041997	0.000226583	0.000259752	0.000580189	0.190907	0.269597	0.539522
SE_GLn_mean	IBS	SBC	ModelA	N1	Dundee	across	BOPA2_12_31428	3H	0	1	-0.1044		-0.1044	-0.1044	0.000716899		0.000716899	0.000716899	0.000310491		0.000310491	0.000310491
SE_GLn_mean	IBS	SBC	ModelA	N0	Dundee	across	SCRI_RS_190002	3H	0	1	-0.0649937		-0.0649937	-0.0649937	0.000264735		0.000264735	0.000264735	0.00257414		0.00257414	0.00257414
SE_GLn_mean	IBS	SBC	ModelA	N1	Dundee	across	SCRI_RS_190002	3H	0	1	-0.0855995		-0.0855995	-0.0855995	0.000825503		0.000825503	0.000825503	0.000345081		0.000345081	0.000345081
SE_GWn_mean	IBS	SBC	ModelA	N0	Halle	across	BOPA2_12_31428	3H	0	2	-0.00369481	0.000324691	-0.0039244	-0.00346522	0.00102954	6.62087e-05	0.000982724	0.00107636	0.00316461	2.12738e-05	0.00314957	0.00317966	0.0878776	0.064309	0.00672239
TGW_mean	IBS	SBC	ModelA	N0	Dundee	across	BOPA1_5029_1423	3H	0	1	-0.46045		-0.46045	-0.46045	0.00328325		0.00328325	0.00328325	0.00656746		0.00656746	0.00656746
TGW_mean	IBS	SBC	ModelA	N1	Halle	across	BOPA1_5029_1423	3H	0	7	-0.541147	0.0988245	-0.683588	-0.441626	0.00358505	0.00195192	0.00186922	0.00777505	0.00344613	0.00320466	0.000332732	0.00799162	0.182621	0.544461	0.92993
TGW_mean	IBS	SBC	ModelA	N1	Dundee	across	BOPA2_12_31428	3H	0	1	0.57017		0.57017	0.57017	5.33175e-05		5.33175e-05	5.33175e-05	0.000467442		0.000467442	0.000467442
TGW_mean	IBS	SBC	ModelA	N0	Dundee	across	SCRI_RS_148646	3H	0	3	-0.474075	0.111718	-0.601305	-0.392012	0.00821475	0.00231872	0.00567527	0.0102191	0.00385892	0.0065663	2.37232e-07	0.0114406	0.235655	0.282263	1.70159
TGW_mean	IBS	SBC	ModelA	N0	Halle	across	SCRI_RS_148646	3H	0	2	0.153037	0.813281	-0.42204	0.728114	0.00064844	0.000384315	0.000376689	0.000920192	0.000703156	0.000972706	1.53487e-05	0.00139096	5.31427	0.592676	1.38334
TGW_mean	IBS	SBC	ModelA	N1	Dundee	across	SCRI_RS_148646	3H	0	1	-0.434973		-0.434973	-0.434973	0.00681877		0.00681877	0.00681877	6.6373e-05		6.6373e-05	6.6373e-05
TGW_mean	IBS	SBC	ModelA	N1	Halle	across	SCRI_RS_148646	3H	0	1	-0.641839		-0.641839	-0.641839	0.00357251		0.00357251	0.00357251	0.000152731		0.000152731	0.000152731
TGW_mean	IBS	SBC	ModelA	N0	Halle	across	SCRI_RS_190002	3H	0	10	0.646385	0.210812	0.399147	0.984193	0.000708149	0.000914001	7.03149e-05	0.00256293	0.00452258	0.00578238	8.88205e-06	0.0163814	0.32614	1.29069	1.27856
GW	IBS	SBC	ModelA	N1	Dundee	across	BOPA1_7372_1253	1H	8.5	75	-0.0258501	0.0066264	-0.0454371	-0.0147174	0.0102591	0.00261617	0.00594826	0.0160055	0.0114832	0.00956589	1.54227e-06	0.0328924	0.256339	0.25501	0.833036	QTL_1H-2
TGW_mean	IBS	SBC	ModelA	N1	Halle	across	SCRI_RS_216164	3H	0	1	0.791983		0.791983	0.791983	0.000339171		0.000339171	0.000339171	0.00887011		0.00887011	0.00887011
W_L_mean	IBS	SBC	ModelA	N0	Dundee	across	BOPA1_5029_1423	3H	0	2	-0.00290516	0.000774938	-0.00345313	-0.0023572	0.00152965	0.000257934	0.00134726	0.00171203	0.000740965	0.000879669	0.000118945	0.00136298	0.266745	0.168623	1.18719
W_L_mean	IBS	SBC	ModelA	N1	Dundee	across	SCRI_RS_216164	3H	0	1	-0.00245389		-0.00245389	-0.00245389	0.00137854		0.00137854	0.00137854	0.00551835		0.00551835	0.00551835
Yld_mean	IBS	SBC	ModelA	N0	Halle	across	BOPA1_5029_1423	3H	0	4	5.91518	0.846472	5.44767	7.18397	0.000258252	0.000302018	1.93033e-05	0.000653159	0.0012157	0.00100653	3.42401e-05	0.00242957	0.143102	1.16947	0.827938
Yld_mean	IBS	SBC	ModelA	N1	Halle	across	BOPA2_12_31428	3H	0	1	9.55666		9.55666	9.55666	2.34636e-07		2.34636e-07	2.34636e-07	2.53971e-05		2.53971e-05	2.53971e-05
Yld_mean	IBS	SBC	ModelA	N0	Halle	across	SCRI_RS_148646	3H	0	3	7.40092	1.07137	6.2558	8.3789	0.000437348	0.00032242	0.000227071	0.000808555	0.000771647	0.00124468	1.99148e-05	0.00220836	0.144762	0.737217	1.61302
Yld_mean	IBS	SBC	ModelA	N1	Halle	across	SCRI_RS_148646	3H	0	2	7.10022	0.484856	6.75738	7.44307	0.00102285	0.00140383	3.01863e-05	0.00201551	0.0156583	0.0187739	0.00238309	0.0289334	0.0682875	1.37248	1.19898
Yld_mean	IBS	SBC	ModelA	N1	Halle	across	SCRI_RS_190002	3H	0	7	8.05886	1.49333	6.26034	10.7501	0.00170573	0.000974269	0.000689494	0.00353422	0.00191304	0.00215866	9.66886e-05	0.00512901	0.185302	0.571175	1.1284
Yld_mean	IBS	SBC	ModelA	N0	Halle	across	SCRI_RS_216164	3H	0	1	7.66452		7.66452	7.66452	0.000769651		0.000769651	0.000769651	0.00512942		0.00512942	0.00512942
GA_mean	IBS	SBC	ModelA	N0	Halle	across	SCRI_RS_150051	4H	0	1	0.201555		0.201555	0.201555	0.00104593		0.00104593	0.00104593	0.000369452		0.000369452	0.000369452
GL_mean	IBS	SBC	ModelA	N0	Halle	across	SCRI_RS_150051	4H	0	15	0.0799587	0.0160212	0.0557068	0.122402	0.00240114	0.0014263	0.00096979	0.00608891	0.00275525	0.00335487	5.38064e-07	0.0124217	0.200368	0.59401	1.21763
GPEar_mean	IBS	SBC	ModelA	N0	Halle	across	SCRI_RS_150051	4H	0	1	-0.453104		-0.453104	-0.453104	0.00156854		0.00156854	0.00156854	1.22532e-05		1.22532e-05	1.22532e-05
GPEar_mean	IBS	SBC	ModelA	N1	Dundee	across	SCRI_RS_150051	4H	0	1	0.434299		0.434299	0.434299	0.000519645		0.000519645	0.000519645	0.0065176		0.0065176	0.0065176
GPEar_mean	IBS	SBC	ModelA	N1	Halle	across	SCRI_RS_150051	4H	0	2	-0.508212	0.16924	-0.627882	-0.388541	0.00100267	0.000813703	0.000427292	0.00157804	0.00244258	0.00215788	0.00091673	0.00396843	0.33301	0.811539	0.883442
GW_mean	IBS	SBC	ModelA	N0	Dundee	across	SCRI_RS_150051	4H	0	3	-0.0151985	0.00417038	-0.0200099	-0.0126198	0.0125785	0.00103867	0.0115417	0.013619	0.00221675	0.00109496	0.000952518	0.00286427	0.274395	0.0825753	0.49395
SE_GLn_mean	IBS	SBC	ModelA	N1	Dundee	across	SCRI_RS_150051	4H	0	2	0.0692621	0.0131572	0.0599586	0.0785656	0.00118641	0.000744845	0.000659722	0.00171309	0.00221976	0.00303626	7.28071e-05	0.00436672	0.189962	0.627816	1.36783
TGW_mean	IBS	SBC	ModelA	N0	Dundee	across	SCRI_RS_150051	4H	0	1	-0.425105		-0.425105	-0.425105	0.00920515		0.00920515	0.00920515	1.64574e-06		1.64574e-06	1.64574e-06
TGW_mean	IBS	SBC	ModelA	N1	Halle	across	SCRI_RS_150051	4H	0	2	-0.576819	0.0951773	-0.64412	-0.509519	0.0374141	0.00130939	0.0364882	0.03834	0.0345077	0.00628827	0.0300612	0.0389542	0.165004	0.0349972	0.182228
W_L_mean	IBS	SBC	ModelA	N0	Dundee	across	SCRI_RS_150051	4H	0	7	-0.00450023	0.000784526	-0.00604696	-0.00375429	0.0172951	0.00280472	0.0126404	0.0202497	0.00974154	0.00946082	0.00128199	0.0277141	0.17433	0.162168	0.971183
W_L_mean	IBS	SBC	ModelA	N0	Halle	across	SCRI_RS_150051	4H	0	8	-0.00381254	0.000846683	-0.00479741	-0.00241148	0.0100589	0.00304333	0.00782363	0.0162168	0.00848251	0.00521912	0.000243437	0.0141252	0.222078	0.302552	0.61528
W_L_mean	IBS	SBC	ModelA	N1	Dundee	across	SCRI_RS_150051	4H	0	2	-0.0035545	0.000752884	-0.00408687	-0.00302213	0.00771809	0.000262852	0.00753223	0.00790395	0.0080601	0.000374631	0.00779519	0.008325	0.211811	0.0340566	0.0464798
Yld_mean	IBS	SBC	ModelA	N0	Halle	across	SCRI_RS_150051	4H	0	10	-9.145	1.42917	-10.8465	-6.45326	0.0308447	0.00357423	0.026099	0.0362617	0.0272818	0.0132663	0.00730539	0.0447131	0.156279	0.115878	0.486271
Yld_mean	IBS	SBC	ModelA	N1	Halle	across	SCRI_RS_150051	4H	0	13	-9.64126	1.62473	-12.7848	-6.88688	0.0478734	0.00873594	0.0330767	0.0628716	0.0394382	0.0294956	0.00371704	0.105624	0.168519	0.18248	0.747894
GA_mean	IBS	SBC	ModelA	N1	Dundee	across	SCRI_RS_137053	5H	0	5	-0.339527	0.0661196	-0.430669	-0.269113	0.00196145	0.00152589	0.000923507	0.00462799	0.00206126	0.00287519	6.31909e-06	0.00702756	0.19474	0.777936	1.39487
GL_mean	IBS	SBC	ModelA	N1	Dundee	across	SCRI_RS_137053	5H	0	1	-0.103601		-0.103601	-0.103601	2.32589e-05		2.32589e-05	2.32589e-05	0.000131691		0.000131691	0.000131691
GL_mean	IBS	SBC	ModelA	N1	Halle	across	SCRI_RS_137053	5H	0	2	-0.0790684	0.011728	-0.0873613	-0.0707754	0.00385021	0.00377962	0.00117761	0.0065228	0.012808	0.017289	0.000582834	0.0250331	0.148328	0.981667	1.34986
GW_mean	IBS	SBC	ModelA	N1	Dundee	across	SCRI_RS_137053	5H	0	5	-0.0228143	0.00379896	-0.0274801	-0.0181244	0.00196182	0.00115861	0.000740052	0.00344795	0.00326383	0.00409568	2.37738e-05	0.00839104	0.166517	0.590579	1.25487
TGW_mean	IBS	SBC	ModelA	N0	Halle	across	BOPA2_12_30543	5H	0	1	-0.599032		-0.599032	-0.599032	0.00124983		0.00124983	0.00124983	0.002153		0.002153	0.002153
TGW_mean	IBS	SBC	ModelA	N1	Dundee	across	SCRI_RS_137053	5H	0	1	-0.675878		-0.675878	-0.675878	0.0035		0.0035	0.0035	0.00157393		0.00157393	0.00157393
W_L_mean	IBS	SBC	ModelA	N0	Halle	across	BOPA2_12_30543	5H	0	1	-0.00361529		-0.00361529	-0.00361529	0.000591625		0.000591625	0.000591625	3.11325e-05		3.11325e-05	3.11325e-05
Yld_mean	IBS	SBC	ModelA	N1	Halle	across	SCRI_RS_137053	5H	0	1	-9.22409		-9.22409	-9.22409	0.000463955		0.000463955	0.000463955	0.00106132		0.00106132	0.00106132
GPEar_mean	IBS	SBC	ModelA	N1	Dundee	across	BOPA1_1692_742	6H	0	4	-1.47292	0.119464	-1.64044	-1.37838	0.00101494	0.000644364	0.00013655	0.00168701	0.00168314	0.00155049	0.000148153	0.00330718	0.0811072	0.634882	0.921189
GW_mean	IBS	SBC	ModelA	N0	Halle	across	BOPA1_1692_742	6H	0	1	0.0540375		0.0540375	0.0540375	6.62131e-05		6.62131e-05	6.62131e-05	0.0427596		0.0427596	0.0427596
GW_mean	IBS	SBC	ModelA	N1	Halle	across	BOPA1_1692_742	6H	0	3	0.0579162	0.0050614	0.0520752	0.0610085	0.00392825	0.00319306	0.000855701	0.00722953	0.0145507	0.0199219	0.000673485	0.0373779	0.0873919	0.812847	1.36914
GW	IBS	SBC	ModelA	N0	Halle	across	SCRI_RS_222250	1H	9.9	35	-0.0228742	0.00448548	-0.0322101	-0.0151078	0.00144566	0.000972774	0.000121309	0.00385207	0.00340065	0.0049163	1.45783e-09	0.0253971	0.196094	0.672895	1.44569	QTL_1H-2
TGW_mean	IBS	SBC	ModelA	N0	Halle	across	BOPA1_1692_742	6H	0	1	1.22426		1.22426	1.22426	0.00215768		0.00215768	0.00215768	0.00405506		0.00405506	0.00405506
W_L_mean	IBS	SBC	ModelA	N0	Dundee	across	BOPA1_1692_742	6H	0	1	0.00974491		0.00974491	0.00974491	7.13589e-06		7.13589e-06	7.13589e-06	0.0012131		0.0012131	0.0012131
W_L_mean	IBS	SBC	ModelA	N0	Halle	across	BOPA1_1692_742	6H	0	3	0.00805888	0.0013045	0.00681487	0.00941644	0.000629346	0.000675639	0.000204857	0.00140846	0.00354128	0.00308092	8.16145e-08	0.00560684	0.161871	1.07356	0.870001
Yld_mean	IBS	SBC	ModelA	N1	Halle	across	BOPA1_1692_742	6H	0	4	19.4542	2.01809	17.9248	22.3397	1.53635e-05	1.78177e-05	7.29622e-07	3.78506e-05	0.00171015	0.00190085	0.000565704	0.00455264	0.103735	1.15974	1.11151
GA_mean	IBS	SBC	ModelA	N0	Halle	across	SCRI_RS_1804	3H	0.1	1	0.202511		0.202511	0.202511	0.0103854		0.0103854	0.0103854	0.0111121		0.0111121	0.0111121
GA_mean	IBS	SBC	ModelA	N1	Halle	across	SCRI_RS_1804	3H	0.1	3	0.231336	0.0582004	0.168282	0.282998	0.00123685	0.000152518	0.00106816	0.00136501	0.0041237	0.000769431	0.00367003	0.0050121	0.251584	0.123312	0.186587
GL_mean	IBS	SBC	ModelA	N0	Dundee	across	SCRI_RS_1804	3H	0.1	1	-0.106413		-0.106413	-0.106413	0.00764831		0.00764831	0.00764831	6.52239e-05		6.52239e-05	6.52239e-05
GPEar_mean	IBS	SBC	ModelA	N0	Halle	across	SCRI_RS_1804	3H	0.1	1	-0.438994		-0.438994	-0.438994	0.00376349		0.00376349	0.00376349	0.00122329		0.00122329	0.00122329
GW_mean	IBS	SBC	ModelA	N1	Halle	across	SCRI_RS_1804	3H	0.1	1	0.0186165		0.0186165	0.0186165	0.000132601		0.000132601	0.000132601	0.0142025		0.0142025	0.0142025
TGW_mean	IBS	SBC	ModelA	N0	Dundee	across	SCRI_RS_1804	3H	0.1	1	-0.445187		-0.445187	-0.445187	0.0141847		0.0141847	0.0141847	7.30141e-05		7.30141e-05	7.30141e-05
TGW_mean	IBS	SBC	ModelA	N1	Halle	across	SCRI_RS_1804	3H	0.1	1	-0.965584		-0.965584	-0.965584	0.000719085		0.000719085	0.000719085	0.000903397		0.000903397	0.000903397
GA_mean	IBS	SBC	ModelA	N0	Halle	across	BOPA1_5206_787	5H	0.1	8	0.252609	0.0349516	0.208475	0.316329	0.00122694	0.00128772	8.06808e-05	0.0035519	0.00516597	0.00454478	0.000818391	0.0128256	0.138363	1.04954	0.879753
GA_mean	IBS	SBC	ModelA	N1	Halle	across	BOPA1_5206_787	5H	0.1	4	0.227366	0.0196903	0.20879	0.250565	0.0177156	0.00220615	0.0163552	0.0209955	0.00841173	0.0053143	0.000497064	0.0119454	0.0866019	0.124532	0.631773
GL_mean	IBS	SBC	ModelA	N1	Halle	across	BOPA1_5206_787	5H	0.1	2	0.0782184	0.0024839	0.076462	0.0799747	0.0150589	0.000628188	0.0146147	0.0155031	0.0160793	0.00254587	0.0142791	0.0178795	0.031756	0.0417155	0.158333
GPEar_mean	IBS	SBC	ModelA	N0	Dundee	across	BOPA1_3417_1451	5H	0.1	8	0.317125	0.0556794	0.249377	0.436652	0.0124255	0.00153772	0.0101074	0.0152871	0.00159258	0.00159833	3.42307e-05	0.00528394	0.175576	0.123756	1.00361
GPEar_mean	IBS	SBC	ModelA	N0	Halle	across	BOPA1_3417_1451	5H	0.1	4	0.303751	0.0995983	0.224161	0.432781	0.00289341	0.000927427	0.00194405	0.00409246	0.00420819	0.0043621	1.38954e-05	0.00999499	0.327895	0.320531	1.03657
GPEar_mean	IBS	SBC	ModelA	N1	Halle	across	BOPA1_3417_1451	5H	0.1	5	0.257756	0.0313756	0.221751	0.303413	0.00531146	0.000426179	0.00492109	0.00581587	0.000591944	0.000527547	3.46635e-05	0.00132977	0.121726	0.0802377	0.891211
GW_mean	IBS	SBC	ModelA	N1	Dundee	across	BOPA1_3417_1451	5H	0.1	1	-0.0241712		-0.0241712	-0.0241712	0.00090276		0.00090276	0.00090276	0.00300733		0.00300733	0.00300733
GW_mean	IBS	SBC	ModelA	N0	Halle	across	BOPA1_5206_787	5H	0.1	1	0.0245016		0.0245016	0.0245016	0.00010888		0.00010888	0.00010888	0.000547701		0.000547701	0.000547701
SE_GLn_mean	IBS	SBC	ModelA	N1	Dundee	across	BOPA1_3417_1451	5H	0.1	1	-0.0570181		-0.0570181	-0.0570181	0.00945663		0.00945663	0.00945663	0.00795149		0.00795149	0.00795149
SE_GWn_mean	IBS	SBC	ModelA	N1	Dundee	across	BOPA1_3417_1451	5H	0.1	1	0.00571324		0.00571324	0.00571324	0.000569743		0.000569743	0.000569743	0.000628139		0.000628139	0.000628139
SE_GWn_mean	IBS	SBC	ModelA	N1	Halle	across	BOPA1_5206_787	5H	0.1	6	-0.00457991	0.000342894	-0.00512578	-0.00427787	0.000124332	9.64161e-05	1.32394e-05	0.000235206	0.00156495	0.00138766	3.10847e-06	0.00326197	0.0748693	0.77547	0.886712
TGW_mean	IBS	SBC	ModelA	N1	Halle	across	BOPA1_5206_787	5H	0.1	1	0.544347		0.544347	0.544347	0.00189422		0.00189422	0.00189422	0.00173231		0.00173231	0.00173231
W_L_mean	IBS	SBC	ModelA	N0	Dundee	across	BOPA1_5206_787	5H	0.1	1	0.00445088		0.00445088	0.00445088	0.000297899		0.000297899	0.000297899	0.0055714		0.0055714	0.0055714
W_L_mean	IBS	SBC	ModelA	N1	Halle	across	BOPA1_5206_787	5H	0.1	2	-0.00498436	0.00123043	-0.00585441	-0.00411432	0.00989865	0.00203531	0.00845947	0.0113378	0.00742388	0.0057005	0.00339301	0.0114547	0.246857	0.205615	0.767861
Yld_mean	IBS	SBC	ModelA	N1	Halle	across	BOPA1_3417_1451	5H	0.1	1	4.23766		4.23766	4.23766	0.00154813		0.00154813	0.00154813	0.000210034		0.000210034	0.000210034
GL_mean	IBS	SBC	ModelA	N1	Halle	across	SCRI_RS_120053	1H	0.2	4	0.656144	0.592699	0.164499	1.48869	0.0098383	0.00126581	0.00845197	0.0114865	0.00542049	0.00321555	0.00219648	0.00973594	0.903306	0.128661	0.593222
GL_mean	IBS	SBC	ModelA	N1	Halle	across	SCRI_RS_120059	1H	0.2	1	-1.14359		-1.14359	-1.14359	0.00749406		0.00749406	0.00749406	0.00787327		0.00787327	0.00787327
GW_mean	IBS	SBC	ModelA	N0	Dundee	across	SCRI_RS_120053	1H	0.2	7	-0.0489099	0.00733899	-0.0603141	-0.0395248	0.00440973	0.00156484	0.00235107	0.00686061	0.0115892	0.0091587	0.000909285	0.0257056	0.150051	0.354861	0.790278
GW_mean	IBS	SBC	ModelA	N1	Dundee	across	SCRI_RS_120059	1H	0.2	1	-0.103524		-0.103524	-0.103524	0.0111504		0.0111504	0.0111504	0.00119278		0.00119278	0.00119278
W_L_mean	IBS	SBC	ModelA	N1	Halle	across	SCRI_RS_120053	1H	0.2	2	-0.0136656	0.000741055	-0.0141896	-0.0131416	0.000946251	0.000347265	0.000700697	0.0011918	0.00218235	0.00241918	0.000471731	0.00389296	0.0542278	0.366991	1.10852
SE_GW	IBS	SBC	ModelA	N0	Halle	across	SCRI_RS_1929	1H	9.9	29	0.00336372	0.000833156	0.00212333	0.00523491	0.00613581	0.00203595	0.00297475	0.0111647	0.00581436	0.00609894	1.97869e-06	0.0200694	0.247688	0.331815	1.04894	QTL_1H-2
GA_mean	IBS	SBC	ModelA	N0	Halle	across	BOPA2_12_10036	7H	0.2	2	0.294344	0.0386641	0.267004	0.321683	0.00342125	0.00123545	0.00254766	0.00429485	0.00140474	0.0010992	0.000627481	0.00218199	0.131357	0.361111	0.782499
GA_mean	IBS	SBC	ModelA	N1	Dundee	across	BOPA2_12_10036	7H	0.2	2	0.206533	0.0615413	0.163017	0.25005	0.00321812	0.00207544	0.00175056	0.00468568	0.00545778	0.0063707	0.000953018	0.00996254	0.297973	0.644925	1.16727
GA_mean	IBS	SBC	ModelA	N1	Halle	across	BOPA2_12_10036	7H	0.2	1	0.142147		0.142147	0.142147	0.00257753		0.00257753	0.00257753	0.000777782		0.000777782	0.000777782
GA_mean	IBS	SBC	ModelA	N0	Halle	across	SCRI_RS_235587	7H	0.2	3	-0.411338	0.0157183	-0.429454	-0.401322	0.0115283	0.00157657	0.010353	0.0133199	0.00629431	0.00481739	0.000818655	0.00988077	0.0382127	0.136757	0.765357
GL_mean	IBS	SBC	ModelA	N0	Halle	across	BOPA2_12_10036	7H	0.2	1	0.0580711		0.0580711	0.0580711	0.00671022		0.00671022	0.00671022	9.60068e-05		9.60068e-05	9.60068e-05
GL_mean	IBS	SBC	ModelA	N1	Dundee	across	SCRI_RS_156125	7H	0.2	1	0.123703		0.123703	0.123703	0.00743986		0.00743986	0.00743986	0.0107971		0.0107971	0.0107971
GL_mean	IBS	SBC	ModelA	N0	Halle	across	SCRI_RS_161101	7H	0.2	1	0.055287		0.055287	0.055287	0.00520379		0.00520379	0.00520379	0.0175081		0.0175081	0.0175081
GL_mean	IBS	SBC	ModelA	N0	Dundee	across	SCRI_RS_205803	7H	0.2	4	-0.286114	0.0748834	-0.368415	-0.204946	0.00168361	0.00117361	0.00057192	0.00330209	0.0030363	0.00496295	0	0.0104168	0.261725	0.69708	1.63454
GL_mean	IBS	SBC	ModelA	N0	Halle	across	SCRI_RS_235587	7H	0.2	4	-0.16005	0.0278312	-0.190808	-0.125427	0.00571832	0.00157204	0.00392015	0.00761017	0.00641098	0.00763396	0.000134628	0.0172829	0.173891	0.274912	1.19076
GPEar_mean	IBS	SBC	ModelA	N0	Dundee	across	BOPA2_12_10036	7H	0.2	1	0.374835		0.374835	0.374835	2.4622e-05		2.4622e-05	2.4622e-05	0.00904073		0.00904073	0.00904073
GPEar_mean	IBS	SBC	ModelA	N0	Dundee	across	SCRI_RS_161101	7H	0.2	2	0.345546	0.0148341	0.335057	0.356036	0.000378073	0.000465317	4.9044e-05	0.000707102	0.00218086	0.00298804	6.79965e-05	0.00429373	0.0429294	1.23076	1.37012
GPEar_mean	IBS	SBC	ModelA	N1	Dundee	across	SCRI_RS_161101	7H	0.2	2	-0.59108	0.229194	-0.753145	-0.429015	3.50411e-05	4.19162e-05	5.40183e-06	6.46803e-05	0.000229116	0.000319675	3.07234e-06	0.00045516	0.387755	1.1962	1.39525
GPEar_mean	IBS	SBC	ModelA	N0	Halle	across	SCRI_RS_205803	7H	0.2	1	0.773087		0.773087	0.773087	3.5558e-05		3.5558e-05	3.5558e-05	0.00404276		0.00404276	0.00404276
GPEar_mean	IBS	SBC	ModelA	N0	Halle	across	SCRI_RS_208186	7H	0.2	1	-1.73851		-1.73851	-1.73851	0.000267658		0.000267658	0.000267658	0.00479435		0.00479435	0.00479435
GPEar_mean	IBS	SBC	ModelA	N1	Dundee	across	SCRI_RS_235587	7H	0.2	2	-0.967774	0.164984	-1.08444	-0.851113	0.00224814	0.000173761	0.00212528	0.00237101	0.000136649	6.77057e-05	8.8774e-05	0.000184524	0.170478	0.0772908	0.495471
GPEar_mean	IBS	SBC	ModelA	N0	Halle	across	SCRI_RS_92998	7H	0.2	1	0.394381		0.394381	0.394381	0.00480701		0.00480701	0.00480701	1.38594e-05		1.38594e-05	1.38594e-05
GW_mean	IBS	SBC	ModelA	N0	Dundee	across	BOPA2_12_10036	7H	0.2	1	0.0145731		0.0145731	0.0145731	1.13475e-05		1.13475e-05	1.13475e-05	8.05879e-05		8.05879e-05	8.05879e-05
GW_mean	IBS	SBC	ModelA	N0	Dundee	across	SCRI_RS_208186	7H	0.2	1	-0.0602823		-0.0602823	-0.0602823	0.0052732		0.0052732	0.0052732	0.000806363		0.000806363	0.000806363
GW_mean	IBS	SBC	ModelA	N0	Halle	across	SCRI_RS_208186	7H	0.2	3	-0.0598696	0.0108514	-0.0679395	-0.0475335	0.000222817	0.000156703	5.93216e-05	0.000371705	0.00303557	0.000793205	0.00228075	0.00386226	0.18125	0.703281	0.261303
SE_GLn_mean	IBS	SBC	ModelA	N0	Dundee	across	SCRI_RS_235587	7H	0.2	1	0.131229		0.131229	0.131229	0.0070618		0.0070618	0.0070618	0.00747557		0.00747557	0.00747557
SE_GLn_mean	IBS	SBC	ModelA	N1	Dundee	across	SCRI_RS_235587	7H	0.2	4	0.172149	0.0275007	0.142124	0.208517	0.00339524	0.0012912	0.00213003	0.0048349	0.0034106	0.00290921	0.000632228	0.00602502	0.15975	0.380298	0.852991
SE_GLn_mean	IBS	SBC	ModelA	N1	Dundee	across	SCRI_RS_92998	7H	0.2	1	0.125435		0.125435	0.125435	1.56453e-05		1.56453e-05	1.56453e-05	0.00724164		0.00724164	0.00724164
SE_GWn_mean	IBS	SBC	ModelA	N1	Dundee	across	BOPA2_12_10036	7H	0.2	6	0.00454954	0.000331009	0.00419809	0.00498223	0.006067	0.000897803	0.00456383	0.00695338	0.00106298	0.00161088	5.17725e-05	0.00424404	0.0727565	0.147981	1.51544
SE_GWn_mean	IBS	SBC	ModelA	N0	Dundee	across	SCRI_RS_154356	7H	0.2	1	-0.00815992		-0.00815992	-0.00815992	0.00747334		0.00747334	0.00747334	0.0011217		0.0011217	0.0011217
TGW_mean	IBS	SBC	ModelA	N0	Halle	across	SCRI_RS_154356	7H	0.2	1	-0.696306		-0.696306	-0.696306	0.00402134		0.00402134	0.00402134	0.0107668		0.0107668	0.0107668
TGW_mean	IBS	SBC	ModelA	N0	Dundee	across	SCRI_RS_156125	7H	0.2	1	-0.741587		-0.741587	-0.741587	0.0058431		0.0058431	0.0058431	0.000634225		0.000634225	0.000634225
TGW_mean	IBS	SBC	ModelA	N0	Halle	across	SCRI_RS_156125	7H	0.2	3	-0.966802	0.0890912	-1.04219	-0.868489	0.00404025	0.00047647	0.00349253	0.00435911	0.00452496	0.00201397	0.00295887	0.00679683	0.0921504	0.117931	0.445081
TGW_mean	IBS	SBC	ModelA	N1	Halle	across	SCRI_RS_156125	7H	0.2	2	-0.860401	0.197349	-0.999948	-0.720855	0.00238856	0.000694557	0.00189743	0.00287968	0.00360702	0.00503741	4.5037e-05	0.00716901	0.229369	0.290785	1.39656
TGW_mean	IBS	SBC	ModelA	N1	Halle	across	SCRI_RS_205803	7H	0.2	1	1.14688		1.14688	1.14688	8.61972e-05		8.61972e-05	8.61972e-05	0.00163848		0.00163848	0.00163848
TGW_mean	IBS	SBC	ModelA	N0	Halle	across	SCRI_RS_235587	7H	0.2	3	-0.836331	0.0128968	-0.849716	-0.823985	0.0105998	0.00263943	0.00760347	0.0125808	0.00585683	0.00808944	0.000384118	0.0151488	0.0154207	0.249008	1.3812
TGW_mean	IBS	SBC	ModelA	N1	Dundee	across	SCRI_RS_92998	7H	0.2	1	-0.708479		-0.708479	-0.708479	0.0153597		0.0153597	0.0153597	0.0010019		0.0010019	0.0010019
W_L_mean	IBS	SBC	ModelA	N0	Halle	across	BOPA2_12_10036	7H	0.2	1	-0.00202092		-0.00202092	-0.00202092	0.00379402		0.00379402	0.00379402	0.00811409		0.00811409	0.00811409
W_L_mean	IBS	SBC	ModelA	N0	Halle	across	SCRI_RS_154356	7H	0.2	3	-0.00411579	0.000334031	-0.00438013	-0.00374037	0.00258746	0.00151981	0.000970758	0.00398701	0.00776527	0.0107521	0.000158513	0.0200663	0.0811583	0.587375	1.38464
W_L_mean	IBS	SBC	ModelA	N1	Halle	across	SCRI_RS_154356	7H	0.2	5	-0.00431562	0.000503429	-0.00469122	-0.00345361	0.00786237	0.000730962	0.00690903	0.00886216	0.00286112	0.00160774	0.000771912	0.00513577	0.116653	0.0929697	0.561927
W_L_mean	IBS	SBC	ModelA	N0	Dundee	across	SCRI_RS_161101	7H	0.2	1	-0.00310544		-0.00310544	-0.00310544	0.00251598		0.00251598	0.00251598	0.000493286		0.000493286	0.000493286
W_L_mean	IBS	SBC	ModelA	N0	Dundee	across	SCRI_RS_205803	7H	0.2	17	0.014779	0.00243329	0.0107036	0.0209171	0.00035463	0.000367299	1.11925e-07	0.00102421	0.00361287	0.00361665	6.21426e-07	0.0131252	0.164645	1.03573	1.00105
Yld_mean	IBS	SBC	ModelA	N0	Halle	across	SCRI_RS_154356	7H	0.2	1	11.3346		11.3346	11.3346	0.00191544		0.00191544	0.00191544	0.00651516		0.00651516	0.00651516
Yld_mean	IBS	SBC	ModelA	N1	Halle	across	SCRI_RS_161101	7H	0.2	1	6.89258		6.89258	6.89258	3.83051e-07		3.83051e-07	3.83051e-07	0.0057102		0.0057102	0.0057102
Yld_mean	IBS	SBC	ModelA	N0	Halle	across	SCRI_RS_205803	7H	0.2	13	26.7471	2.52271	22.6509	30.7611	0.000321126	0.000450093	1.07451e-07	0.00138266	0.00442475	0.00557903	1.43382e-06	0.0176776	0.094317	1.40161	1.26087
Yld_mean	IBS	SBC	ModelA	N1	Halle	across	SCRI_RS_235587	7H	0.2	2	14.1577	0.344091	13.9144	14.4011	0.00231058	0.00249982	0.00054294	0.00407822	0.00455337	0.00147907	0.00350752	0.00559923	0.0243041	1.0819	0.324829
Yld_mean	IBS	SBC	ModelA	N0	Halle	across	SCRI_RS_92998	7H	0.2	5	10.1235	2.12362	7.60885	12.7617	0.000575824	0.00080611	6.64677e-09	0.00187237	0.00493722	0.00747528	0.000229484	0.0177523	0.209771	1.39992	1.51407
Yld_mean	IBS	SBC	ModelA	N1	Halle	across	SCRI_RS_92998	7H	0.2	13	12.6105	2.24403	8.65135	17.3298	0.000293179	0.000353646	2.64593e-08	0.00110607	0.00481263	0.0061875	1.9826e-07	0.0168791	0.177949	1.20625	1.28568
GA_mean	IBS	SBC	ModelA	N0	Halle	across	BOPA2_12_30764	4H	0.3	1	0.226916		0.226916	0.226916	0.0022537		0.0022537	0.0022537	0.00723109		0.00723109	0.00723109
GA_mean	IBS	SBC	ModelA	N1	Dundee	across	BOPA2_12_30764	4H	0.3	2	0.239109	0.0338774	0.215154	0.263064	0.0015946	0.000608206	0.00116453	0.00202467	0.00912324	0.00464527	0.00583854	0.0124079	0.141682	0.381416	0.509169
GA_mean	IBS	SBC	ModelA	N1	Halle	across	BOPA2_12_30764	4H	0.3	1	0.171617		0.171617	0.171617	0.000271536		0.000271536	0.000271536	4.24438e-06		4.24438e-06	4.24438e-06
GL_mean	IBS	SBC	ModelA	N0	Halle	across	BOPA2_12_30764	4H	0.3	1	0.0844645		0.0844645	0.0844645	0.0186878		0.0186878	0.0186878	0.00388479		0.00388479	0.00388479
GL_mean	IBS	SBC	ModelA	N1	Dundee	across	BOPA2_12_30764	4H	0.3	1	0.0975478		0.0975478	0.0975478	0.000338896		0.000338896	0.000338896	1.43717e-05		1.43717e-05	1.43717e-05
GL_mean	IBS	SBC	ModelA	N1	Halle	across	BOPA2_12_30764	4H	0.3	10	0.0755351	0.0155532	0.052456	0.106278	0.0139156	0.00203573	0.0115165	0.0170601	0.0113284	0.00705464	0.00267838	0.0204727	0.205907	0.146291	0.622741
GPEar_mean	IBS	SBC	ModelA	N1	Dundee	across	BOPA2_12_30764	4H	0.3	1	-0.440317		-0.440317	-0.440317	0.00428644		0.00428644	0.00428644	0.00468627		0.00468627	0.00468627
W_L_mean	IBS	SBC	ModelA	N0	Dundee	across	BOPA2_12_30764	4H	0.3	1	-0.00452864		-0.00452864	-0.00452864	0.0162693		0.0162693	0.0162693	0.0163969		0.0163969	0.0163969
W_L_mean	IBS	SBC	ModelA	N1	Dundee	across	BOPA2_12_30764	4H	0.3	8	-0.00350844	0.0004486	-0.00435727	-0.00288153	0.0133455	0.00235211	0.0101224	0.0175561	0.00369513	0.00343434	3.7609e-05	0.0110359	0.127863	0.176247	0.929423
TGW	IBS	SBC	ModelA	N0	Halle	across	SCRI_RS_222250	1H	9.9	20	-0.633858	0.149423	-0.996298	-0.408119	0.00095924	0.000623877	1.76251e-05	0.00199939	0.00196463	0.00253277	7.61352e-07	0.0110018	0.235736	0.650386	1.28918	QTL_1H-2
GW_mean	IBS	SBC	ModelA	N1	Halle	across	SCRI_RS_168487	6H	0.3	4	-0.0181435	0.00300052	-0.0220258	-0.0152259	0.0111763	0.00211554	0.00838843	0.0134295	0.00396707	0.00496193	0.000130172	0.0112167	0.165377	0.189288	1.25078
SE_GLn_mean	IBS	SBC	ModelA	N0	Dundee	across	SCRI_RS_168487	6H	0.3	3	0.0518138	0.0044725	0.047362	0.0563068	0.00118388	0.000860829	0.000191084	0.00172259	0.00295103	0.00383021	0.000544286	0.00736783	0.0863189	0.727124	1.29792
SE_GWn_mean	IBS	SBC	ModelA	N1	Halle	across	SCRI_RS_168487	6H	0.3	1	0.00257839		0.00257839	0.00257839	0.015054		0.015054	0.015054	0.000381803		0.000381803	0.000381803
TGW_mean	IBS	SBC	ModelA	N0	Halle	across	SCRI_RS_168487	6H	0.3	1	-0.509103		-0.509103	-0.509103	0.0155957		0.0155957	0.0155957	0.0197302		0.0197302	0.0197302
TGW_mean	IBS	SBC	ModelA	N1	Halle	across	SCRI_RS_168487	6H	0.3	6	-0.567266	0.100107	-0.720188	-0.420285	0.0210591	0.0032134	0.0160112	0.0246895	0.013251	0.0108265	0.00339663	0.0326858	0.176474	0.15259	0.817029
W_L_mean	IBS	SBC	ModelA	N0	Halle	across	SCRI_RS_168487	6H	0.3	2	-0.00309744	0.000307254	-0.0033147	-0.00288018	0.00449107	0.000134669	0.00439585	0.0045863	0.000285759	0.000135649	0.000189841	0.000381678	0.0991963	0.029986	0.474698
W_L_mean	IBS	SBC	ModelA	N1	Halle	across	SCRI_RS_168487	6H	0.3	1	-0.00306419		-0.00306419	-0.00306419	0.00438534		0.00438534	0.00438534	0.000670618		0.000670618	0.000670618
GA_mean	IBS	SBC	ModelA	N0	Halle	across	SCRI_RS_93773	7H	0.3	15	0.569139	0.0815793	0.419053	0.712655	0.00670017	0.00215249	0.00240559	0.00962465	0.0035272	0.00554505	0.000124092	0.0171893	0.143338	0.321258	1.57209
GL_mean	IBS	SBC	ModelA	N0	Halle	across	SCRI_RS_93773	7H	0.3	1	0.228563		0.228563	0.228563	0.000996302		0.000996302	0.000996302	0.00186091		0.00186091	0.00186091
GW_mean	IBS	SBC	ModelA	N0	Halle	across	SCRI_RS_93773	7H	0.3	1	0.0446359		0.0446359	0.0446359	0.00676324		0.00676324	0.00676324	4.72551e-06		4.72551e-06	4.72551e-06
GW_mean	IBS	SBC	ModelA	N1	Dundee	across	SCRI_RS_93773	7H	0.3	1	0.0386095		0.0386095	0.0386095	0.00810143		0.00810143	0.00810143	0.000449215		0.000449215	0.000449215
TGW_mean	IBS	SBC	ModelA	N0	Halle	across	SCRI_RS_93773	7H	0.3	1	2.19822		2.19822	2.19822	0.00584276		0.00584276	0.00584276	0.0119906		0.0119906	0.0119906
W_L_mean	IBS	SBC	ModelA	N0	Dundee	across	SCRI_RS_93773	7H	0.3	1	0.0136577		0.0136577	0.0136577	0.00389457		0.00389457	0.00389457	0.00163983		0.00163983	0.00163983
W_L_mean	IBS	SBC	ModelA	N1	Halle	across	SCRI_RS_93773	7H	0.3	4	0.00993102	0.00193183	0.00804228	0.0122836	0.00457294	0.00187773	0.00213341	0.00640068	0.00594099	0.00838734	0	0.0179869	0.194525	0.410617	1.41178
Yld_mean	IBS	SBC	ModelA	N1	Halle	across	SCRI_RS_93773	7H	0.3	3	-21.1345	4.46441	-26.2258	-17.8889	0.00289288	0.00175846	0.00152766	0.00487715	0.00200364	0.00240078	0	0.00466463	0.211238	0.607859	1.19821
GA_mean	IBS	SBC	ModelA	N1	Halle	across	SCRI_RS_185058	4H	0.4	3	0.169591	0.0255253	0.141777	0.191944	0.000304269	0.000225925	4.43779e-05	0.000453825	0.00286332	0.000238968	0.0027164	0.00313905	0.150511	0.742517	0.0834586
GL_mean	IBS	SBC	ModelA	N0	Dundee	across	SCRI_RS_185058	4H	0.4	1	-0.0713526		-0.0713526	-0.0713526	0.00471255		0.00471255	0.00471255	0.0078188		0.0078188	0.0078188
GL_mean	IBS	SBC	ModelA	N0	Halle	across	SCRI_RS_185058	4H	0.4	7	0.0703998	0.0045604	0.0638478	0.0756785	0.0138766	0.00270638	0.0111118	0.0178977	0.00789123	0.00637123	0.000202942	0.0160205	0.0647785	0.195033	0.807381
GL_mean	IBS	SBC	ModelA	N1	Halle	across	SCRI_RS_185058	4H	0.4	11	0.0732552	0.0123601	0.0553025	0.0968224	0.00794329	0.00226772	0.00408785	0.0119238	0.00797893	0.00903515	3.36077e-06	0.0300647	0.168726	0.285489	1.13238
GW_mean	IBS	SBC	ModelA	N0	Dundee	across	SCRI_RS_185058	4H	0.4	10	-0.0151387	0.00371388	-0.020348	-0.00948619	0.0113457	0.0033358	0.00654778	0.0155612	0.00969991	0.0121742	8.50469e-05	0.0297556	0.245323	0.294015	1.25508
TGW_mean	IBS	SBC	ModelA	N0	Halle	across	SCRI_RS_185058	4H	0.4	2	0.618883	0.166479	0.501165	0.736602	0.0141521	0.000163761	0.0140363	0.0142679	0.0462378	0.00773108	0.0407711	0.0517045	0.268999	0.0115715	0.167203
TGW_mean	IBS	SBC	ModelA	N1	Dundee	across	SCRI_RS_185058	4H	0.4	1	0.566014		0.566014	0.566014	0.00511809		0.00511809	0.00511809	0.042309		0.042309	0.042309
TGW_mean	IBS	SBC	ModelA	N1	Halle	across	SCRI_RS_185058	4H	0.4	2	0.571635	0.0462258	0.538948	0.604321	0.0253571	0.00134366	0.024407	0.0263072	0.0329308	0.00250816	0.0311573	0.0347043	0.0808661	0.0529895	0.0761646
W_L_mean	IBS	SBC	ModelA	N0	Dundee	across	SCRI_RS_185058	4H	0.4	15	-0.00371606	0.000678567	-0.00455502	-0.00265729	0.0192872	0.00239744	0.0161102	0.0248117	0.0112705	0.00677787	0.000606095	0.0223789	0.182604	0.124302	0.601381
W_L_mean	IBS	SBC	ModelA	N0	Halle	across	SCRI_RS_185058	4H	0.4	1	-0.00224247		-0.00224247	-0.00224247	0.0329697		0.0329697	0.0329697	0.0153293		0.0153293	0.0153293
W_L_mean	IBS	SBC	ModelA	N1	Halle	across	SCRI_RS_185058	4H	0.4	11	-0.00324497	0.00072487	-0.00434839	-0.00235448	0.0232086	0.00269952	0.0190326	0.0283415	0.0273793	0.0115788	0.00926843	0.0468712	0.223382	0.116315	0.422902
Yld_mean	IBS	SBC	ModelA	N0	Halle	across	SCRI_RS_185058	4H	0.4	2	-6.78859	0.243026	-6.96044	-6.61675	0.0359181	0.00572971	0.0318666	0.0399697	0.0480528	0.0267384	0.0291459	0.0669597	0.0357992	0.159521	0.556438
GL_mean	IBS	SBC	ModelA	N0	Halle	across	SCRI_RS_164381	4H	0.5	9	0.0647081	0.0161415	0.0467335	0.0932783	0.00397334	0.00140334	0.00189475	0.00693843	0.00573659	0.0050291	0.000780063	0.0165902	0.249451	0.353189	0.87667
TGW_mean	IBS	SBC	ModelA	N0	Halle	across	SCRI_RS_164381	4H	0.5	1	0.478105		0.478105	0.478105	0.0396142		0.0396142	0.0396142	0.0175879		0.0175879	0.0175879
W_L_mean	IBS	SBC	ModelA	N0	Dundee	across	SCRI_RS_164381	4H	0.5	13	-0.00379626	0.000698123	-0.00498976	-0.0030388	0.020041	0.00277558	0.015084	0.0250223	0.0145086	0.00957552	0.00170858	0.0355187	0.183898	0.138495	0.659989
W_L_mean	IBS	SBC	ModelA	N0	Halle	across	SCRI_RS_164381	4H	0.5	1	-0.00275532		-0.00275532	-0.00275532	0.0160707		0.0160707	0.0160707	0.0200467		0.0200467	0.0200467
W_L_mean	IBS	SBC	ModelA	N1	Halle	across	SCRI_RS_164381	4H	0.5	1	-0.00294807		-0.00294807	-0.00294807	0.0110396		0.0110396	0.0110396	0.00933868		0.00933868	0.00933868
GL_mean	IBS	SBC	ModelA	N0	Halle	across	BOPA1_3178_1276	6H	0.5	4	0.131002	0.0178736	0.110219	0.153859	0.00259702	0.000600382	0.00222215	0.00349195	0.00179463	0.00121232	5.36337e-06	0.00256929	0.136437	0.231181	0.675529
GW_mean	IBS	SBC	ModelA	N1	Dundee	across	BOPA1_3178_1276	6H	0.5	1	0.0103159		0.0103159	0.0103159	0.000731548		0.000731548	0.000731548	0.00384876		0.00384876	0.00384876
SE_GWn_mean	IBS	SBC	ModelA	N0	Dundee	across	BOPA1_3178_1276	6H	0.5	2	-0.00425893	0.000536969	-0.00463862	-0.00387924	0.00250386	0.000181393	0.00237559	0.00263212	0.0029789	0.00173449	0.00175243	0.00420537	0.126081	0.0724454	0.58226
TGW_mean	IBS	SBC	ModelA	N0	Halle	across	BOPA1_3178_1276	6H	0.5	3	-0.565712	0.16358	-0.753429	-0.453686	0.0147551	0.00271383	0.0122324	0.0176264	0.00955401	0.008484	0.00165768	0.0185236	0.289158	0.183926	0.888004
TGW_mean	IBS	SBC	ModelA	N1	Halle	across	BOPA1_3178_1276	6H	0.5	1	-0.400992		-0.400992	-0.400992	0.0119614		0.0119614	0.0119614	0.00689779		0.00689779	0.00689779
SE_GW	IBS	SBC	ModelA	N0	Dundee	across	SCRI_RS_182656	1H	16.4	31	0.0062642	0.00103531	0.00479923	0.0088342	0.00964139	0.00208687	0.00558092	0.0137134	0.00414358	0.00485628	1.55659e-06	0.0193746	0.165274	0.216449	1.172	QTL_1H-3
GL_mean	IBS	SBC	ModelA	N0	Halle	across	SCRI_RS_236981	4H	0.6	1	0.0602197		0.0602197	0.0602197	0.00167961		0.00167961	0.00167961	0.000838621		0.000838621	0.000838621
GPEar_mean	IBS	SBC	ModelA	N0	Dundee	across	SCRI_RS_236981	4H	0.6	3	-0.489911	0.114178	-0.587558	-0.364371	0.0036234	0.00148164	0.00205285	0.00499629	0.00132334	0.00123055	6.74825e-05	0.00252693	0.23306	0.408909	0.929886
GW_mean	IBS	SBC	ModelA	N0	Dundee	across	SCRI_RS_236981	4H	0.6	6	-0.018035	0.00228815	-0.0211314	-0.0146237	0.0145515	0.00337875	0.00847324	0.0176768	0.0122368	0.013232	0.00245213	0.0376251	0.126873	0.232192	1.08133
GW_mean	IBS	SBC	ModelA	N1	Dundee	across	SCRI_RS_236981	4H	0.6	1	-0.0206355		-0.0206355	-0.0206355	0.026195		0.026195	0.026195	0.0275641		0.0275641	0.0275641
SE_GWn_mean	IBS	SBC	ModelA	N0	Dundee	across	SCRI_RS_236981	4H	0.6	2	0.0052695	1.94988e-05	0.00525571	0.00528329	0.00363089	0.00292347	0.00156368	0.00569809	0.0150582	0.0178982	0.00240234	0.0277142	0.00370031	0.805166	1.18859
TGW	IBS	SBC	ModelA	N0	Dundee	across	SCRI_RS_141877	1H	18.3	69	1.31245	0.290574	0.786939	2.25467	0.0176185	0.00280831	0.0112567	0.0232329	0.0177848	0.011304	0.000121326	0.0530204	0.221398	0.159396	0.635599	QTL_1H-3
TGW_mean	IBS	SBC	ModelA	N1	Dundee	across	SCRI_RS_236981	4H	0.6	4	-0.618421	0.24806	-0.983774	-0.452748	0.0218387	0.00480034	0.0170307	0.0261552	0.0130151	0.0136071	0.00123067	0.0280111	0.401119	0.219808	1.04549
W_L_mean	IBS	SBC	ModelA	N0	Dundee	across	SCRI_RS_236981	4H	0.6	2	-0.00513619	0.000509102	-0.00549618	-0.0047762	0.0205891	8.66313e-05	0.0205279	0.0206504	0.00136968	0.000826325	0.000785378	0.00195398	0.0991206	0.00420762	0.603299
W_L_mean	IBS	SBC	ModelA	N0	Halle	across	SCRI_RS_236981	4H	0.6	1	-0.00391735		-0.00391735	-0.00391735	0.00927159		0.00927159	0.00927159	0.0279598		0.0279598	0.0279598
W_L_mean	IBS	SBC	ModelA	N1	Dundee	across	SCRI_RS_236981	4H	0.6	16	-0.00416303	0.000797788	-0.00587661	-0.00322529	0.0130836	0.00261149	0.00900069	0.0182247	0.0083585	0.00697669	1.54794e-05	0.0235026	0.191637	0.199601	0.834683
W_L_mean	IBS	SBC	ModelA	N1	Halle	across	SCRI_RS_236981	4H	0.6	11	-0.00374465	0.000531185	-0.00464053	-0.00299696	0.015255	0.00275707	0.0103576	0.0189364	0.0125422	0.010532	0.00147605	0.0338051	0.141852	0.180732	0.839725
Yld_mean	IBS	SBC	ModelA	N1	Halle	across	SCRI_RS_236981	4H	0.6	1	-8.0994		-8.0994	-8.0994	0.0361746		0.0361746	0.0361746	0.0284364		0.0284364	0.0284364
GA_mean	IBS	SBC	ModelA	N1	Dundee	across	BOPA1_9561_168	7H	0.6	2	0.209881	0.0143162	0.199758	0.220004	0.000531454	0.000723046	2.01829e-05	0.00104272	0.00375013	0.00223216	0.00217175	0.00532851	0.0682109	1.36051	0.595223
GA_mean	IBS	SBC	ModelA	N0	Dundee	across	BOPA2_12_20016	7H	0.6	1	-0.128836		-0.128836	-0.128836	2.121e-05		2.121e-05	2.121e-05	0.000656726		0.000656726	0.000656726
GA_mean	IBS	SBC	ModelA	N0	Halle	across	SCRI_RS_101976	7H	0.6	1	-0.240725		-0.240725	-0.240725	0.00331884		0.00331884	0.00331884	0.00857567		0.00857567	0.00857567
GA_mean	IBS	SBC	ModelA	N1	Dundee	across	SCRI_RS_101976	7H	0.6	1	0.253257		0.253257	0.253257	0.00060422		0.00060422	0.00060422	0.000530407		0.000530407	0.000530407
GA_mean	IBS	SBC	ModelA	N1	Halle	across	SCRI_RS_186177	7H	0.6	2	-0.440851	0.076201	-0.494734	-0.386969	0.0144278	0.010786	0.00680093	0.0220547	0.0119323	0.0063457	0.00744521	0.0164194	0.17285	0.747587	0.531809
GA_mean	IBS	SBC	ModelA	N0	Halle	across	SCRI_RS_200232	7H	0.6	4	-0.351087	0.108216	-0.501958	-0.252053	0.00666157	0.00139232	0.00506922	0.00809659	0.0014326	0.00179314	4.93245e-05	0.00384706	0.30823	0.209007	1.25167
GA_mean	IBS	SBC	ModelA	N0	Halle	across	SCRI_RS_200895	7H	0.6	9	-0.607984	0.144975	-0.83384	-0.403951	0.00667837	0.00215636	0.00390996	0.0103149	0.00416217	0.00450012	0	0.0119516	0.238452	0.322888	1.0812
GA_mean	IBS	SBC	ModelA	N1	Halle	across	SCRI_RS_200895	7H	0.6	3	-0.446375	0.0446284	-0.497814	-0.417968	0.00943217	0.000620496	0.00877165	0.0100029	0.00241221	0.00153243	0.00107157	0.00408271	0.0999796	0.0657851	0.635279
GL_mean	IBS	SBC	ModelA	N0	Halle	across	SCRI_RS_101976	7H	0.6	2	-0.108182	0.0472738	-0.14161	-0.0747543	0.00230612	0.000355634	0.00205465	0.00255759	0.00125683	0.000822212	0.000675442	0.00183823	0.436984	0.154213	0.654193
GL_mean	IBS	SBC	ModelA	N1	Halle	across	SCRI_RS_14172	7H	0.6	1	0.0750454		0.0750454	0.0750454	0.000450424		0.000450424	0.000450424	0.0190311		0.0190311	0.0190311
GL_mean	IBS	SBC	ModelA	N1	Halle	across	SCRI_RS_186177	7H	0.6	1	-0.123867		-0.123867	-0.123867	0.0156439		0.0156439	0.0156439	0.00069017		0.00069017	0.00069017
GL_mean	IBS	SBC	ModelA	N0	Halle	across	SCRI_RS_200895	7H	0.6	5	-0.24072	0.0812828	-0.37203	-0.164876	0.00562752	0.00123231	0.00378677	0.00722727	0.00527135	0.00457125	0.000430289	0.0127697	0.337666	0.218979	0.867188
GL_mean	IBS	SBC	ModelA	N1	Halle	across	SCRI_RS_200895	7H	0.6	1	-0.172749		-0.172749	-0.172749	0.00888284		0.00888284	0.00888284	0.0111719		0.0111719	0.0111719
GL_mean	IBS	SBC	ModelA	N0	Halle	across	SCRI_RS_201258	7H	0.6	1	-0.187387		-0.187387	-0.187387	0.00146347		0.00146347	0.00146347	8.37435e-05		8.37435e-05	8.37435e-05
GPEar_mean	IBS	SBC	ModelA	N0	Halle	across	BOPA1_9561_168	7H	0.6	4	-0.378576	0.0591777	-0.465752	-0.339946	0.00496027	0.00139274	0.00374504	0.00643933	0.00162642	0.00172758	0.000104112	0.00351354	0.156317	0.28078	1.0622
GPEar_mean	IBS	SBC	ModelA	N1	Dundee	across	BOPA1_9561_168	7H	0.6	6	-0.582173	0.0906777	-0.732145	-0.483966	0.00495215	0.00173807	0.00258423	0.00754277	0.00474459	0.00669656	1.05745e-05	0.0177904	0.155757	0.350972	1.41141
GPEar_mean	IBS	SBC	ModelA	N0	Dundee	across	SCRI_RS_101902	7H	0.6	1	0.531628		0.531628	0.531628	0.00146167		0.00146167	0.00146167	1.15631e-06		1.15631e-06	1.15631e-06
GPEar_mean	IBS	SBC	ModelA	N1	Dundee	across	SCRI_RS_101902	7H	0.6	12	0.906043	0.193664	0.678871	1.29154	0.00267802	0.00103691	0.00079419	0.00410672	0.00190847	0.00301061	2.45356e-05	0.00948189	0.213747	0.387192	1.5775
GPEar_mean	IBS	SBC	ModelA	N0	Dundee	across	SCRI_RS_101976	7H	0.6	1	0.385748		0.385748	0.385748	0.00180695		0.00180695	0.00180695	0.00303723		0.00303723	0.00303723
GPEar_mean	IBS	SBC	ModelA	N1	Dundee	across	SCRI_RS_14172	7H	0.6	5	0.719366	0.130686	0.573945	0.904288	0.00136383	0.000768363	0.000564148	0.00229081	0.00348762	0.00341995	2.68805e-05	0.00718797	0.181668	0.563386	0.980596
GPEar_mean	IBS	SBC	ModelA	N0	Halle	across	SCRI_RS_200895	7H	0.6	2	1.35225	0.177036	1.22706	1.47743	0.0156656	0.0112691	0.00769716	0.0236341	0.0144958	0.0188206	0.00118766	0.027804	0.13092	0.719354	1.29835
GPEar_mean	IBS	SBC	ModelA	N0	Dundee	across	SCRI_RS_201258	7H	0.6	2	0.994397	0.158219	0.88252	1.10627	0.00348617	0.00166839	0.00230644	0.0046659	0.0059808	0.00231456	0.00434415	0.00761744	0.15911	0.478574	0.386999
GW_mean	IBS	SBC	ModelA	N0	Halle	across	BOPA1_9561_168	7H	0.6	2	-0.0189327	0.000411919	-0.019224	-0.0186414	0.00922258	0.00126683	0.0083268	0.0101184	0.00114999	0.00141294	0.000150891	0.0021491	0.021757	0.137361	1.22865
GW_mean	IBS	SBC	ModelA	N1	Dundee	across	BOPA1_9561_168	7H	0.6	1	0.0167017		0.0167017	0.0167017	0.000602172		0.000602172	0.000602172	0.00143204		0.00143204	0.00143204
GW_mean	IBS	SBC	ModelA	N0	Halle	across	BOPA2_12_20016	7H	0.6	1	-0.0118863		-0.0118863	-0.0118863	0.0102281		0.0102281	0.0102281	0.00374394		0.00374394	0.00374394
GW_mean	IBS	SBC	ModelA	N1	Dundee	across	SCRI_RS_101902	7H	0.6	1	0.0277416		0.0277416	0.0277416	0.000707189		0.000707189	0.000707189	0.0214931		0.0214931	0.0214931
GW_mean	IBS	SBC	ModelA	N1	Dundee	across	SCRI_RS_101976	7H	0.6	1	0.0261282		0.0261282	0.0261282	0.00218746		0.00218746	0.00218746	0.00364529		0.00364529	0.00364529
GW_mean	IBS	SBC	ModelA	N0	Dundee	across	SCRI_RS_186177	7H	0.6	8	-0.0297743	0.00723584	-0.0461554	-0.0224023	0.00443119	0.00241001	0.00228955	0.00980049	0.00284442	0.00397218	9.75234e-06	0.0118124	0.243023	0.543874	1.39648
GW_mean	IBS	SBC	ModelA	N0	Halle	across	SCRI_RS_186177	7H	0.6	3	-0.0292448	0.00130932	-0.0304249	-0.0278363	0.000503966	0.000624242	0.000106041	0.00122343	0.00876746	0.00980077	0.000872659	0.0197369	0.044771	1.23866	1.11786
GW_mean	IBS	SBC	ModelA	N1	Dundee	across	SCRI_RS_186177	7H	0.6	2	-0.0287222	0.000353213	-0.028972	-0.0284725	0.00152551	0.000695424	0.00103378	0.00201725	0.000575911	0.000265871	0.000387911	0.00076391	0.0122975	0.455862	0.461653
GW_mean	IBS	SBC	ModelA	N0	Dundee	across	SCRI_RS_200895	7H	0.6	1	-0.0491791		-0.0491791	-0.0491791	4.8594e-05		4.8594e-05	4.8594e-05	0.00897735		0.00897735	0.00897735
GW_mean	IBS	SBC	ModelA	N0	Halle	across	SCRI_RS_200895	7H	0.6	1	-0.0422109		-0.0422109	-0.0422109	2.87578e-05		2.87578e-05	2.87578e-05	0.0136609		0.0136609	0.0136609
GW_mean	IBS	SBC	ModelA	N1	Dundee	across	SCRI_RS_200895	7H	0.6	7	-0.0519805	0.0177756	-0.0824694	-0.0339741	0.000648102	0.000564565	0.000123967	0.00173757	0.00398031	0.0045391	2.56038e-16	0.010037	0.341966	0.871106	1.14039
SE_GLn_mean	IBS	SBC	ModelA	N1	Dundee	across	SCRI_RS_101902	7H	0.6	1	0.142544		0.142544	0.142544	0.00150634		0.00150634	0.00150634	0.000349929		0.000349929	0.000349929
SE_GLn_mean	IBS	SBC	ModelA	N0	Dundee	across	SCRI_RS_200232	7H	0.6	1	-0.0723491		-0.0723491	-0.0723491	0.00228953		0.00228953	0.00228953	0.00372001		0.00372001	0.00372001
SE_GLn_mean	IBS	SBC	ModelA	N1	Dundee	across	SCRI_RS_200232	7H	0.6	3	-0.132334	0.0233817	-0.155731	-0.108968	0.00179539	0.000860607	0.000874164	0.00257873	0.00390414	0.00490537	0.000524572	0.00953048	0.176687	0.479343	1.25645
SE_GLn_mean	IBS	SBC	ModelA	N0	Dundee	across	SCRI_RS_201258	7H	0.6	1	-0.198966		-0.198966	-0.198966	0.0061334		0.0061334	0.0061334	2.9564e-05		2.9564e-05	2.9564e-05
SE_GWn_mean	IBS	SBC	ModelA	N1	Dundee	across	BOPA1_9561_168	7H	0.6	1	0.00543249		0.00543249	0.00543249	0.00514228		0.00514228	0.00514228	0.000158338		0.000158338	0.000158338
SE_GWn_mean	IBS	SBC	ModelA	N0	Halle	across	BOPA2_12_20016	7H	0.6	1	0.00244993		0.00244993	0.00244993	0.00196036		0.00196036	0.00196036	0.000130812		0.000130812	0.000130812
SE_GWn_mean	IBS	SBC	ModelA	N1	Dundee	across	BOPA2_12_20016	7H	0.6	16	0.00473649	0.000560763	0.00376103	0.00555727	0.00619382	0.00208966	0.00360442	0.0117592	0.00232867	0.00334918	9.8885e-06	0.0126969	0.118392	0.337378	1.43824
SE_GWn_mean	IBS	SBC	ModelA	N1	Dundee	across	SCRI_RS_101976	7H	0.6	1	0.00539842		0.00539842	0.00539842	0.00158285		0.00158285	0.00158285	8.59674e-05		8.59674e-05	8.59674e-05
SE_GWn_mean	IBS	SBC	ModelA	N0	Dundee	across	SCRI_RS_14172	7H	0.6	3	0.00663715	0.000599413	0.00608614	0.0072754	0.00441547	0.00137455	0.00299208	0.00573532	0.000919625	0.000648694	0.00018286	0.001405	0.0903118	0.311302	0.70539
SE_GWn_mean	IBS	SBC	ModelA	N1	Dundee	across	SCRI_RS_14172	7H	0.6	2	0.00797452	0.000684836	0.00749027	0.00845877	0.00224077	0.00100823	0.00152784	0.00295369	0.00209064	0.00295189	3.33842e-06	0.00417794	0.085878	0.449948	1.41196
SE_GWn_mean	IBS	SBC	ModelA	N1	Dundee	across	SCRI_RS_200232	7H	0.6	3	0.0070984	0.000332949	0.00679019	0.00745153	0.00339104	0.000319649	0.00316033	0.0037559	0.000349907	0.000573753	7.24942e-07	0.00101209	0.0469047	0.0942628	1.63973
SE_GWn_mean	IBS	SBC	ModelA	N0	Halle	across	SCRI_RS_200895	7H	0.6	9	-0.0103263	0.00174865	-0.0146262	-0.00840865	0.00239909	0.00160082	0.000559577	0.00536197	0.0067297	0.00760828	0.000242058	0.0201914	0.16934	0.66726	1.13055
SE_GWn_mean	IBS	SBC	ModelA	N1	Dundee	across	SCRI_RS_200895	7H	0.6	1	-0.0227861		-0.0227861	-0.0227861	1.52414e-05		1.52414e-05	1.52414e-05	0.0037145		0.0037145	0.0037145
SE_GWn_mean	IBS	SBC	ModelA	N1	Halle	across	SCRI_RS_200895	7H	0.6	8	-0.00965905	0.00140658	-0.0111876	-0.00744236	0.00219487	0.00215166	0.000165862	0.00692038	0.00683299	0.00896148	0	0.0240178	0.145623	0.980311	1.3115
SE_GWn_mean	IBS	SBC	ModelA	N0	Halle	across	SCRI_RS_201258	7H	0.6	7	-0.00916851	0.00107998	-0.0111401	-0.00813787	0.00230669	0.00112238	0.000773313	0.00416916	0.00227869	0.00250429	0.000269362	0.00608054	0.117793	0.486575	1.09901
SE_GWn_mean	IBS	SBC	ModelA	N1	Halle	across	SCRI_RS_201258	7H	0.6	2	-0.00978304	0.000877491	-0.0104035	-0.00916256	0.00122624	0.0016463	6.21251e-05	0.00239035	0.00729311	0.0044832	0.00412301	0.0104632	0.0896952	1.34256	0.614717
TGW_mean	IBS	SBC	ModelA	N0	Halle	across	BOPA1_9561_168	7H	0.6	2	-0.494032	0.0395789	-0.522018	-0.466045	0.00312003	0.00060678	0.00269097	0.00354909	0.00136432	0.00074574	0.000837	0.00189164	0.080114	0.194479	0.546603
TGW_mean	IBS	SBC	ModelA	N0	Dundee	across	BOPA2_12_20016	7H	0.6	2	-0.321006	0.0190796	-0.334497	-0.307515	0.00491903	0.00130787	0.00399423	0.00584383	0.000885615	8.03936e-05	0.000828768	0.000942462	0.0594368	0.26588	0.0907772
TGW_mean	IBS	SBC	ModelA	N0	Halle	across	BOPA2_12_20016	7H	0.6	1	-0.415506		-0.415506	-0.415506	0.00677081		0.00677081	0.00677081	2.77155e-06		2.77155e-06	2.77155e-06
TGW_mean	IBS	SBC	ModelA	N0	Dundee	across	SCRI_RS_101902	7H	0.6	1	-0.646463		-0.646463	-0.646463	0.00904732		0.00904732	0.00904732	0.00716264		0.00716264	0.00716264
TGW_mean	IBS	SBC	ModelA	N1	Halle	across	SCRI_RS_101902	7H	0.6	4	-0.716924	0.094544	-0.824099	-0.620009	0.00611199	0.00139978	0.00411326	0.00736509	0.00340455	0.0050562	5.85839e-05	0.0109228	0.131875	0.229023	1.48513
TGW_mean	IBS	SBC	ModelA	N0	Halle	across	SCRI_RS_101976	7H	0.6	2	-0.588493	0.157352	-0.699757	-0.477228	0.00839667	0.00284645	0.00638392	0.0104094	0.00271083	0.00367265	0.000113875	0.00530779	0.267381	0.338997	1.35481
TGW_mean	IBS	SBC	ModelA	N0	Dundee	across	SCRI_RS_186177	7H	0.6	2	-0.988931	0.00246706	-0.990675	-0.987186	0.00530464	0.00141248	0.00430586	0.00630341	0.00428877	0.005962	7.30007e-05	0.00850454	0.00249468	0.266273	1.39014
TGW_mean	IBS	SBC	ModelA	N0	Halle	across	SCRI_RS_186177	7H	0.6	4	-0.934265	0.223004	-1.2637	-0.769742	0.00223394	0.000738391	0.00146052	0.0031699	0.000756234	0.00102275	5.00409e-05	0.0022746	0.238694	0.330533	1.35242
TGW_mean	IBS	SBC	ModelA	N1	Halle	across	SCRI_RS_200895	7H	0.6	1	-1.26351		-1.26351	-1.26351	0.00147443		0.00147443	0.00147443	0.00955465		0.00955465	0.00955465
W_L_mean	IBS	SBC	ModelA	N1	Dundee	across	BOPA1_9561_168	7H	0.6	1	-0.00522316		-0.00522316	-0.00522316	0.00399008		0.00399008	0.00399008	0.0165807		0.0165807	0.0165807
W_L_mean	IBS	SBC	ModelA	N0	Dundee	across	SCRI_RS_101902	7H	0.6	1	0.00599346		0.00599346	0.00599346	0.00319933		0.00319933	0.00319933	0.00582002		0.00582002	0.00582002
W_L_mean	IBS	SBC	ModelA	N1	Halle	across	SCRI_RS_101976	7H	0.6	1	-0.00327716		-0.00327716	-0.00327716	0.000685636		0.000685636	0.000685636	0.0155772		0.0155772	0.0155772
W_L_mean	IBS	SBC	ModelA	N1	Halle	across	SCRI_RS_14172	7H	0.6	2	-0.0034772	4.4315e-06	-0.00348033	-0.00347406	0.0003673	8.05365e-05	0.000310352	0.000424248	0.000144568	0.000168277	2.55776e-05	0.000263558	0.00127445	0.219266	1.164
W_L_mean	IBS	SBC	ModelA	N1	Halle	across	SCRI_RS_200895	7H	0.6	1	0.00679932		0.00679932	0.00679932	0.0112401		0.0112401	0.0112401	0.0005229		0.0005229	0.0005229
W_L_mean	IBS	SBC	ModelA	N1	Halle	across	SCRI_RS_201258	7H	0.6	1	0.00594166		0.00594166	0.00594166	0.00630165		0.00630165	0.00630165	0.00505748		0.00505748	0.00505748
Yld_mean	IBS	SBC	ModelA	N1	Halle	across	BOPA1_9561_168	7H	0.6	3	-8.04807	1.25765	-9.35962	-6.85233	0.000203932	0.000162668	3.19502e-05	0.000355326	0.0043677	0.00295122	0.00143251	0.00733469	0.156267	0.797659	0.675692
Yld_mean	IBS	SBC	ModelA	N1	Halle	across	SCRI_RS_186177	7H	0.6	3	16.3116	1.18265	15.0911	17.4523	0.00251844	0.0016714	0.00123774	0.00440917	0.00207351	0.00244858	1.33464e-07	0.00477494	0.0725036	0.663666	1.18089
GA_mean	IBS	SBC	ModelA	N0	Halle	across	SCRI_RS_170785	4H	0.8	2	0.30356	0.0191232	0.290038	0.317082	6.12425e-05	1.59509e-05	4.99635e-05	7.25214e-05	0.000217442	0.000271509	2.54558e-05	0.000409427	0.0629963	0.260454	1.24865
GA_mean	IBS	SBC	ModelA	N1	Dundee	across	SCRI_RS_170785	4H	0.8	1	0.268579		0.268579	0.268579	1.12245e-06		1.12245e-06	1.12245e-06	0.00444798		0.00444798	0.00444798
GA_mean	IBS	SBC	ModelA	N1	Halle	across	SCRI_RS_170785	4H	0.8	6	0.166049	0.0315292	0.131239	0.212132	0.000307334	0.000344239	5.21916e-05	0.000836548	0.00316411	0.00357257	7.10723e-06	0.00828708	0.189879	1.12008	1.12909
GL_mean	IBS	SBC	ModelA	N0	Halle	across	SCRI_RS_170785	4H	0.8	6	0.0712767	0.0106519	0.0597184	0.0892453	0.00380222	0.00133924	0.00136659	0.00528086	0.00858418	0.0106991	0.00143403	0.02995	0.149445	0.352225	1.24637
GL_mean	IBS	SBC	ModelA	N1	Halle	across	SCRI_RS_170785	4H	0.8	8	0.0673918	0.0160694	0.0445004	0.0883497	0.00516579	0.00198872	0.00287977	0.00854044	0.00551654	0.0049909	8.80589e-05	0.0133553	0.238447	0.384979	0.904716
W_L_mean	IBS	SBC	ModelA	N0	Dundee	across	SCRI_RS_170785	4H	0.8	3	-0.0229958	0.0331065	-0.0612234	-0.00370652	0.0122414	0.00271567	0.0100763	0.0152884	0.0157969	0.0115162	0.00306423	0.0254845	1.43967	0.221843	0.729012
W_L_mean	IBS	SBC	ModelA	N0	Halle	across	SCRI_RS_170785	4H	0.8	5	-0.0029628	0.000574049	-0.00353549	-0.00209101	0.0131899	0.0015056	0.0105622	0.0143068	0.0212019	0.00728174	0.0162368	0.034044	0.193752	0.114148	0.343447
W_L_mean	IBS	SBC	ModelA	N1	Halle	across	SCRI_RS_170785	4H	0.8	1	-0.0026989		-0.0026989	-0.0026989	0.017104		0.017104	0.017104	0.0102506		0.0102506	0.0102506
GA_mean	IBS	SBC	ModelA	N0	Dundee	across	SCRI_RS_237782	6H	0.85	4	-0.654135	0.0389993	-0.709877	-0.621018	0.0114179	0.00214698	0.00832517	0.0129557	0.0093856	0.00669843	0.00366928	0.0189225	0.0596196	0.188036	0.713692
GA_mean	IBS	SBC	ModelA	N0	Halle	across	SCRI_RS_237782	6H	0.85	8	-0.678113	0.113111	-0.855893	-0.512673	0.0134563	0.00189018	0.00956483	0.015179	0.00412232	0.00604826	1.32383e-16	0.0176527	0.166803	0.140468	1.4672
GA_mean	IBS	SBC	ModelA	N1	Dundee	across	SCRI_RS_237782	6H	0.85	3	-0.622975	0.0520038	-0.664874	-0.564773	0.0120337	0.00043239	0.0116449	0.0124994	0.00411691	0.00186566	0.00225283	0.00598414	0.0834766	0.0359317	0.453169
GA_mean	IBS	SBC	ModelA	N1	Halle	across	SCRI_RS_237782	6H	0.85	12	-0.607123	0.098154	-0.80883	-0.439135	0.0132584	0.00119725	0.0100971	0.0145552	0.00647575	0.00474386	0.000424526	0.0186917	0.161671	0.0903016	0.732557
GL_mean	IBS	SBC	ModelA	N0	Halle	across	SCRI_RS_237782	6H	0.85	1	-0.287943		-0.287943	-0.287943	0.00294042		0.00294042	0.00294042	0.000276172		0.000276172	0.000276172
GL_mean	IBS	SBC	ModelA	N1	Halle	across	SCRI_RS_237782	6H	0.85	8	-0.269536	0.0797813	-0.38091	-0.165496	0.00233371	0.000869454	0.00128539	0.00415378	0.00173946	0.0015278	0.000122634	0.00429959	0.295995	0.372562	0.87832
GW_mean	IBS	SBC	ModelA	N0	Halle	across	SCRI_RS_237782	6H	0.85	4	-0.0600907	0.0119519	-0.0730362	-0.0441642	0.0153193	0.0053287	0.00760681	0.0189255	0.00887058	0.0163722	0	0.0334164	0.198897	0.347843	1.84568
GW_mean	IBS	SBC	ModelA	N1	Dundee	across	SCRI_RS_237782	6H	0.85	3	-0.0508514	0.0136297	-0.0664029	-0.0409821	0.0157903	0.000903858	0.0150538	0.0167989	0.00410448	0.00384132	0.000391421	0.00806236	0.268031	0.0572414	0.935885
GW_mean	IBS	SBC	ModelA	N1	Halle	across	SCRI_RS_237782	6H	0.85	6	-0.0526111	0.0126534	-0.0687331	-0.0408691	0.0157165	0.00379675	0.0109169	0.0211171	0.00334666	0.00454625	0	0.0118468	0.240509	0.241578	1.35844
SE_GLn_mean	IBS	SBC	ModelA	N0	Dundee	across	SCRI_RS_237782	6H	0.85	1	0.172625		0.172625	0.172625	0.000229546		0.000229546	0.000229546	0.0143363		0.0143363	0.0143363
TGW_mean	IBS	SBC	ModelA	N0	Dundee	across	SCRI_RS_237782	6H	0.85	8	-1.39001	0.189699	-1.75239	-1.12025	0.0202979	0.00252592	0.0155167	0.0239976	0.0144203	0.00778217	0.00485513	0.0311036	0.136473	0.124442	0.539667
TGW_mean	IBS	SBC	ModelA	N0	Halle	across	SCRI_RS_237782	6H	0.85	8	-1.65117	0.18617	-2.06027	-1.45178	0.022639	0.00408919	0.015763	0.0263033	0.014623	0.0151849	0.00101444	0.0428172	0.11275	0.180626	1.03842
TGW_mean	IBS	SBC	ModelA	N1	Dundee	across	SCRI_RS_237782	6H	0.85	7	-1.56777	0.32251	-2.04303	-1.18137	0.0237803	0.00283918	0.0180005	0.0265771	0.0068544	0.00898807	0.000633493	0.0262712	0.205713	0.119392	1.31129
TGW_mean	IBS	SBC	ModelA	N1	Halle	across	SCRI_RS_237782	6H	0.85	3	-1.59019	0.25051	-1.87895	-1.4311	0.0176611	0.00350305	0.0136233	0.019888	0.00325633	0.00534829	9.35336e-05	0.00943139	0.157535	0.198348	1.64243
W_L_mean	IBS	SBC	ModelA	N1	Halle	across	SCRI_RS_237782	6H	0.85	2	0.00976464	0.00123221	0.00889334	0.0106359	9.6648e-05	1.91665e-05	8.30952e-05	0.000110201	0.0056748	0.0055778	0.0017307	0.0096189	0.126191	0.198312	0.982908
GL_mean	IBS	SBC	ModelA	N0	Halle	across	SCRI_RS_166511	7H	0.9	1	-0.0817991		-0.0817991	-0.0817991	0.000823123		0.000823123	0.000823123	1.79246e-06		1.79246e-06	1.79246e-06
SE_GLn_mean	IBS	SBC	ModelA	N0	Dundee	across	SCRI_RS_166511	7H	0.9	1	-0.114552		-0.114552	-0.114552	2.93346e-05		2.93346e-05	2.93346e-05	0.00381025		0.00381025	0.00381025
SE_GWn_mean	IBS	SBC	ModelA	N0	Halle	across	SCRI_RS_166511	7H	0.9	3	-0.0037102	0.000224438	-0.00386225	-0.00345243	0.00132557	0.00048113	0.00081592	0.00177192	0.0007152	0.000603119	0.000131404	0.00133594	0.0604922	0.362962	0.843287
SE_GWn_mean	IBS	SBC	ModelA	N1	Dundee	across	SCRI_RS_166511	7H	0.9	2	0.00620839	0.000210375	0.00605963	0.00635715	0.00260195	0.000535403	0.00222336	0.00298054	0.000340468	0.00047231	6.49492e-06	0.000674442	0.0338856	0.20577	1.38724
TGW_mean	IBS	SBC	ModelA	N0	Dundee	across	SCRI_RS_166511	7H	0.9	1	0.613451		0.613451	0.613451	0.000395712		0.000395712	0.000395712	0.000155283		0.000155283	0.000155283
GA_mean	IBS	SBC	ModelA	N0	Dundee	across	BOPA2_12_21117	4H	0.95	1	0.635741		0.635741	0.635741	0.00328022		0.00328022	0.00328022	0.0026007		0.0026007	0.0026007
GPEar_mean	IBS	SBC	ModelA	N0	Dundee	across	BOPA2_12_21117	4H	0.95	11	1.16646	0.110822	0.996792	1.34399	0.000213058	0.000264816	2.04744e-05	0.000959784	0.00181776	0.00172814	1.23313e-06	0.00518491	0.0950066	1.24293	0.950698
GPEar_mean	IBS	SBC	ModelA	N0	Halle	across	BOPA2_12_21117	4H	0.95	7	1.24399	0.121244	1.11431	1.4727	0.00026462	0.000206114	1.53498e-06	0.000527391	0.00706526	0.00751186	7.65554e-06	0.0193977	0.0974638	0.778905	1.06321
GPEar_mean	IBS	SBC	ModelA	N1	Dundee	across	BOPA2_12_21117	4H	0.95	2	1.56405	0.0598974	1.5217	1.6064	0.000469179	0.000271002	0.000277552	0.000660807	0.00569018	0.00788385	0.000115456	0.0112649	0.0382964	0.57761	1.38552
GPEar_mean	IBS	SBC	ModelA	N1	Halle	across	BOPA2_12_21117	4H	0.95	1	1.4536		1.4536	1.4536	2.48733e-06		2.48733e-06	2.48733e-06	0.00112367		0.00112367	0.00112367
GW_mean	IBS	SBC	ModelA	N0	Dundee	across	BOPA2_12_21117	4H	0.95	1	0.0467406		0.0467406	0.0467406	0.000358743		0.000358743	0.000358743	2.07432e-05		2.07432e-05	2.07432e-05
YLD	IBS	SBC	ModelA	N1	Halle	across	BOPA2_12_30876	1H	27.1	76	-12.1589	2.12586	-17.0074	-7.89062	0.0067266	0.00176008	0.00252127	0.0112365	0.00694386	0.00703361	1.50844e-07	0.0373486	0.17484	0.26166	1.01292	QTL_1H-4
SE_GLn_mean	IBS	SBC	ModelA	N1	Dundee	across	BOPA2_12_21117	4H	0.95	1	0.345127		0.345127	0.345127	0.00643815		0.00643815	0.00643815	0.000672481		0.000672481	0.000672481
TGW_mean	IBS	SBC	ModelA	N0	Dundee	across	BOPA2_12_21117	4H	0.95	2	1.26388	0.153652	1.15524	1.37253	0.00151573	0.00127877	0.000611506	0.00241996	0.00256425	0.00124585	0.0016833	0.00344519	0.121571	0.843664	0.485852
W_L_mean	IBS	SBC	ModelA	N0	Halle	across	BOPA2_12_21117	4H	0.95	1	0.0149371		0.0149371	0.0149371	0.00513158		0.00513158	0.00513158	1.49657e-05		1.49657e-05	1.49657e-05
W_L_mean	IBS	SBC	ModelA	N1	Dundee	across	BOPA2_12_21117	4H	0.95	3	0.0136811	0.00334836	0.0101248	0.016773	6.99844e-05	3.62396e-05	3.00797e-05	0.000100846	0.00603993	0.00368561	0.00206598	0.0093458	0.244744	0.517824	0.610207
Yld_mean	IBS	SBC	ModelA	N0	Halle	across	BOPA2_12_21117	4H	0.95	3	23.7867	5.89792	18.4926	30.1439	0.0009181	0.000792253	8.69112e-06	0.0014588	0.0241404	0.00575327	0.0195168	0.0305834	0.24795	0.862926	0.238326
GA_mean	IBS	SBC	ModelA	N1	Dundee	across	SCRI_RS_179411	5H	1	2	0.124844	0.00327259	0.12253	0.127158	0.0109207	0.00175016	0.0096832	0.0121583	0.00205144	0.00230894	0.000418769	0.00368411	0.0262135	0.16026	1.12552
GL_mean	IBS	SBC	ModelA	N0	Dundee	across	BOPA1_166_154	5H	1	1	0.0597055		0.0597055	0.0597055	0.00694		0.00694	0.00694	0.00116048		0.00116048	0.00116048
GL_mean	IBS	SBC	ModelA	N0	Halle	across	BOPA1_166_154	5H	1	1	0.0860089		0.0860089	0.0860089	0.0046379		0.0046379	0.0046379	0.00162274		0.00162274	0.00162274
GPEar_mean	IBS	SBC	ModelA	N1	Halle	across	SCRI_RS_147811	5H	1	12	0.288955	0.0303244	0.243165	0.334314	0.00744039	0.00173206	0.00515864	0.0100527	0.00321268	0.00375831	2.55306e-07	0.010273	0.104945	0.232792	1.16984
GPEar_mean	IBS	SBC	ModelA	N0	Halle	across	SCRI_RS_179411	5H	1	1	0.27827		0.27827	0.27827	0.00422936		0.00422936	0.00422936	0.000297112		0.000297112	0.000297112
SE_GLn_mean	IBS	SBC	ModelA	N1	Dundee	across	BOPA1_166_154	5H	1	1	-0.0724041		-0.0724041	-0.0724041	0.00276688		0.00276688	0.00276688	0.00390542		0.00390542	0.00390542
TGW_mean	IBS	SBC	ModelA	N0	Dundee	across	SCRI_RS_147811	5H	1	1	0.441542		0.441542	0.441542	0.00286482		0.00286482	0.00286482	0.0103578		0.0103578	0.0103578
W_L_mean	IBS	SBC	ModelA	N0	Halle	across	BOPA1_166_154	5H	1	3	-0.00226073	0.000484097	-0.00275857	-0.00179166	0.00171239	0.00124528	0.000291003	0.00261138	0.00393749	0.00247494	0.00167371	0.00657994	0.214132	0.727215	0.628557
W_L_mean	IBS	SBC	ModelA	N0	Halle	across	SCRI_RS_147811	5H	1	1	-0.00254887		-0.00254887	-0.00254887	0.00136122		0.00136122	0.00136122	0.00146968		0.00146968	0.00146968
Yld_mean	IBS	SBC	ModelA	N0	Halle	across	SCRI_RS_147811	5H	1	2	4.94085	0.887239	4.31347	5.56822	0.00674397	0.00167725	0.00555797	0.00792997	0.00844278	0.00797356	0.00280463	0.0140809	0.179572	0.248704	0.944423
Yld_mean	IBS	SBC	ModelA	N1	Halle	across	SCRI_RS_147811	5H	1	6	7.93872	2.92224	4.53278	12.2532	0.00714269	0.00187974	0.00523368	0.010178	0.00372791	0.003421	0.000398831	0.00858286	0.368099	0.26317	0.917673
GA_mean	IBS	SBC	ModelA	N0	Halle	across	SCRI_RS_126417	4H	1.05	6	0.434609	0.105264	0.272656	0.562433	0.00262841	0.00128029	0.00178588	0.00518237	0.00776044	0.00435878	1.88191e-06	0.0126523	0.242205	0.487098	0.561667
GA_mean	IBS	SBC	ModelA	N1	Dundee	across	SCRI_RS_126417	4H	1.05	1	0.376616		0.376616	0.376616	0.00116524		0.00116524	0.00116524	3.2354e-05		3.2354e-05	3.2354e-05
GA_mean	IBS	SBC	ModelA	N1	Halle	across	SCRI_RS_126417	4H	1.05	3	0.350649	0.0968083	0.284862	0.461811	0.000629714	0.000974776	6.14301e-05	0.00175527	0.0120229	0.0100729	0.000560252	0.0194626	0.276083	1.54797	0.837807
GL_mean	IBS	SBC	ModelA	N1	Dundee	across	SCRI_RS_126417	4H	1.05	1	0.129639		0.129639	0.129639	0.00179917		0.00179917	0.00179917	0.000283741		0.000283741	0.000283741
GL_mean	IBS	SBC	ModelA	N1	Halle	across	SCRI_RS_126417	4H	1.05	6	0.122985	0.0315626	0.0936972	0.182421	0.000992122	0.00053452	0.000512493	0.00203021	0.00362741	0.00263391	9.86038e-06	0.00794019	0.256639	0.538764	0.726115
GW_mean	IBS	SBC	ModelA	N1	Halle	across	SCRI_RS_126417	4H	1.05	1	0.0300364		0.0300364	0.0300364	0.00146247		0.00146247	0.00146247	0.00152212		0.00152212	0.00152212
SE_GLn_mean	IBS	SBC	ModelA	N0	Dundee	across	SCRI_RS_126417	4H	1.05	3	-0.104086	0.00913596	-0.110947	-0.0937154	0.00189962	0.000600174	0.00121849	0.00235089	0.00372701	0.00384298	0.00113625	0.0081424	0.0877736	0.315944	1.03112
TGW_mean	IBS	SBC	ModelA	N1	Dundee	across	SCRI_RS_126417	4H	1.05	10	0.995035	0.239539	0.64229	1.34983	0.000324006	0.000463056	1.06601e-06	0.00110507	0.00376142	0.00502177	6.63511e-05	0.0121139	0.240735	1.42916	1.33507
W_L_mean	IBS	SBC	ModelA	N0	Dundee	across	SCRI_RS_126417	4H	1.05	1	0.0063376		0.0063376	0.0063376	0.00222236		0.00222236	0.00222236	0.0174138		0.0174138	0.0174138
W_L_mean	IBS	SBC	ModelA	N1	Halle	across	SCRI_RS_126417	4H	1.05	3	-0.00615142	0.000443807	-0.00666342	-0.00587648	0.000273685	8.05639e-05	0.000195508	0.00035644	0.000409701	0.000394314	7.82283e-06	0.000795988	0.0721471	0.294367	0.962442
GW	IBS	SBC	ModelA	N0	Dundee	across	SCRI_RS_13972	1H	27.1	25	-0.0370705	0.00646803	-0.0505282	-0.0281373	0.00671877	0.00171377	0.00374753	0.0111347	0.00315654	0.00327649	1.51999e-06	0.0118109	0.174479	0.255072	1.038	QTL_1H-4
GL	IBS	SBC	ModelA	N1	Dundee	across	BOPA2_12_30877	1H	28.1	61	-0.124117	0.0282622	-0.217027	-0.075095	0.0139102	0.00295315	0.00790325	0.0199754	0.011636	0.00967983	9.03411e-05	0.0420786	0.227707	0.212302	0.831883	QTL_1H-4
GR	IBS	SBC	ModelA	N1	Dundee	across	BOPA2_12_30877	1H	28.1	58	0.00559741	0.00125973	0.00340974	0.0079802	0.00778053	0.00257821	0.00291428	0.0144811	0.00619355	0.0065689	4.82743e-06	0.0298167	0.225056	0.331366	1.0606	QTL_1H-4
GA_mean	IBS	SBC	ModelA	N1	Dundee	across	BOPA1_13301_90	4H	1.1	1	0.235508		0.235508	0.235508	0.00266619		0.00266619	0.00266619	0.0163733		0.0163733	0.0163733
GA_mean	IBS	SBC	ModelA	N1	Dundee	across	BOPA2_12_31324	4H	1.1	8	0.259379	0.1009	0.160028	0.450726	0.000495699	0.000374102	3.06635e-06	0.00109925	0.00279559	0.00456889	1.41691e-05	0.0124702	0.389005	0.754696	1.63432
GA_mean	IBS	SBC	ModelA	N1	Halle	across	BOPA2_12_31324	4H	1.1	1	0.209388		0.209388	0.209388	0.000559537		0.000559537	0.000559537	0.00275272		0.00275272	0.00275272
GA_mean	IBS	SBC	ModelA	N0	Halle	across	BOPA2_12_31511	4H	1.1	1	0.192791		0.192791	0.192791	0.00177374		0.00177374	0.00177374	0.00612608		0.00612608	0.00612608
GA_mean	IBS	SBC	ModelA	N1	Halle	across	BOPA2_12_31511	4H	1.1	2	0.19579	0.00765486	0.190377	0.201203	0.00101242	0.000695874	0.000520366	0.00150448	0.000786842	0.000498408	0.000434414	0.00113927	0.0390973	0.687335	0.633429
GA_mean	IBS	SBC	ModelA	N0	Dundee	across	SCRI_RS_149873	4H	1.1	12	0.263689	0.0447964	0.190226	0.333922	0.00327182	0.00159379	0.000507827	0.00600633	0.00384325	0.00577259	2.62361e-05	0.0201111	0.169883	0.487127	1.50201
GA_mean	IBS	SBC	ModelA	N0	Halle	across	SCRI_RS_149873	4H	1.1	2	0.34799	0.0417982	0.318435	0.377546	0.000438427	0.000619711	2.25317e-07	0.000876629	0.0123861	0.0167467	0.000544375	0.0242278	0.120113	1.41349	1.35206
GA_mean	IBS	SBC	ModelA	N0	Dundee	across	SCRI_RS_173731	4H	1.1	10	0.24549	0.0451667	0.186899	0.329263	0.00443668	0.00105063	0.00305121	0.00641973	0.000834538	0.00104223	3.06945e-06	0.00333007	0.183986	0.236805	1.24887
GA_mean	IBS	SBC	ModelA	N0	Halle	across	SCRI_RS_173731	4H	1.1	2	0.212791	0.0587627	0.171239	0.254342	3.36795e-05	2.95242e-05	1.28027e-05	5.45563e-05	0.0110498	0.000221116	0.0108935	0.0112062	0.276152	0.876623	0.0200108
GA_mean	IBS	SBC	ModelA	N1	Halle	across	SCRI_RS_173731	4H	1.1	1	0.191641		0.191641	0.191641	0.00147047		0.00147047	0.00147047	0.00104117		0.00104117	0.00104117
GA_mean	IBS	SBC	ModelA	N1	Halle	across	SCRI_RS_176074	4H	1.1	6	0.16341	0.039122	0.115823	0.220941	0.000139326	0.000158724	4.31619e-05	0.000457755	0.00541142	0.00506466	7.16389e-06	0.013502	0.23941	1.13923	0.935921
GL_mean	IBS	SBC	ModelA	N0	Dundee	across	BOPA2_12_31324	4H	1.1	4	0.0729559	0.00755929	0.0620566	0.0787742	0.0104362	0.00100518	0.0093008	0.0115912	0.000217862	0.000269682	3.23739e-05	0.000606385	0.103615	0.0963165	1.23786
GL_mean	IBS	SBC	ModelA	N1	Dundee	across	BOPA2_12_31324	4H	1.1	2	0.1191	0.0490006	0.0844518	0.153749	0.00186609	0.00219346	0.000315083	0.00341711	0.00902018	0.0115331	0.000865013	0.0171753	0.411423	1.17543	1.27859
GL_mean	IBS	SBC	ModelA	N1	Halle	across	BOPA2_12_31324	4H	1.1	1	0.0454253		0.0454253	0.0454253	0.00181392		0.00181392	0.00181392	0.00491044		0.00491044	0.00491044
GL_mean	IBS	SBC	ModelA	N0	Dundee	across	BOPA2_12_31511	4H	1.1	12	0.0906443	0.0142122	0.070837	0.113343	0.0108135	0.0019134	0.0075559	0.0136534	0.00308923	0.00336345	2.14279e-09	0.011802	0.156791	0.176945	1.08877
GL_mean	IBS	SBC	ModelA	N0	Halle	across	BOPA2_12_31511	4H	1.1	14	0.0813824	0.0109186	0.0673629	0.102083	0.0085824	0.00216594	0.00504763	0.0115776	0.00556808	0.00696364	3.41998e-05	0.0220162	0.134164	0.25237	1.25064
GL_mean	IBS	SBC	ModelA	N1	Halle	across	BOPA2_12_31511	4H	1.1	1	0.0786319		0.0786319	0.0786319	0.00435272		0.00435272	0.00435272	1.74856e-06		1.74856e-06	1.74856e-06
GL_mean	IBS	SBC	ModelA	N0	Dundee	across	SCRI_RS_149873	4H	1.1	15	0.105063	0.0162235	0.0831218	0.141545	0.00231063	0.00116582	0.000779989	0.0046362	0.00289762	0.00334935	1.7275e-06	0.0129006	0.154416	0.504545	1.1559
GL_mean	IBS	SBC	ModelA	N0	Halle	across	SCRI_RS_149873	4H	1.1	3	0.113587	0.0117251	0.101455	0.124858	0.00026866	0.000129922	0.000147213	0.000405657	0.00233127	0.00250817	0.000459418	0.00518111	0.103226	0.483591	1.07588
GL_mean	IBS	SBC	ModelA	N0	Dundee	across	SCRI_RS_173731	4H	1.1	10	0.10043	0.0115904	0.0832712	0.121965	0.00181552	0.000738716	0.000704323	0.00324966	0.00144525	0.00222692	4.5175e-05	0.00665648	0.115408	0.40689	1.54086
GL_mean	IBS	SBC	ModelA	N0	Halle	across	SCRI_RS_173731	4H	1.1	2	0.0865207	0.018686	0.0733077	0.0997337	0.000509681	0.000424646	0.000209411	0.000809951	0.00827537	0.00815109	0.00251168	0.0140391	0.215971	0.83316	0.984981
GL_mean	IBS	SBC	ModelA	N1	Halle	across	SCRI_RS_173731	4H	1.1	5	0.0899873	0.019614	0.0659882	0.120364	0.000267452	0.000223548	1.93977e-06	0.000434432	0.00279016	0.00151186	0.00123869	0.00513336	0.217964	0.835844	0.541856
GL_mean	IBS	SBC	ModelA	N0	Halle	across	SCRI_RS_176074	4H	1.1	2	0.0495875	0.00265951	0.0477069	0.051468	0.00476064	0.00260177	0.00292091	0.00660037	0.00483538	0.00574043	0.000776285	0.00889447	0.0536327	0.546516	1.18717
GL_mean	IBS	SBC	ModelA	N1	Halle	across	SCRI_RS_176074	4H	1.1	17	0.0652639	0.013549	0.0434655	0.0918428	0.00488509	0.00199343	0.00154171	0.00782732	0.00728883	0.00941922	1.75739e-05	0.0331364	0.207603	0.408065	1.29228
GPEar_mean	IBS	SBC	ModelA	N0	Halle	across	BOPA2_12_31324	4H	1.1	1	0.637528		0.637528	0.637528	0.000332456		0.000332456	0.000332456	0.00043657		0.00043657	0.00043657
GPEar_mean	IBS	SBC	ModelA	N1	Halle	across	BOPA2_12_31324	4H	1.1	10	0.437135	0.154467	0.262136	0.790099	0.000363853	0.000527082	2.07882e-05	0.00154099	0.00183623	0.00262566	3.78694e-05	0.00673922	0.353362	1.44861	1.42992
GPEar_mean	IBS	SBC	ModelA	N0	Dundee	across	SCRI_RS_149873	4H	1.1	3	0.449074	0.0583369	0.408949	0.515995	0.00520862	0.00163825	0.00332691	0.00631757	0.00197159	0.00332895	1.82045e-05	0.00581536	0.129905	0.314528	1.68846
GPEar_mean	IBS	SBC	ModelA	N0	Halle	across	SCRI_RS_149873	4H	1.1	2	0.510315	0.0984893	0.440673	0.579958	0.00154976	0.000682164	0.0010674	0.00203213	0.000818623	0.000584056	0.000405633	0.00123161	0.192997	0.440173	0.713461
GPEar_mean	IBS	SBC	ModelA	N0	Halle	across	SCRI_RS_173731	4H	1.1	1	0.425172		0.425172	0.425172	0.00219772		0.00219772	0.00219772	0.000311153		0.000311153	0.000311153
GPEar_mean	IBS	SBC	ModelA	N1	Halle	across	SCRI_RS_173731	4H	1.1	10	0.453232	0.0677754	0.387594	0.605575	0.00341824	0.00135662	0.00116207	0.00612271	0.00640095	0.00933483	5.9636e-05	0.0284674	0.149538	0.396877	1.45835
GPEar_mean	IBS	SBC	ModelA	N1	Dundee	across	SCRI_RS_176074	4H	1.1	1	0.42817		0.42817	0.42817	2.34078e-05		2.34078e-05	2.34078e-05	0.00614171		0.00614171	0.00614171
GPEar_mean	IBS	SBC	ModelA	N1	Halle	across	SCRI_RS_176074	4H	1.1	4	0.403365	0.0589067	0.333996	0.471658	5.95589e-05	9.44826e-05	3.33059e-06	0.000200532	0.000969845	0.0014928	4.66844e-06	0.0031964	0.146038	1.58637	1.53922
GA	IBS	SBC	ModelA	N1	Dundee	across	BOPA2_12_30877	1H	28.1	32	-0.3142	0.067679	-0.516454	-0.200646	0.0133215	0.00269747	0.00902477	0.0178171	0.0086652	0.007859	0.000230052	0.028533	0.215401	0.202489	0.906961	QTL_1H-4
GW_mean	IBS	SBC	ModelA	N0	Halle	across	BOPA1_13301_90	4H	1.1	1	-0.0139996		-0.0139996	-0.0139996	0.0417994		0.0417994	0.0417994	0.0123739		0.0123739	0.0123739
GW_mean	IBS	SBC	ModelA	N1	Halle	across	BOPA1_13301_90	4H	1.1	6	-0.0260902	0.00742323	-0.0376998	-0.0182199	0.0368157	0.00243165	0.0334193	0.0402656	0.0264668	0.00872193	0.0159818	0.0379963	0.284522	0.0660493	0.329542
GW_mean	IBS	SBC	ModelA	N1	Dundee	across	BOPA2_12_31324	4H	1.1	1	0.0127184		0.0127184	0.0127184	0.0115865		0.0115865	0.0115865	5.11248e-05		5.11248e-05	5.11248e-05
GW_mean	IBS	SBC	ModelA	N0	Halle	across	BOPA2_12_31511	4H	1.1	1	0.0218747		0.0218747	0.0218747	0.00521837		0.00521837	0.00521837	0.00513949		0.00513949	0.00513949
GW_mean	IBS	SBC	ModelA	N0	Dundee	across	SCRI_RS_149873	4H	1.1	2	0.0183202	0.0031323	0.0161054	0.0205351	0.00335036	0.0012263	0.00248323	0.00421749	0.00203564	0.00286779	7.80366e-06	0.00406347	0.170975	0.366022	1.40879
GW_mean	IBS	SBC	ModelA	N1	Dundee	across	SCRI_RS_149873	4H	1.1	2	0.0224392	0.00856275	0.0163844	0.0284939	0.00262993	0.00069007	0.00214198	0.00311789	0.0043637	0.0034879	0.00189738	0.00683002	0.381599	0.262391	0.7993
GW_mean	IBS	SBC	ModelA	N0	Dundee	across	SCRI_RS_173731	4H	1.1	1	0.0198979		0.0198979	0.0198979	0.00500203		0.00500203	0.00500203	0.000120431		0.000120431	0.000120431
GW_mean	IBS	SBC	ModelA	N1	Dundee	across	SCRI_RS_173731	4H	1.1	10	0.0201861	0.00411504	0.0152085	0.0268035	0.00400341	0.0014801	0.00199266	0.00657626	0.00322826	0.00311834	0.000514277	0.0103541	0.203856	0.369711	0.965949
GW_mean	IBS	SBC	ModelA	N1	Halle	across	SCRI_RS_173731	4H	1.1	2	0.0181333	0.00287994	0.0160968	0.0201697	0.000627593	0.000785765	7.19729e-05	0.00118321	0.00256466	0.00261265	0.000717234	0.00441208	0.158821	1.25203	1.01871
GW_mean	IBS	SBC	ModelA	N0	Halle	across	SCRI_RS_176074	4H	1.1	2	0.0156115	0.00170601	0.0144051	0.0168178	0.0144016	0.00425306	0.0113942	0.017409	0.0559364	0.0300478	0.0346893	0.0771834	0.109279	0.295319	0.537179
GW_mean	IBS	SBC	ModelA	N1	Halle	across	SCRI_RS_176074	4H	1.1	3	0.0198911	0.00245078	0.0172524	0.022096	0.0212229	0.00175243	0.0200537	0.0232378	0.0120728	0.00469318	0.00666056	0.0150167	0.12321	0.082573	0.388739
SE_GLn_mean	IBS	SBC	ModelA	N0	Dundee	across	BOPA2_12_31511	4H	1.1	2	0.0656187	0.00168234	0.0644291	0.0668083	0.00906386	0.000624705	0.00862213	0.0095056	0.000866219	0.00118182	3.0545e-05	0.00170189	0.0256382	0.0689226	1.36434
SE_GLn_mean	IBS	SBC	ModelA	N1	Dundee	across	BOPA2_12_31511	4H	1.1	3	0.117128	0.0252442	0.100705	0.146196	0.0115932	0.00246144	0.00939351	0.0142518	0.0010575	0.000919697	1.87657e-07	0.00167222	0.215527	0.212318	0.869688
SE_GWn_mean	IBS	SBC	ModelA	N1	Halle	across	BOPA1_13301_90	4H	1.1	4	0.0042434	0.000300021	0.0038434	0.00449355	0.0375703	0.00614124	0.0338444	0.0466774	0.00901863	0.00511292	0.001905	0.0134949	0.070703	0.16346	0.566929
SE_GWn_mean	IBS	SBC	ModelA	N0	Dundee	across	BOPA2_12_31324	4H	1.1	1	0.00554766		0.00554766	0.00554766	0.00394851		0.00394851	0.00394851	0.0189942		0.0189942	0.0189942
SE_GWn_mean	IBS	SBC	ModelA	N0	Halle	across	BOPA2_12_31511	4H	1.1	1	-0.00373655		-0.00373655	-0.00373655	0.00126122		0.00126122	0.00126122	0.00801219		0.00801219	0.00801219
TGW_mean	IBS	SBC	ModelA	N0	Halle	across	BOPA2_12_31511	4H	1.1	2	0.517689	0.0235793	0.501016	0.534362	0.00101581	0.000321321	0.000788606	0.00124302	0.00538868	0.00191221	0.00403655	0.00674082	0.0455472	0.316318	0.354857
TGW_mean	IBS	SBC	ModelA	N1	Halle	across	BOPA2_12_31511	4H	1.1	2	0.489934	0.00810771	0.484201	0.495667	0.00318453	0.000703705	0.00268694	0.00368213	0.00440284	0.00321483	0.00212961	0.00667607	0.0165486	0.220976	0.730172
TGW_mean	IBS	SBC	ModelA	N0	Dundee	across	SCRI_RS_149873	4H	1.1	6	0.609736	0.111091	0.462525	0.727544	0.00140278	0.00144096	0.000270412	0.00413754	0.00430811	0.00648043	2.67122e-08	0.0170792	0.182196	1.02722	1.50424
TGW_mean	IBS	SBC	ModelA	N0	Dundee	across	SCRI_RS_173731	4H	1.1	1	0.476575		0.476575	0.476575	0.00208795		0.00208795	0.00208795	6.32366e-05		6.32366e-05	6.32366e-05
TGW_mean	IBS	SBC	ModelA	N1	Halle	across	SCRI_RS_173731	4H	1.1	2	0.504661	0.0206075	0.490089	0.519233	0.000460815	0.000194293	0.000323429	0.000598201	0.008423	0.00378742	0.00574489	0.0111011	0.0408343	0.42163	0.449652
W_L_mean	IBS	SBC	ModelA	N0	Dundee	across	BOPA1_13301_90	4H	1.1	1	-0.004579		-0.004579	-0.004579	0.0178009		0.0178009	0.0178009	0.00322475		0.00322475	0.00322475
W_L_mean	IBS	SBC	ModelA	N0	Halle	across	BOPA1_13301_90	4H	1.1	15	-0.00378854	0.000854124	-0.005218	-0.0023503	0.00693968	0.00213755	0.00363973	0.0103691	0.00784964	0.00754039	5.33641e-06	0.0216203	0.225449	0.308019	0.960603
W_L_mean	IBS	SBC	ModelA	N1	Dundee	across	BOPA1_13301_90	4H	1.1	1	-0.00372484		-0.00372484	-0.00372484	0.0214496		0.0214496	0.0214496	5.52971e-05		5.52971e-05	5.52971e-05
W_L_mean	IBS	SBC	ModelA	N1	Halle	across	BOPA1_13301_90	4H	1.1	4	-0.00340607	0.00102177	-0.0047399	-0.00244164	0.00403505	0.00196007	0.00218289	0.00588622	0.0027022	0.00099464	0.00151568	0.00391123	0.299985	0.485762	0.368086
W_L_mean	IBS	SBC	ModelA	N0	Dundee	across	BOPA2_12_31324	4H	1.1	3	-0.00359479	0.000921572	-0.00440644	-0.00259296	0.0159283	0.00533325	0.00980253	0.019539	0.0141246	0.019808	0.00174839	0.0369704	0.256364	0.33483	1.40237
W_L_mean	IBS	SBC	ModelA	N1	Dundee	across	BOPA2_12_31324	4H	1.1	15	-0.00356783	0.000681272	-0.00497913	-0.00227374	0.0108014	0.00189268	0.00747283	0.0139236	0.00742961	0.00637985	0.000456616	0.0220822	0.190949	0.175226	0.858706
W_L_mean	IBS	SBC	ModelA	N1	Halle	across	BOPA2_12_31324	4H	1.1	1	-0.00297236		-0.00297236	-0.00297236	0.0164656		0.0164656	0.0164656	0.0012467		0.0012467	0.0012467
W_L_mean	IBS	SBC	ModelA	N0	Dundee	across	BOPA2_12_31511	4H	1.1	9	-0.00471226	0.000468563	-0.00565322	-0.00429541	0.00943574	0.00185306	0.00729983	0.0128851	0.00506975	0.00387535	5.10936e-05	0.0117042	0.0994349	0.196388	0.764406
W_L_mean	IBS	SBC	ModelA	N0	Halle	across	SCRI_RS_173731	4H	1.1	1	-0.00340332		-0.00340332	-0.00340332	0.000117796		0.000117796	0.000117796	0.00712476		0.00712476	0.00712476
W_L_mean	IBS	SBC	ModelA	N0	Dundee	across	SCRI_RS_176074	4H	1.1	4	0.0113492	0.0308412	-0.00474744	0.0576027	0.0141213	0.00222956	0.010793	0.0154575	0.00627884	0.00771272	0.00225182	0.0178465	2.71749	0.157886	1.22837
Yld_mean	IBS	SBC	ModelA	N1	Halle	across	BOPA1_13301_90	4H	1.1	1	-8.07429		-8.07429	-8.07429	0.0401882		0.0401882	0.0401882	0.0670568		0.0670568	0.0670568
Yld_mean	IBS	SBC	ModelA	N1	Halle	across	BOPA2_12_31511	4H	1.1	1	6.8463		6.8463	6.8463	0.0112922		0.0112922	0.0112922	0.0127784		0.0127784	0.0127784
Yld_mean	IBS	SBC	ModelA	N0	Halle	across	SCRI_RS_149873	4H	1.1	2	9.82315	0.080415	9.76629	9.88001	0.00119345	0.00148734	0.000141746	0.00224516	0.0052484	0.00183599	0.00395016	0.00654664	0.00818628	1.24625	0.349819
GA_mean	IBS	SBC	ModelA	N0	Halle	across	SCRI_RS_109375	5H	1.1	3	0.190958	0.115715	0.119022	0.324439	0.000244028	0.000230285	1.84493e-05	0.000478748	0.00414713	0.00335009	0.000425681	0.00692232	0.60597	0.943684	0.80781
GPEar_mean	IBS	SBC	ModelA	N1	Dundee	across	SCRI_RS_109375	5H	1.1	1	0.574689		0.574689	0.574689	0.013437		0.013437	0.013437	0.00263887		0.00263887	0.00263887
GW_mean	IBS	SBC	ModelA	N0	Dundee	across	SCRI_RS_109375	5H	1.1	10	0.0140813	0.00323498	0.00862959	0.0179976	0.00661262	0.00170803	0.00324873	0.00920879	0.00198865	0.00353387	5.20565e-05	0.0116157	0.229735	0.258298	1.77702
SE_GLn_mean	IBS	SBC	ModelA	N1	Dundee	across	SCRI_RS_131198	5H	1.1	1	-0.0715187		-0.0715187	-0.0715187	0.00516966		0.00516966	0.00516966	0.00117592		0.00117592	0.00117592
TGW_mean	IBS	SBC	ModelA	N0	Dundee	across	SCRI_RS_109375	5H	1.1	2	0.360741	0.0365888	0.334869	0.386613	0.00327809	0.00252993	0.00148916	0.00506703	0.00536335	0.00692171	0.000468964	0.0102577	0.101427	0.771769	1.29056
GA_mean	IBS	SBC	ModelA	N0	Dundee	across	BOPA2_12_20954	4H	1.3	1	-0.565391		-0.565391	-0.565391	0.00167916		0.00167916	0.00167916	0.00037368		0.00037368	0.00037368
GA_mean	IBS	SBC	ModelA	N0	Dundee	across	SCRI_RS_13428	4H	1.3	1	0.162917		0.162917	0.162917	0.00570995		0.00570995	0.00570995	0.00126929		0.00126929	0.00126929
GA_mean	IBS	SBC	ModelA	N0	Halle	across	SCRI_RS_13428	4H	1.3	1	0.251347		0.251347	0.251347	2.19128e-05		2.19128e-05	2.19128e-05	0.00288233		0.00288233	0.00288233
GL_mean	IBS	SBC	ModelA	N0	Dundee	across	BOPA2_12_20954	4H	1.3	2	-0.220593	0.0242306	-0.237726	-0.203459	0.000482522	0.000599734	5.84457e-05	0.000906597	0.00765207	0.0108083	9.42735e-06	0.0152947	0.109843	1.24292	1.41247
GL_mean	IBS	SBC	ModelA	N0	Dundee	across	SCRI_RS_13428	4H	1.3	16	0.0712488	0.00980062	0.0518971	0.0877756	0.0107447	0.00223332	0.00504781	0.0154178	0.00528591	0.00823742	0.000301572	0.0343565	0.137555	0.207852	1.55837
GL_mean	IBS	SBC	ModelA	N0	Halle	across	SCRI_RS_13428	4H	1.3	1	0.0599343		0.0599343	0.0599343	0.000827981		0.000827981	0.000827981	0.00830625		0.00830625	0.00830625
GPEar_mean	IBS	SBC	ModelA	N0	Halle	across	BOPA2_12_20954	4H	1.3	1	-1.29851		-1.29851	-1.29851	3.28498e-07		3.28498e-07	3.28498e-07	0.0472964		0.0472964	0.0472964
GPEar_mean	IBS	SBC	ModelA	N0	Dundee	across	SCRI_RS_13428	4H	1.3	2	0.352594	0.000623197	0.352153	0.353034	0.000512227	0.000695595	2.03665e-05	0.00100409	0.00428176	0.00577053	0.00020138	0.00836214	0.00176747	1.35798	1.3477
GPEar_mean	IBS	SBC	ModelA	N0	Halle	across	SCRI_RS_13428	4H	1.3	15	0.449262	0.0961275	0.300512	0.610507	6.39328e-05	8.12589e-05	4.30714e-08	0.000262664	0.00130716	0.00123524	2.09775e-05	0.00488632	0.213967	1.27101	0.944976
GPEar_mean	IBS	SBC	ModelA	N1	Halle	across	SCRI_RS_13428	4H	1.3	2	0.382973	0.0140056	0.373069	0.392876	6.13797e-05	3.72968e-06	5.87424e-05	6.4017e-05	0.000467477	0.000160274	0.000354146	0.000580808	0.0365708	0.060764	0.342849
YLD	IBS	SBC	ModelA	N0	Halle	across	SCRI_RS_123187	1H	28.1	27	9.25684	1.77314	6.7219	14.1703	0.000348418	0.000334193	2.14831e-06	0.00102441	0.00252762	0.0043422	3.43119e-06	0.0223039	0.191549	0.959172	1.7179	QTL_1H-4
GW_mean	IBS	SBC	ModelA	N1	Dundee	across	BOPA2_12_20954	4H	1.3	1	-0.0464399		-0.0464399	-0.0464399	0.00520368		0.00520368	0.00520368	3.43519e-05		3.43519e-05	3.43519e-05
SE_GLn_mean	IBS	SBC	ModelA	N1	Dundee	across	SCRI_RS_13428	4H	1.3	2	0.101754	0.0107344	0.0941636	0.109344	0.00675518	0.00143849	0.00573801	0.00777234	0.00253689	0.00356143	1.858e-05	0.00505521	0.105494	0.212947	1.40386
SE_GWn_mean	IBS	SBC	ModelA	N0	Halle	across	SCRI_RS_13428	4H	1.3	2	-0.00351156	0.000151671	-0.00361881	-0.00340432	0.000421387	0.000449237	0.000103728	0.000739045	0.0164564	0.0229762	0.000209797	0.0327031	0.0431918	1.06609	1.39618
YLD	IBS	SBC	ModelA	N0	Halle	across	BOPA1_3751_1136	1H	38	61	-8.46072	2.16339	-12.3349	-4.69336	0.012951	0.00284882	0.00620029	0.0186276	0.0106076	0.0106015	7.40238e-07	0.0556871	0.255699	0.219968	0.999424	QTL_1H-5
W_L_mean	IBS	SBC	ModelA	N0	Dundee	across	SCRI_RS_13428	4H	1.3	7	-0.00401117	0.000534081	-0.00475813	-0.00343499	0.0151299	0.00271993	0.0118759	0.0193841	0.00682336	0.00646963	5.33622e-05	0.0162717	0.133148	0.179771	0.948158
W_L_mean	IBS	SBC	ModelA	N0	Halle	across	SCRI_RS_13428	4H	1.3	1	0.00377531		0.00377531	0.00377531	0.0059835		0.0059835	0.0059835	0.0194056		0.0194056	0.0194056
W_L_mean	IBS	SBC	ModelA	N1	Dundee	across	SCRI_RS_13428	4H	1.3	7	-0.00341966	0.000649553	-0.00440363	-0.00265024	0.0114253	0.00239927	0.00817087	0.0147136	0.0023682	0.00288462	0.000167857	0.00817461	0.189947	0.209997	1.21807
Yld_mean	IBS	SBC	ModelA	N0	Halle	across	BOPA2_12_20954	4H	1.3	2	-18.2783	1.39294	-19.2633	-17.2934	0.00312545	0.00154566	0.0020325	0.00421839	0.00276484	0.00379383	8.21955e-05	0.00544748	0.0762074	0.494539	1.37217
Yld_mean	IBS	SBC	ModelA	N1	Halle	across	BOPA2_12_20954	4H	1.3	1	-26.0886		-26.0886	-26.0886	0.00671467		0.00671467	0.00671467	7.80393e-05		7.80393e-05	7.80393e-05
GL_mean	IBS	SBC	ModelA	N1	Halle	across	BOPA2_12_30976	5H	1.3	1	-0.107413		-0.107413	-0.107413	0.000471004		0.000471004	0.000471004	0.00187248		0.00187248	0.00187248
GPEar_mean	IBS	SBC	ModelA	N1	Dundee	across	BOPA2_12_30976	5H	1.3	1	0.866209		0.866209	0.866209	0.0121389		0.0121389	0.0121389	4.07119e-05		4.07119e-05	4.07119e-05
GW_mean	IBS	SBC	ModelA	N0	Dundee	across	BOPA2_12_30976	5H	1.3	3	0.0319523	0.00157065	0.0303831	0.0335244	0.0162437	0.00139487	0.0146337	0.0170907	0.0121639	0.00588041	0.00847986	0.0189456	0.0491561	0.0858717	0.483431
GW_mean	IBS	SBC	ModelA	N0	Halle	across	BOPA2_12_30976	5H	1.3	2	0.035466	0.015182	0.0247307	0.0462012	0.00628165	0.00245938	0.00454261	0.00802069	0.00120623	0.00046318	0.000878715	0.00153375	0.428071	0.391518	0.383989
GW_mean	IBS	SBC	ModelA	N1	Dundee	across	BOPA2_12_30976	5H	1.3	13	0.0333593	0.00447153	0.0231556	0.0384307	0.0198386	0.0028491	0.0157357	0.0252651	0.0126687	0.00868147	2.85326e-05	0.0294099	0.134041	0.143614	0.685272
GW_mean	IBS	SBC	ModelA	N1	Dundee	across	BOPA2_12_30978	5H	1.3	1	0.055984		0.055984	0.055984	0.0219108		0.0219108	0.0219108	0.00602977		0.00602977	0.00602977
SE_GWn_mean	IBS	SBC	ModelA	N0	Halle	across	BOPA2_12_30976	5H	1.3	8	-0.00673739	0.00101017	-0.00872865	-0.00546191	0.0111283	0.00130448	0.00851079	0.0125319	0.00447157	0.003796	0.0012607	0.0125573	0.149935	0.117222	0.848919
TGW_mean	IBS	SBC	ModelA	N0	Halle	across	BOPA2_12_30976	5H	1.3	1	0.990559		0.990559	0.990559	0.000317585		0.000317585	0.000317585	0.00180649		0.00180649	0.00180649
W_L_mean	IBS	SBC	ModelA	N0	Dundee	across	BOPA2_12_30976	5H	1.3	8	0.00801964	0.0010103	0.00655533	0.00952876	0.00804261	0.00154506	0.0065571	0.0106639	0.00345373	0.00311744	1.84058e-06	0.00710702	0.125978	0.192109	0.90263
W_L_mean	IBS	SBC	ModelA	N1	Halle	across	BOPA2_12_30976	5H	1.3	1	0.00922933		0.00922933	0.00922933	0.00887429		0.00887429	0.00887429	0.000839992		0.000839992	0.000839992
GL_mean	IBS	SBC	ModelA	N0	Dundee	across	BOPA2_12_11434	3H	1.35	1	-0.13274		-0.13274	-0.13274	0.00199492		0.00199492	0.00199492	0.00327556		0.00327556	0.00327556
GPEar_mean	IBS	SBC	ModelA	N0	Halle	across	BOPA2_12_11434	3H	1.35	4	-0.843835	0.196413	-1.13839	-0.741095	0.000232039	0.000254114	1.15932e-05	0.000589374	0.00120817	0.00145541	3.3266e-05	0.0032194	0.232763	1.09513	1.20464
GPEar_mean	IBS	SBC	ModelA	N1	Dundee	across	BOPA2_12_11434	3H	1.35	4	-1.03353	0.144504	-1.15846	-0.835624	0.00283945	0.000450462	0.00236317	0.00325038	0.000222005	0.000401398	4.25545e-08	0.000823299	0.139816	0.158644	1.80806
GW_mean	IBS	SBC	ModelA	N1	Halle	across	BOPA2_12_11434	3H	1.35	1	0.0327389		0.0327389	0.0327389	0.00147012		0.00147012	0.00147012	4.44705e-06		4.44705e-06	4.44705e-06
SE_GWn_mean	IBS	SBC	ModelA	N0	Halle	across	BOPA2_12_11434	3H	1.35	3	-0.00617744	0.000694335	-0.00697755	-0.00573302	0.00187191	0.00127802	0.00104964	0.0033443	0.00242349	0.000827888	0.00172982	0.00333999	0.112398	0.682738	0.34161
TGW_mean	IBS	SBC	ModelA	N0	Dundee	across	BOPA2_12_11434	3H	1.35	1	0.745436		0.745436	0.745436	0.0021281		0.0021281	0.0021281	0.000688271		0.000688271	0.000688271
TGW_mean	IBS	SBC	ModelA	N1	Dundee	across	BOPA2_12_11434	3H	1.35	1	0.927065		0.927065	0.927065	1.21546e-05		1.21546e-05	1.21546e-05	0.0523288		0.0523288	0.0523288
GA_mean	IBS	SBC	ModelA	N1	Dundee	across	BOPA1_5159_579	6H	1.4	2	0.262414	0.0049874	0.258887	0.265941	0.000851559	0.000327743	0.000619809	0.00108331	0.000667398	0.000943563	1.98098e-07	0.0013346	0.0190059	0.384874	1.41379
GA_mean	IBS	SBC	ModelA	N0	Dundee	across	SCRI_RS_237565	6H	1.4	5	0.441128	0.0396376	0.404247	0.504558	0.00339035	0.000489664	0.00257584	0.00377213	0.00235996	0.00186089	0.00103689	0.00555671	0.089855	0.144429	0.788524
GL_mean	IBS	SBC	ModelA	N0	Dundee	across	SCRI_RS_237565	6H	1.4	3	0.130214	0.0165022	0.116133	0.148373	0.00291754	0.00052429	0.002507	0.00350813	0.000317497	0.000270191	5.92845e-06	0.000487316	0.126731	0.179703	0.851003
GPEar_mean	IBS	SBC	ModelA	N0	Halle	across	SCRI_RS_10770	6H	1.4	1	-0.250222		-0.250222	-0.250222	1.52738e-05		1.52738e-05	1.52738e-05	0.00394298		0.00394298	0.00394298
GPEar_mean	IBS	SBC	ModelA	N0	Halle	across	SCRI_RS_237565	6H	1.4	1	0.742501		0.742501	0.742501	0.00120678		0.00120678	0.00120678	0.0275841		0.0275841	0.0275841
GW_mean	IBS	SBC	ModelA	N0	Halle	across	BOPA1_5159_579	6H	1.4	1	-0.0166423		-0.0166423	-0.0166423	0.00454339		0.00454339	0.00454339	0.00120614		0.00120614	0.00120614
GW_mean	IBS	SBC	ModelA	N1	Dundee	across	SCRI_RS_237565	6H	1.4	4	0.0221277	0.00174228	0.0200308	0.0238233	0.00157013	0.000649557	0.00100033	0.00245527	0.00480111	0.00843851	3.95541e-06	0.0174256	0.0787377	0.413697	1.75761
SE_GWn_mean	IBS	SBC	ModelA	N1	Dundee	across	SCRI_RS_10770	6H	1.4	1	-0.00380779		-0.00380779	-0.00380779	0.00539533		0.00539533	0.00539533	0.000404316		0.000404316	0.000404316
SE_GWn_mean	IBS	SBC	ModelA	N1	Halle	across	SCRI_RS_10770	6H	1.4	1	0.00236396		0.00236396	0.00236396	0.00316269		0.00316269	0.00316269	0.0174191		0.0174191	0.0174191
TGW_mean	IBS	SBC	ModelA	N0	Halle	across	BOPA1_5159_579	6H	1.4	4	-0.433803	0.0798157	-0.511382	-0.343056	0.00850979	0.00134069	0.00714517	0.0102862	0.0269819	0.00962729	0.0147521	0.0372779	0.183991	0.157547	0.356806
TGW_mean	IBS	SBC	ModelA	N1	Halle	across	BOPA1_5159_579	6H	1.4	1	-0.657991		-0.657991	-0.657991	0.0112403		0.0112403	0.0112403	0.000726406		0.000726406	0.000726406
TGW_mean	IBS	SBC	ModelA	N1	Dundee	across	SCRI_RS_237565	6H	1.4	4	0.745463	0.0757106	0.642739	0.824882	0.00651852	0.0015947	0.00512074	0.00848699	0.00159694	0.00147555	3.44385e-05	0.00306022	0.101562	0.244641	0.923986
TGW_mean	IBS	SBC	ModelA	N1	Halle	across	SCRI_RS_237565	6H	1.4	5	1.05154	0.211228	0.78011	1.32073	0.0039452	0.0014084	0.00249729	0.0062898	0.00499033	0.00469653	9.81489e-05	0.0127192	0.200876	0.356992	0.941126
W_L_mean	IBS	SBC	ModelA	N0	Halle	across	BOPA1_5159_579	6H	1.4	2	-0.00623217	0.000592795	-0.00665134	-0.005813	0.000404067	0.00015283	0.000296	0.000512134	0.00026231	0.000319679	3.62623e-05	0.000488357	0.0951185	0.37823	1.21871
W_L_mean	IBS	SBC	ModelA	N1	Halle	across	BOPA1_5159_579	6H	1.4	1	-0.00295571		-0.00295571	-0.00295571	0.000113886		0.000113886	0.000113886	0.00476607		0.00476607	0.00476607
W_L_mean	IBS	SBC	ModelA	N0	Dundee	across	SCRI_RS_10770	6H	1.4	1	0.00379112		0.00379112	0.00379112	0.00419249		0.00419249	0.00419249	0.0162659		0.0162659	0.0162659
W_L_mean	IBS	SBC	ModelA	N0	Dundee	across	SCRI_RS_237565	6H	1.4	5	-0.00663875	0.00164384	-0.00931044	-0.00529033	0.00180195	0.00127472	0.00109508	0.00406502	0.00362939	0.00274245	0.000997068	0.00812744	0.247612	0.70741	0.755621
Yld_mean	IBS	SBC	ModelA	N0	Halle	across	SCRI_RS_10770	6H	1.4	1	-5.4029		-5.4029	-5.4029	0.00106489		0.00106489	0.00106489	0.000312262		0.000312262	0.000312262
Yld_mean	IBS	SBC	ModelA	N0	Halle	across	SCRI_RS_237565	6H	1.4	3	12.56	1.22947	11.8253	13.9794	0.000549813	0.000123048	0.000449854	0.00068724	0.000428846	0.00030563	7.59353e-05	0.000605933	0.0978872	0.2238	0.712681
Yld_mean	IBS	SBC	ModelA	N1	Halle	across	SCRI_RS_237565	6H	1.4	12	16.7017	3.47532	12.2623	24.4766	0.000160244	0.000105815	1.53447e-05	0.000331803	0.00100849	0.00118028	5.91067e-06	0.00413299	0.208082	0.660339	1.17034
GA_mean	IBS	SBC	ModelA	N1	Dundee	across	BOPA2_12_30979	5H	1.5	1	0.188572		0.188572	0.188572	0.0088373		0.0088373	0.0088373	0.00534509		0.00534509	0.00534509
GA_mean	IBS	SBC	ModelA	N0	Dundee	across	SCRI_RS_10929	5H	1.5	2	0.182451	0.00134941	0.181497	0.183406	0.00959018	0.000759156	0.00905337	0.010127	6.7164e-05	4.63312e-05	3.44029e-05	9.99251e-05	0.00739599	0.0791597	0.689822
GL_mean	IBS	SBC	ModelA	N1	Halle	across	BOPA2_12_30979	5H	1.5	1	0.0644774		0.0644774	0.0644774	0.000787884		0.000787884	0.000787884	0.0149466		0.0149466	0.0149466
GL_mean	IBS	SBC	ModelA	N0	Dundee	across	BOPA2_12_30980	5H	1.5	1	0.0614743		0.0614743	0.0614743	0.00511316		0.00511316	0.00511316	0.000476182		0.000476182	0.000476182
GL_mean	IBS	SBC	ModelA	N0	Halle	across	BOPA2_12_31022	5H	1.5	1	0.0630903		0.0630903	0.0630903	0.00321558		0.00321558	0.00321558	0.00953295		0.00953295	0.00953295
GPEar_mean	IBS	SBC	ModelA	N1	Dundee	across	BOPA2_12_30979	5H	1.5	1	0.259572		0.259572	0.259572	0.00526659		0.00526659	0.00526659	0.00135191		0.00135191	0.00135191
GPEar_mean	IBS	SBC	ModelA	N1	Dundee	across	BOPA2_12_30980	5H	1.5	1	0.374396		0.374396	0.374396	0.00262874		0.00262874	0.00262874	0.00238734		0.00238734	0.00238734
GW_mean	IBS	SBC	ModelA	N0	Dundee	across	BOPA2_12_30979	5H	1.5	1	0.00996277		0.00996277	0.00996277	0.00701258		0.00701258	0.00701258	0.00227212		0.00227212	0.00227212
GW_mean	IBS	SBC	ModelA	N0	Dundee	across	BOPA2_12_30980	5H	1.5	1	0.0131178		0.0131178	0.0131178	0.0011093		0.0011093	0.0011093	0.000532161		0.000532161	0.000532161
GW_mean	IBS	SBC	ModelA	N0	Halle	across	BOPA2_12_30980	5H	1.5	2	-0.0131027	0.0022312	-0.0146804	-0.011525	0.000242906	1.33031e-05	0.000233499	0.000252313	0.00012042	0.000148239	1.55995e-05	0.000225241	0.170285	0.0547662	1.23101
GW_mean	IBS	SBC	ModelA	N1	Dundee	across	BOPA2_12_31022	5H	1.5	1	0.0147832		0.0147832	0.0147832	0.0148475		0.0148475	0.0148475	0.0130616		0.0130616	0.0130616
GW_mean	IBS	SBC	ModelA	N0	Dundee	across	SCRI_RS_10929	5H	1.5	2	0.0139108	0.00283423	0.0119067	0.0159149	0.00759558	0.000220761	0.00743947	0.00775168	0.0051549	0.000597486	0.00473242	0.00557739	0.203743	0.0290644	0.115906
SE_GLn_mean	IBS	SBC	ModelA	N1	Dundee	across	BOPA2_12_30980	5H	1.5	5	-0.0887329	0.0152208	-0.103737	-0.0667238	0.00305966	0.000416704	0.00236556	0.00340448	0.000475625	0.000850518	1.27739e-05	0.00199106	0.171535	0.136193	1.78821
SE_GLn_mean	IBS	SBC	ModelA	N1	Dundee	across	BOPA2_12_31022	5H	1.5	1	0.0988418		0.0988418	0.0988418	5.84084e-06		5.84084e-06	5.84084e-06	0.0185882		0.0185882	0.0185882
SE_GWn_mean	IBS	SBC	ModelA	N1	Halle	across	BOPA2_12_30980	5H	1.5	1	0.00266777		0.00266777	0.00266777	0.00235503		0.00235503	0.00235503	0.0039827		0.0039827	0.0039827
TGW_mean	IBS	SBC	ModelA	N0	Dundee	across	BOPA2_12_30979	5H	1.5	1	0.259975		0.259975	0.259975	0.00258784		0.00258784	0.00258784	0.0135163		0.0135163	0.0135163
TGW_mean	IBS	SBC	ModelA	N0	Halle	across	BOPA2_12_31022	5H	1.5	5	0.524563	0.0607282	0.459037	0.584903	0.0151891	0.00270416	0.0131902	0.019698	0.00153292	0.00139475	1.20529e-05	0.00328635	0.115769	0.178034	0.909866
TGW_mean	IBS	SBC	ModelA	N1	Dundee	across	BOPA2_12_31022	5H	1.5	1	0.367858		0.367858	0.367858	0.0112381		0.0112381	0.0112381	0.00942771		0.00942771	0.00942771
TGW_mean	IBS	SBC	ModelA	N1	Halle	across	BOPA2_12_31022	5H	1.5	9	0.497624	0.116214	0.374991	0.701498	0.0107904	0.00108244	0.00883558	0.0123579	0.0056681	0.00310107	0.00232222	0.0122387	0.233538	0.100316	0.547109
TGW_mean	IBS	SBC	ModelA	N0	Dundee	across	SCRI_RS_10929	5H	1.5	2	0.346145	0.0445486	0.314645	0.377646	0.00543787	0.000475902	0.00510135	0.00577438	0.00537304	0.00186697	0.00405289	0.00669318	0.128699	0.0875163	0.34747
W_L_mean	IBS	SBC	ModelA	N0	Halle	across	BOPA2_12_31022	5H	1.5	2	-0.00275309	0.000730554	-0.00326967	-0.00223651	8.58013e-05	0.000109628	8.28294e-06	0.00016332	0.00728082	0.00764793	0.00187291	0.0126887	0.265358	1.27769	1.05042
GW	IBS	SBC	ModelA	N0	Dundee	across	SCRI_RS_170869	1H	41.5	42	0.0254699	0.00526839	0.0148917	0.0365183	0.00950631	0.00214537	0.00562222	0.0144136	0.00845694	0.00701406	8.48931e-06	0.0267728	0.206848	0.225678	0.829385	QTL_1H-5
GW	IBS	SBC	ModelA	N0	Halle	across	SCRI_RS_170869	1H	41.5	35	0.029669	0.00713713	0.0172675	0.0467247	0.00445378	0.00135521	0.00207263	0.00796553	0.00426387	0.00389501	5.31644e-06	0.0127396	0.240558	0.304284	0.913492	QTL_1H-5
GA_mean	IBS	SBC	ModelA	N0	Dundee	across	BOPA1_4644_1363	7H	1.5	1	0.235873		0.235873	0.235873	2.19952e-09		2.19952e-09	2.19952e-09	0.00561915		0.00561915	0.00561915
GA_mean	IBS	SBC	ModelA	N1	Dundee	across	BOPA1_4644_1363	7H	1.5	1	0.314557		0.314557	0.314557	6.86648e-05		6.86648e-05	6.86648e-05	0.00543426		0.00543426	0.00543426
GA_mean	IBS	SBC	ModelA	N1	Halle	across	BOPA1_4644_1363	7H	1.5	1	0.224999		0.224999	0.224999	0.000269496		0.000269496	0.000269496	0.00039095		0.00039095	0.00039095
GA_mean	IBS	SBC	ModelA	N0	Halle	across	BOPA1_8200_978	7H	1.5	15	0.330937	0.0688066	0.242425	0.514396	0.0137269	0.00167987	0.0107926	0.0174349	0.00557964	0.00443157	2.38281e-07	0.0145896	0.207915	0.122378	0.794239
GA_mean	IBS	SBC	ModelA	N1	Dundee	across	BOPA1_8200_978	7H	1.5	1	0.365789		0.365789	0.365789	0.00171925		0.00171925	0.00171925	0.000135835		0.000135835	0.000135835
GA_mean	IBS	SBC	ModelA	N1	Halle	across	BOPA1_8200_978	7H	1.5	1	0.428427		0.428427	0.428427	0.00583078		0.00583078	0.00583078	0.000685721		0.000685721	0.000685721
GA_mean	IBS	SBC	ModelA	N0	Halle	across	BOPA1_9728_1098	7H	1.5	1	-0.290331		-0.290331	-0.290331	0.00608914		0.00608914	0.00608914	0.0304281		0.0304281	0.0304281
GA_mean	IBS	SBC	ModelA	N0	Halle	across	SCRI_RS_138496	7H	1.5	2	-0.199648	0.0175913	-0.212087	-0.187209	0.00227624	0.000599063	0.00185264	0.00269984	0.000962182	0.0013077	3.74983e-05	0.00188687	0.0881119	0.263181	1.3591
GA_mean	IBS	SBC	ModelA	N1	Halle	across	SCRI_RS_138496	7H	1.5	1	0.217275		0.217275	0.217275	1.297e-05		1.297e-05	1.297e-05	8.52604e-05		8.52604e-05	8.52604e-05
GA_mean	IBS	SBC	ModelA	N0	Halle	across	SCRI_RS_190844	7H	1.5	1	-0.275992		-0.275992	-0.275992	0.00261529		0.00261529	0.00261529	0.00975928		0.00975928	0.00975928
GA_mean	IBS	SBC	ModelA	N1	Dundee	across	SCRI_RS_194557	7H	1.5	1	-0.278951		-0.278951	-0.278951	0.00508537		0.00508537	0.00508537	0.000343823		0.000343823	0.000343823
GA_mean	IBS	SBC	ModelA	N0	Halle	across	SCRI_RS_200389	7H	1.5	3	-0.214926	0.0279846	-0.236168	-0.183217	0.018127	0.00153046	0.0168025	0.0198025	0.0147432	0.00548752	0.00890825	0.0198003	0.130206	0.0844298	0.372208
GA_mean	IBS	SBC	ModelA	N1	Halle	across	SCRI_RS_200389	7H	1.5	1	-0.35603		-0.35603	-0.35603	0.0139354		0.0139354	0.0139354	0.021235		0.021235	0.021235
GA_mean	IBS	SBC	ModelA	N0	Halle	across	SCRI_RS_207095	7H	1.5	1	0.441255		0.441255	0.441255	0.0056012		0.0056012	0.0056012	0.000527378		0.000527378	0.000527378
GA_mean	IBS	SBC	ModelA	N1	Halle	across	SCRI_RS_207095	7H	1.5	1	0.334856		0.334856	0.334856	0.00106633		0.00106633	0.00106633	0.00915585		0.00915585	0.00915585
GA_mean	IBS	SBC	ModelA	N0	Halle	across	SCRI_RS_229445	7H	1.5	1	-0.328927		-0.328927	-0.328927	0.00254007		0.00254007	0.00254007	0.00234968		0.00234968	0.00234968
GA_mean	IBS	SBC	ModelA	N1	Halle	across	SCRI_RS_229445	7H	1.5	3	-0.217387	0.0359776	-0.251157	-0.179548	0.00620623	0.000601826	0.00568259	0.00686371	0.0008912	0.000661066	0.00014732	0.00141143	0.165501	0.0969712	0.74177
GL_mean	IBS	SBC	ModelA	N0	Halle	across	BOPA1_9728_1098	7H	1.5	3	-0.138987	0.0420668	-0.174274	-0.0924348	0.00550404	0.00145424	0.0038715	0.00666079	0.00370704	0.00481314	0.000662197	0.009256	0.302666	0.264214	1.29838
GL_mean	IBS	SBC	ModelA	N0	Halle	across	SCRI_RS_194557	7H	1.5	1	-0.0674356		-0.0674356	-0.0674356	0.000732883		0.000732883	0.000732883	0.00972706		0.00972706	0.00972706
GL_mean	IBS	SBC	ModelA	N0	Halle	across	SCRI_RS_207095	7H	1.5	3	0.190939	0.0223911	0.165092	0.204421	0.0061094	0.00097984	0.00515828	0.00711563	0.00202464	0.00245634	0.000288113	0.00483506	0.117269	0.160382	1.21322
GL_mean	IBS	SBC	ModelA	N1	Halle	across	SCRI_RS_207095	7H	1.5	1	0.151815		0.151815	0.151815	0.00631831		0.00631831	0.00631831	8.4617e-05		8.4617e-05	8.4617e-05
GL_mean	IBS	SBC	ModelA	N1	Halle	across	SCRI_RS_8079	7H	1.5	1	-0.0847095		-0.0847095	-0.0847095	0.000362583		0.000362583	0.000362583	0.000123054		0.000123054	0.000123054
GPEar_mean	IBS	SBC	ModelA	N0	Halle	across	BOPA1_8200_978	7H	1.5	3	0.631775	0.0158067	0.61843	0.649231	7.41424e-05	7.07233e-05	2.0826e-05	0.000154371	0.00116003	0.00197037	6.56105e-07	0.00343508	0.0250195	0.953885	1.69856
GPEar_mean	IBS	SBC	ModelA	N1	Dundee	across	BOPA1_8200_978	7H	1.5	2	0.795201	0.0739893	0.742882	0.847519	0.000397032	0.000203715	0.000252984	0.000541081	0.00187073	0.000697668	0.00137741	0.00236406	0.0930449	0.513094	0.372938
GPEar_mean	IBS	SBC	ModelA	N0	Halle	across	BOPA1_9728_1098	7H	1.5	2	0.739894	0.134753	0.64461	0.835178	0.00525402	0.00383666	0.00254109	0.00796694	0.0187697	0.0257549	0.00055825	0.0369812	0.182124	0.730232	1.37215
GPEar_mean	IBS	SBC	ModelA	N0	Halle	across	SCRI_RS_138496	7H	1.5	1	-0.389792		-0.389792	-0.389792	1.85507e-05		1.85507e-05	1.85507e-05	0.00873084		0.00873084	0.00873084
GPEar_mean	IBS	SBC	ModelA	N0	Halle	across	SCRI_RS_190844	7H	1.5	2	0.624305	0.147049	0.520326	0.728285	0.00578231	0.0011014	0.0050035	0.00656112	0.00171215	0.0024208	3.87485e-07	0.00342392	0.235541	0.190478	1.41389
GPEar_mean	IBS	SBC	ModelA	N1	Dundee	across	SCRI_RS_190844	7H	1.5	1	-0.916765		-0.916765	-0.916765	0.00220588		0.00220588	0.00220588	0.000134052		0.000134052	0.000134052
GPEar_mean	IBS	SBC	ModelA	N0	Dundee	across	SCRI_RS_194557	7H	1.5	3	0.430828	0.0491558	0.378943	0.476702	0.000329911	0.000260264	0.0001552	0.000629031	0.000772014	0.00060435	7.93348e-05	0.00119174	0.114096	0.78889	0.782823
GPEar_mean	IBS	SBC	ModelA	N1	Dundee	across	SCRI_RS_200389	7H	1.5	1	-0.595812		-0.595812	-0.595812	4.6277e-05		4.6277e-05	4.6277e-05	0.00767697		0.00767697	0.00767697
GPEar_mean	IBS	SBC	ModelA	N0	Halle	across	SCRI_RS_207095	7H	1.5	1	0.770531		0.770531	0.770531	0.00176304		0.00176304	0.00176304	0.0242456		0.0242456	0.0242456
GPEar_mean	IBS	SBC	ModelA	N1	Halle	across	SCRI_RS_207095	7H	1.5	1	-0.705368		-0.705368	-0.705368	0.00111926		0.00111926	0.00111926	0.12956		0.12956	0.12956
GPEar_mean	IBS	SBC	ModelA	N0	Dundee	across	SCRI_RS_235318	7H	1.5	1	0.310391		0.310391	0.310391	0.000552305		0.000552305	0.000552305	7.98967e-05		7.98967e-05	7.98967e-05
GPEar_mean	IBS	SBC	ModelA	N0	Dundee	across	SCRI_RS_621	7H	1.5	1	0.321267		0.321267	0.321267	0.000266058		0.000266058	0.000266058	0.0118967		0.0118967	0.0118967
GPEar_mean	IBS	SBC	ModelA	N0	Halle	across	SCRI_RS_8079	7H	1.5	1	0.285068		0.285068	0.285068	0.000893087		0.000893087	0.000893087	0.0051618		0.0051618	0.0051618
GW_mean	IBS	SBC	ModelA	N0	Halle	across	BOPA1_8200_978	7H	1.5	1	0.0327044		0.0327044	0.0327044	0.000542384		0.000542384	0.000542384	0.00318093		0.00318093	0.00318093
GW_mean	IBS	SBC	ModelA	N0	Dundee	across	SCRI_RS_138496	7H	1.5	1	-0.0161034		-0.0161034	-0.0161034	0.00627598		0.00627598	0.00627598	4.82699e-05		4.82699e-05	4.82699e-05
GW_mean	IBS	SBC	ModelA	N0	Dundee	across	SCRI_RS_194557	7H	1.5	1	-0.0179831		-0.0179831	-0.0179831	0.00767178		0.00767178	0.00767178	0.00071785		0.00071785	0.00071785
GW_mean	IBS	SBC	ModelA	N0	Halle	across	SCRI_RS_194557	7H	1.5	7	-0.019564	0.00642429	-0.0302087	-0.0133399	0.00522628	0.00179105	0.00142748	0.00657157	0.00372139	0.00551476	1.01464e-05	0.0157753	0.328373	0.342701	1.48191
GW_mean	IBS	SBC	ModelA	N1	Dundee	across	SCRI_RS_194557	7H	1.5	1	-0.0134033		-0.0134033	-0.0134033	0.00275538		0.00275538	0.00275538	0.016152		0.016152	0.016152
GW_mean	IBS	SBC	ModelA	N1	Halle	across	SCRI_RS_194557	7H	1.5	1	-0.0128569		-0.0128569	-0.0128569	0.00309627		0.00309627	0.00309627	0.00206317		0.00206317	0.00206317
GW_mean	IBS	SBC	ModelA	N0	Dundee	across	SCRI_RS_200389	7H	1.5	2	-0.0196066	0.0054752	-0.0234781	-0.015735	0.0109669	0.000716671	0.0104602	0.0114737	0.00468759	0.00157158	0.00357632	0.00579886	0.279254	0.0653483	0.335264
GW_mean	IBS	SBC	ModelA	N0	Halle	across	SCRI_RS_207095	7H	1.5	2	-0.0468666	0.00144309	-0.047887	-0.0458462	0.000147084	7.92174e-05	9.10692e-05	0.0002031	0.00260793	0.00252335	0.00082366	0.00439221	0.0307915	0.538585	0.967565
GW_mean	IBS	SBC	ModelA	N1	Dundee	across	SCRI_RS_207095	7H	1.5	3	-0.0383769	0.00680295	-0.0439354	-0.0307907	0.000801507	0.000466337	0.00029445	0.00121201	0.00823029	0.00770918	0.00161668	0.0166972	0.177266	0.581825	0.936684
GW_mean	IBS	SBC	ModelA	N1	Halle	across	SCRI_RS_207095	7H	1.5	2	-0.0385731	0.00417278	-0.0415237	-0.0356225	0.000147417	0.000179256	2.06637e-05	0.00027417	0.00154345	0.00192511	0.000182187	0.00290471	0.108179	1.21598	1.24728
GW_mean	IBS	SBC	ModelA	N1	Dundee	across	SCRI_RS_229445	7H	1.5	4	-0.0238341	0.007512	-0.0343607	-0.0170514	0.00541995	0.00170078	0.00320594	0.00722983	0.00279875	0.00232906	0.000915094	0.00605058	0.315179	0.313799	0.832178
GW_mean	IBS	SBC	ModelA	N1	Dundee	across	SCRI_RS_235318	7H	1.5	1	0.0144992		0.0144992	0.0144992	0.000657499		0.000657499	0.000657499	0.00258141		0.00258141	0.00258141
GW_mean	IBS	SBC	ModelA	N0	Halle	across	SCRI_RS_621	7H	1.5	1	-0.0154771		-0.0154771	-0.0154771	0.0085246		0.0085246	0.0085246	0.00206695		0.00206695	0.00206695
SE_GLn_mean	IBS	SBC	ModelA	N1	Dundee	across	BOPA1_4644_1363	7H	1.5	6	0.141858	0.030742	0.106645	0.184253	0.00231557	0.000906039	0.0012262	0.00337587	0.00205294	0.00207144	5.30445e-06	0.00462742	0.216709	0.391281	1.00901
SE_GLn_mean	IBS	SBC	ModelA	N1	Dundee	across	BOPA1_8200_978	7H	1.5	1	-0.145734		-0.145734	-0.145734	0.00265572		0.00265572	0.00265572	0.000118522		0.000118522	0.000118522
SE_GLn_mean	IBS	SBC	ModelA	N1	Dundee	across	SCRI_RS_138496	7H	1.5	1	0.0910854		0.0910854	0.0910854	0.00232673		0.00232673	0.00232673	0.0216499		0.0216499	0.0216499
SE_GLn_mean	IBS	SBC	ModelA	N1	Dundee	across	SCRI_RS_190844	7H	1.5	1	-0.188359		-0.188359	-0.188359	0.000758887		0.000758887	0.000758887	0.00564722		0.00564722	0.00564722
SE_GLn_mean	IBS	SBC	ModelA	N1	Dundee	across	SCRI_RS_194557	7H	1.5	5	0.112036	0.0303042	0.0858325	0.151828	0.000183754	9.93556e-05	2.80071e-05	0.000292317	0.00312588	0.00613471	1.63147e-05	0.0140791	0.270487	0.5407	1.96256
SE_GLn_mean	IBS	SBC	ModelA	N1	Dundee	across	SCRI_RS_207095	7H	1.5	1	0.184037		0.184037	0.184037	0.00524365		0.00524365	0.00524365	0.00167283		0.00167283	0.00167283
SE_GWn_mean	IBS	SBC	ModelA	N1	Dundee	across	BOPA1_4644_1363	7H	1.5	7	0.0070217	0.000314429	0.00658075	0.00744355	0.00738796	0.00217857	0.00374927	0.010886	0.00355448	0.00606165	8.64633e-06	0.0169545	0.0447797	0.294881	1.70535
SE_GWn_mean	IBS	SBC	ModelA	N1	Dundee	across	BOPA1_8200_978	7H	1.5	1	0.00807535		0.00807535	0.00807535	0.00211768		0.00211768	0.00211768	0.00197489		0.00197489	0.00197489
SE_GWn_mean	IBS	SBC	ModelA	N0	Halle	across	BOPA1_9728_1098	7H	1.5	10	-0.00502384	0.00125022	-0.00710704	-0.00384033	0.00116225	0.000874472	1.08453e-05	0.00295374	0.00379034	0.00421799	4.90762e-05	0.0118139	0.248857	0.752399	1.11283
SE_GWn_mean	IBS	SBC	ModelA	N0	Halle	across	SCRI_RS_200389	7H	1.5	1	-0.0034658		-0.0034658	-0.0034658	0.00108016		0.00108016	0.00108016	0.0165066		0.0165066	0.0165066
SE_GWn_mean	IBS	SBC	ModelA	N1	Dundee	across	SCRI_RS_200389	7H	1.5	2	0.00610224	0.000233759	0.00593695	0.00626754	0.00537672	0.000858744	0.00476949	0.00598394	0.000984616	0.00139244	1.0554e-08	0.00196922	0.0383071	0.159715	1.4142
SE_GWn_mean	IBS	SBC	ModelA	N0	Dundee	across	SCRI_RS_207095	7H	1.5	8	-0.0133869	0.00279356	-0.0175872	-0.0106727	0.000145681	0.000224005	1.91499e-06	0.000656812	0.00295774	0.00408993	4.27264e-06	0.0104033	0.20868	1.53764	1.38279
SE_GWn_mean	IBS	SBC	ModelA	N1	Dundee	across	SCRI_RS_207095	7H	1.5	6	-0.0125646	0.00256649	-0.0176445	-0.0104477	0.000745879	0.000788894	3.445e-05	0.00215271	0.0102372	0.00669512	0.000361575	0.0192557	0.204263	1.05767	0.654002
SE_GWn_mean	IBS	SBC	ModelA	N1	Dundee	across	SCRI_RS_621	7H	1.5	16	0.00448254	0.00060789	0.00361485	0.0055208	0.00645047	0.00162156	0.00389687	0.00974349	0.00162132	0.0021009	1.26981e-06	0.00580474	0.135613	0.251385	1.2958
TGW_mean	IBS	SBC	ModelA	N0	Dundee	across	BOPA1_4644_1363	7H	1.5	2	0.616252	0.214539	0.46455	0.767954	0.00118163	0.00115136	0.000367499	0.00199577	0.00414485	0.00188	0.00281549	0.00547421	0.348136	0.97438	0.453575
TGW_mean	IBS	SBC	ModelA	N0	Halle	across	SCRI_RS_138496	7H	1.5	4	-0.56833	0.0602431	-0.603995	-0.47817	0.00554465	0.00171222	0.00301687	0.00675479	0.00290028	0.00556779	7.26673e-05	0.0112515	0.106	0.308806	1.91974
TGW_mean	IBS	SBC	ModelA	N1	Dundee	across	SCRI_RS_194557	7H	1.5	1	-0.489534		-0.489534	-0.489534	0.0146901		0.0146901	0.0146901	7.7087e-06		7.7087e-06	7.7087e-06
TGW_mean	IBS	SBC	ModelA	N0	Dundee	across	SCRI_RS_200389	7H	1.5	1	-0.638751		-0.638751	-0.638751	0.0183378		0.0183378	0.0183378	0.00448546		0.00448546	0.00448546
TGW_mean	IBS	SBC	ModelA	N1	Dundee	across	SCRI_RS_207095	7H	1.5	1	-1.11188		-1.11188	-1.11188	5.88525e-05		5.88525e-05	5.88525e-05	0.00636357		0.00636357	0.00636357
TGW_mean	IBS	SBC	ModelA	N0	Dundee	across	SCRI_RS_229445	7H	1.5	1	-0.77098		-0.77098	-0.77098	0.00713206		0.00713206	0.00713206	8.07297e-05		8.07297e-05	8.07297e-05
TGW_mean	IBS	SBC	ModelA	N0	Halle	across	SCRI_RS_229445	7H	1.5	1	-0.742119		-0.742119	-0.742119	0.00656863		0.00656863	0.00656863	0.00116798		0.00116798	0.00116798
TGW_mean	IBS	SBC	ModelA	N1	Dundee	across	SCRI_RS_229445	7H	1.5	5	-0.601258	0.101301	-0.736868	-0.454177	0.00601694	0.00211512	0.00383275	0.00876656	0.00238219	0.00198736	1.16142e-05	0.004411	0.168483	0.351528	0.834255
TGW_mean	IBS	SBC	ModelA	N0	Dundee	across	SCRI_RS_8079	7H	1.5	2	-0.00124265	0.598758	-0.424629	0.422143	0.00707729	0.00152327	0.00600017	0.00815441	0.00685447	0.00633378	0.00237582	0.0113331	481.841	0.215234	0.924036
W_L_mean	IBS	SBC	ModelA	N1	Halle	across	BOPA1_4644_1363	7H	1.5	1	0.00348681		0.00348681	0.00348681	0.00271879		0.00271879	0.00271879	0.00187632		0.00187632	0.00187632
W_L_mean	IBS	SBC	ModelA	N0	Dundee	across	BOPA1_8200_978	7H	1.5	1	0.00847089		0.00847089	0.00847089	5.78117e-05		5.78117e-05	5.78117e-05	0.0182855		0.0182855	0.0182855
W_L_mean	IBS	SBC	ModelA	N0	Halle	across	BOPA1_8200_978	7H	1.5	8	-0.00474033	0.00065495	-0.00620345	-0.00414837	0.007748	0.00264623	0.00493231	0.0112569	0.0100382	0.00948619	6.87546e-06	0.0263117	0.138166	0.341538	0.945011
W_L_mean	IBS	SBC	ModelA	N0	Dundee	across	SCRI_RS_190844	7H	1.5	2	-0.00610479	0.00211829	-0.00760265	-0.00460694	0.00759611	0.000723178	0.00708475	0.00810747	0.000202593	0.00025747	2.05336e-05	0.000384651	0.346988	0.0952037	1.27088
W_L_mean	IBS	SBC	ModelA	N0	Dundee	across	SCRI_RS_194557	7H	1.5	1	-0.00384709		-0.00384709	-0.00384709	0.00336073		0.00336073	0.00336073	0.00666873		0.00666873	0.00666873
W_L_mean	IBS	SBC	ModelA	N1	Dundee	across	SCRI_RS_200389	7H	1.5	1	0.00349642		0.00349642	0.00349642	0.00112361		0.00112361	0.00112361	0.00142061		0.00142061	0.00142061
W_L_mean	IBS	SBC	ModelA	N1	Halle	across	SCRI_RS_207095	7H	1.5	1	-0.00907327		-0.00907327	-0.00907327	0.00102177		0.00102177	0.00102177	0.000674659		0.000674659	0.000674659
W_L_mean	IBS	SBC	ModelA	N1	Halle	across	SCRI_RS_229445	7H	1.5	1	0.00359981		0.00359981	0.00359981	2.05137e-05		2.05137e-05	2.05137e-05	1.38943e-06		1.38943e-06	1.38943e-06
W_L_mean	IBS	SBC	ModelA	N1	Halle	across	SCRI_RS_8079	7H	1.5	3	0.00268536	0.000477415	0.00237139	0.00323476	0.000218617	0.000196239	6.13806e-07	0.000381153	0.003725	0.00334695	0.000161207	0.00680173	0.177784	0.897641	0.898509
Yld_mean	IBS	SBC	ModelA	N0	Halle	across	BOPA1_9728_1098	7H	1.5	2	15.2599	4.64349	11.9765	18.5434	0.00028646	0.000181478	0.000158135	0.000414784	0.000720961	0.000677158	0.000242138	0.00119978	0.304294	0.633522	0.939244
Yld_mean	IBS	SBC	ModelA	N0	Halle	across	SCRI_RS_190844	7H	1.5	2	11.9039	3.38888	9.50759	14.3002	0.000744099	0.000632057	0.000297167	0.00119103	0.00099413	0.000445255	0.000679287	0.00130897	0.284687	0.849427	0.447885
Yld_mean	IBS	SBC	ModelA	N1	Halle	across	SCRI_RS_190844	7H	1.5	11	13.7363	2.87011	9.61832	16.9589	0.000853562	0.000947026	1.69861e-07	0.00270966	0.0049664	0.00779408	1.42301e-06	0.0253663	0.208943	1.1095	1.56936
Yld_mean	IBS	SBC	ModelA	N0	Halle	across	SCRI_RS_194557	7H	1.5	2	-7.02346	2.11907	-8.52186	-5.52505	0.00121675	0.000268529	0.00102687	0.00140663	0.000355222	0.000475329	1.91141e-05	0.000691331	0.301713	0.220694	1.33812
Yld_mean	IBS	SBC	ModelA	N0	Halle	across	SCRI_RS_8079	7H	1.5	1	7.98187		7.98187	7.98187	0.000868468		0.000868468	0.000868468	0.000392425		0.000392425	0.000392425
GA_mean	IBS	SBC	ModelA	N1	Halle	across	BOPA1_4715_810	3H	1.6	2	-0.623913	0.0944353	-0.690689	-0.557137	0.00437012	0.00225852	0.00277311	0.00596714	0.00306696	0.00224874	0.00147687	0.00465706	0.15136	0.516809	0.733213
GA_mean	IBS	SBC	ModelA	N1	Halle	across	BOPA2_12_10103	3H	1.6	2	-0.163277	0.0105216	-0.170717	-0.155837	0.000800298	0.000157917	0.000688634	0.000911963	0.000251039	0.000352828	1.55211e-06	0.000500526	0.0644402	0.197323	1.40547
GA_mean	IBS	SBC	ModelA	N1	Halle	across	BOPA2_12_31448	3H	1.6	1	-0.472249		-0.472249	-0.472249	0.00390482		0.00390482	0.00390482	0.000152583		0.000152583	0.000152583
GA_mean	IBS	SBC	ModelA	N0	Dundee	across	SCRI_RS_129935	3H	1.6	1	-0.381413		-0.381413	-0.381413	0.0121177		0.0121177	0.0121177	0.0224846		0.0224846	0.0224846
GA_mean	IBS	SBC	ModelA	N1	Halle	across	SCRI_RS_207228	3H	1.6	1	-0.194985		-0.194985	-0.194985	0.000534094		0.000534094	0.000534094	0.000295786		0.000295786	0.000295786
GA_mean	IBS	SBC	ModelA	N0	Halle	across	SCRI_RS_235332	3H	1.6	1	-0.216743		-0.216743	-0.216743	0.00337592		0.00337592	0.00337592	0.00324674		0.00324674	0.00324674
GA_mean	IBS	SBC	ModelA	N1	Dundee	across	SCRI_RS_67208	3H	1.6	15	-0.314413	0.0449532	-0.379326	-0.240304	0.00926454	0.00174427	0.00658206	0.0124077	0.00134363	0.00190161	4.77766e-05	0.00560646	0.142975	0.188274	1.41528
GL_mean	IBS	SBC	ModelA	N0	Halle	across	BOPA1_4715_810	3H	1.6	1	-0.267383		-0.267383	-0.267383	0.0072903		0.0072903	0.0072903	0.000481982		0.000481982	0.000481982
GL_mean	IBS	SBC	ModelA	N1	Halle	across	BOPA1_4715_810	3H	1.6	1	-0.230071		-0.230071	-0.230071	0.00270539		0.00270539	0.00270539	5.90876e-05		5.90876e-05	5.90876e-05
GL_mean	IBS	SBC	ModelA	N1	Halle	across	BOPA2_12_31448	3H	1.6	6	-0.170334	0.0239662	-0.216932	-0.146647	0.0079015	0.00189418	0.00502371	0.0100606	0.00570967	0.00691858	0.000344367	0.0177038	0.140701	0.239724	1.21173
GL_mean	IBS	SBC	ModelA	N0	Dundee	across	SCRI_RS_129935	3H	1.6	5	-0.164671	0.0340093	-0.203745	-0.128648	0.0167545	0.00266274	0.0144597	0.0212793	0.00235543	0.00210149	0.000373347	0.00561738	0.206529	0.158927	0.892191
GL_mean	IBS	SBC	ModelA	N0	Halle	across	SCRI_RS_168529	3H	1.6	4	-0.0615823	0.0105687	-0.0759006	-0.0530259	0.00205069	0.00111918	0.00047478	0.00311883	0.00362715	0.00688415	3.86737e-05	0.0139521	0.171619	0.545757	1.89795
GL_mean	IBS	SBC	ModelA	N0	Dundee	across	SCRI_RS_67208	3H	1.6	1	-0.108367		-0.108367	-0.108367	0.0110745		0.0110745	0.0110745	0.00314798		0.00314798	0.00314798
W_L	IBS	SBC	ModelA	N1	Halle	across	SCRI_RS_153785	1H	41.5	21	0.00451325	0.00133089	0.00301167	0.00905425	0.000214198	0.000330462	5.20477e-07	0.00139525	0.00395243	0.00324499	0.000418659	0.0114585	0.294884	1.54279	0.821012	QTL_1H-5
GPEar_mean	IBS	SBC	ModelA	N1	Halle	across	BOPA1_4715_810	3H	1.6	1	1.06759		1.06759	1.06759	0.00396672		0.00396672	0.00396672	0.00202095		0.00202095	0.00202095
GPEar_mean	IBS	SBC	ModelA	N1	Dundee	across	BOPA2_12_31448	3H	1.6	1	-1.08575		-1.08575	-1.08575	0.00349697		0.00349697	0.00349697	0.00339853		0.00339853	0.00339853
GPEar_mean	IBS	SBC	ModelA	N1	Halle	across	BOPA2_12_31448	3H	1.6	1	-1.09096		-1.09096	-1.09096	0.000457207		0.000457207	0.000457207	0.00170519		0.00170519	0.00170519
GPEar_mean	IBS	SBC	ModelA	N1	Dundee	across	SCRI_RS_168529	3H	1.6	1	-0.352195		-0.352195	-0.352195	4.87886e-05		4.87886e-05	4.87886e-05	0.00431041		0.00431041	0.00431041
GPEar_mean	IBS	SBC	ModelA	N1	Halle	across	SCRI_RS_168529	3H	1.6	1	-0.392334		-0.392334	-0.392334	9.26367e-05		9.26367e-05	9.26367e-05	0.00382309		0.00382309	0.00382309
GW_mean	IBS	SBC	ModelA	N0	Halle	across	BOPA2_12_10103	3H	1.6	3	-0.0177859	0.00600444	-0.0218082	-0.010884	0.000321358	0.00025597	3.74412e-05	0.000534478	0.00699273	0.00557692	0.0029191	0.0133488	0.337595	0.796525	0.797531
GW_mean	IBS	SBC	ModelA	N1	Dundee	across	BOPA2_12_10103	3H	1.6	3	-0.0199078	0.00532518	-0.0259186	-0.0157797	0.000403676	0.000664341	7.37532e-06	0.00117065	0.00498755	0.00365528	0.00128679	0.00859558	0.267492	1.64573	0.732881
GW_mean	IBS	SBC	ModelA	N1	Halle	across	BOPA2_12_10103	3H	1.6	13	-0.0292028	0.00865194	-0.0476216	-0.0170736	7.15596e-05	0.000107375	4.2077e-10	0.000393274	0.00123095	0.00133451	5.72826e-06	0.00484436	0.296271	1.5005	1.08413
TGW	IBS	SBC	ModelA	N0	Dundee	across	BOPA2_12_11357	1H	41.6	32	-0.717745	0.157995	-1.03491	-0.462808	0.011444	0.00254205	0.00527043	0.0178025	0.013091	0.0116823	2.9537e-05	0.0548535	0.220127	0.22213	0.892395	QTL_1H-5
GW_mean	IBS	SBC	ModelA	N1	Halle	across	SCRI_RS_129935	3H	1.6	1	0.0372231		0.0372231	0.0372231	0.00132126		0.00132126	0.00132126	0.00526506		0.00526506	0.00526506
GW_mean	IBS	SBC	ModelA	N0	Dundee	across	SCRI_RS_168529	3H	1.6	1	0.0166185		0.0166185	0.0166185	0.000787305		0.000787305	0.000787305	0.00589188		0.00589188	0.00589188
GW_mean	IBS	SBC	ModelA	N1	Halle	across	SCRI_RS_168529	3H	1.6	1	-0.0153537		-0.0153537	-0.0153537	6.09747e-05		6.09747e-05	6.09747e-05	0.0023875		0.0023875	0.0023875
GW_mean	IBS	SBC	ModelA	N0	Dundee	across	SCRI_RS_207228	3H	1.6	2	0.053993	0.00874593	0.0478087	0.0601773	0.000228263	0.000186191	9.66057e-05	0.00035992	0.00599544	0.00833693	0.000100343	0.0118905	0.161983	0.815688	1.39054
GW_mean	IBS	SBC	ModelA	N0	Dundee	across	SCRI_RS_235332	3H	1.6	4	-0.0410937	0.0309851	-0.0703729	-0.0122979	0.00181333	0.00118253	0.000230144	0.00296118	0.0103525	0.00852186	0.000391232	0.0204467	0.754011	0.652131	0.82317
GW_mean	IBS	SBC	ModelA	N1	Halle	across	SCRI_RS_235332	3H	1.6	1	-0.0245886		-0.0245886	-0.0245886	6.87341e-05		6.87341e-05	6.87341e-05	0.000382931		0.000382931	0.000382931
GW_mean	IBS	SBC	ModelA	N0	Dundee	across	SCRI_RS_67208	3H	1.6	2	-0.0250702	0.00505766	-0.0286465	-0.0214938	0.0070592	0.000790597	0.00650017	0.00761824	0.000437091	0.000604659	9.5326e-06	0.000864649	0.20174	0.111995	1.38337
GW_mean	IBS	SBC	ModelA	N1	Dundee	across	SCRI_RS_67208	3H	1.6	7	-0.0250774	0.00513892	-0.032854	-0.0188247	0.00306044	0.00209113	0.00081838	0.00634394	0.00432612	0.00328108	5.24976e-07	0.00888369	0.204923	0.683276	0.758436
SE_GLn_mean	IBS	SBC	ModelA	N0	Dundee	across	SCRI_RS_129935	3H	1.6	1	-0.100655		-0.100655	-0.100655	0.00859441		0.00859441	0.00859441	0.00401242		0.00401242	0.00401242
SE_GWn_mean	IBS	SBC	ModelA	N0	Halle	across	BOPA1_4715_810	3H	1.6	1	-0.0113528		-0.0113528	-0.0113528	0.00263788		0.00263788	0.00263788	0.0165662		0.0165662	0.0165662
SE_GWn_mean	IBS	SBC	ModelA	N0	Halle	across	SCRI_RS_129935	3H	1.6	4	-0.00648733	0.00155406	-0.00839042	-0.00519634	0.00244355	0.001861	0.000561249	0.00464528	0.0055503	0.00395909	0.00150307	0.0105907	0.239553	0.761599	0.71331
SE_GWn_mean	IBS	SBC	ModelA	N0	Halle	across	SCRI_RS_168529	3H	1.6	1	-0.00343777		-0.00343777	-0.00343777	0.00211703		0.00211703	0.00211703	0.00519103		0.00519103	0.00519103
TGW_mean	IBS	SBC	ModelA	N0	Dundee	across	BOPA2_12_10103	3H	1.6	1	-1.76653		-1.76653	-1.76653	0.00544701		0.00544701	0.00544701	0.00196898		0.00196898	0.00196898
TGW_mean	IBS	SBC	ModelA	N0	Halle	across	BOPA2_12_10103	3H	1.6	7	-0.998941	0.500325	-1.95771	-0.64927	0.00145851	0.000610725	0.000527173	0.00239019	0.00102732	0.00145094	1.65628e-05	0.00400999	0.500856	0.418732	1.41235
TGW_mean	IBS	SBC	ModelA	N1	Dundee	across	BOPA2_12_10103	3H	1.6	3	-0.450716	0.0724679	-0.504485	-0.368304	0.00322361	0.00192082	0.00119835	0.00501936	0.0056398	0.00849995	0.000105424	0.0154268	0.160784	0.59586	1.50714
TGW_mean	IBS	SBC	ModelA	N1	Halle	across	BOPA2_12_10103	3H	1.6	3	-0.931259	0.226072	-1.10692	-0.676198	0.00407022	0.00249309	0.00126101	0.00601958	0.00696715	0.00271312	0.00388845	0.00900873	0.24276	0.61252	0.389416
TGW_mean	IBS	SBC	ModelA	N0	Dundee	across	BOPA2_12_31448	3H	1.6	11	-1.09397	0.273404	-1.79439	-0.815326	0.00435575	0.00178787	0.00188909	0.00788946	0.00354698	0.00407919	3.99988e-06	0.0126421	0.24992	0.410462	1.15005
TGW_mean	IBS	SBC	ModelA	N1	Halle	across	BOPA2_12_31448	3H	1.6	2	-1.18851	0.0329514	-1.21181	-1.16521	0.00242424	0.001783	0.00116347	0.00368501	0.00472208	0.00653059	0.000104263	0.00933991	0.027725	0.735488	1.38299
TGW_mean	IBS	SBC	ModelA	N1	Dundee	across	SCRI_RS_129935	3H	1.6	1	-0.941162		-0.941162	-0.941162	0.00174301		0.00174301	0.00174301	0.0205196		0.0205196	0.0205196
TGW_mean	IBS	SBC	ModelA	N0	Halle	across	SCRI_RS_168529	3H	1.6	1	0.576095		0.576095	0.576095	0.000202824		0.000202824	0.000202824	0.00122292		0.00122292	0.00122292
TGW_mean	IBS	SBC	ModelA	N0	Dundee	across	SCRI_RS_207228	3H	1.6	1	1.35637		1.35637	1.35637	0.0021663		0.0021663	0.0021663	0.00149836		0.00149836	0.00149836
TGW_mean	IBS	SBC	ModelA	N1	Dundee	across	SCRI_RS_207228	3H	1.6	2	-0.723648	0.0234585	-0.740236	-0.70706	0.00161086	0.000578878	0.00120153	0.00202019	0.00128772	0.00160093	0.000155692	0.00241975	0.0324171	0.359359	1.24323
TGW_mean	IBS	SBC	ModelA	N0	Halle	across	SCRI_RS_235332	3H	1.6	1	1.50582		1.50582	1.50582	0.00043178		0.00043178	0.00043178	9.69499e-06		9.69499e-06	9.69499e-06
TGW_mean	IBS	SBC	ModelA	N1	Halle	across	SCRI_RS_235332	3H	1.6	3	-1.05947	0.0574676	-1.10721	-0.995684	0.00130573	0.00118348	3.48364e-05	0.00237622	0.0085395	0.0138986	0.000375234	0.0245875	0.0542418	0.906379	1.62757
TGW_mean	IBS	SBC	ModelA	N0	Dundee	across	SCRI_RS_67208	3H	1.6	1	-0.781716		-0.781716	-0.781716	0.0111954		0.0111954	0.0111954	0.00223783		0.00223783	0.00223783
W_L_mean	IBS	SBC	ModelA	N0	Halle	across	BOPA1_4715_810	3H	1.6	11	0.0100569	0.00217839	0.00789441	0.0139957	0.00496148	0.00146006	0.00243677	0.00731061	0.00277665	0.00388732	6.31874e-05	0.0138209	0.216607	0.294279	1.40001
W_L_mean	IBS	SBC	ModelA	N1	Dundee	across	BOPA1_4715_810	3H	1.6	1	0.0102907		0.0102907	0.0102907	0.00134159		0.00134159	0.00134159	0.00398593		0.00398593	0.00398593
W_L_mean	IBS	SBC	ModelA	N1	Halle	across	BOPA1_4715_810	3H	1.6	1	0.0129075		0.0129075	0.0129075	0.000817532		0.000817532	0.000817532	1.27836e-05		1.27836e-05	1.27836e-05
W_L_mean	IBS	SBC	ModelA	N0	Dundee	across	BOPA2_12_31448	3H	1.6	1	-0.00689947		-0.00689947	-0.00689947	1.218e-05		1.218e-05	1.218e-05	0.00276016		0.00276016	0.00276016
W_L_mean	IBS	SBC	ModelA	N0	Dundee	across	SCRI_RS_129935	3H	1.6	5	0.0070523	0.000283919	0.00664507	0.00741437	0.0122576	0.00157069	0.0108287	0.0142454	0.00154555	0.00149327	0.000102251	0.00378906	0.0402591	0.12814	0.966175
W_L_mean	IBS	SBC	ModelA	N0	Halle	across	SCRI_RS_129935	3H	1.6	8	0.00684296	0.00165356	0.00523117	0.0103161	0.0154617	0.00373948	0.0103739	0.0203407	0.00920623	0.0102481	1.31801e-05	0.024875	0.241644	0.241855	1.11317
W_L_mean	IBS	SBC	ModelA	N1	Dundee	across	SCRI_RS_129935	3H	1.6	1	0.00711065		0.00711065	0.00711065	0.00807281		0.00807281	0.00807281	8.22899e-06		8.22899e-06	8.22899e-06
W_L_mean	IBS	SBC	ModelA	N1	Halle	across	SCRI_RS_129935	3H	1.6	3	0.00689629	0.000418851	0.00651796	0.00734639	0.0136377	0.00114896	0.0123136	0.0143717	0.00523536	0.00309832	0.00320855	0.00880192	0.0607357	0.0842487	0.591806
W_L_mean	IBS	SBC	ModelA	N1	Dundee	across	SCRI_RS_168529	3H	1.6	1	-0.00296677		-0.00296677	-0.00296677	0.000157697		0.000157697	0.000157697	0.00517641		0.00517641	0.00517641
W_L_mean	IBS	SBC	ModelA	N1	Halle	across	SCRI_RS_168529	3H	1.6	1	-0.00241708		-0.00241708	-0.00241708	8.30291e-06		8.30291e-06	8.30291e-06	1.21358e-06		1.21358e-06	1.21358e-06
W_L_mean	IBS	SBC	ModelA	N1	Halle	across	SCRI_RS_207228	3H	1.6	1	-0.00474807		-0.00474807	-0.00474807	0.000529664		0.000529664	0.000529664	0.000823842		0.000823842	0.000823842
W_L_mean	IBS	SBC	ModelA	N1	Dundee	across	SCRI_RS_67208	3H	1.6	2	0.00548238	0.00015904	0.00536993	0.00559484	0.00211676	0.00014104	0.00201703	0.0022165	7.89933e-05	9.01133e-05	1.52736e-05	0.000142713	0.0290093	0.0666299	1.14077
W_L_mean	IBS	SBC	ModelA	N1	Halle	across	SCRI_RS_67208	3H	1.6	1	0.00542174		0.00542174	0.00542174	0.00848562		0.00848562	0.00848562	0.000358101		0.000358101	0.000358101
Yld_mean	IBS	SBC	ModelA	N1	Halle	across	BOPA1_4715_810	3H	1.6	1	-25.3444		-25.3444	-25.3444	0.000280491		0.000280491	0.000280491	0.00255823		0.00255823	0.00255823
Yld_mean	IBS	SBC	ModelA	N0	Halle	across	SCRI_RS_129935	3H	1.6	1	-10.1176		-10.1176	-10.1176	0.00173227		0.00173227	0.00173227	0.00269376		0.00269376	0.00269376
GA_mean	IBS	SBC	ModelA	N0	Dundee	across	BOPA2_12_30975	5H	1.6	1	0.318439		0.318439	0.318439	0.0119894		0.0119894	0.0119894	2.99915e-05		2.99915e-05	2.99915e-05
GA_mean	IBS	SBC	ModelA	N1	Halle	across	BOPA2_12_30975	5H	1.6	8	0.293197	0.0468694	0.232561	0.346682	0.00440894	0.00142946	0.00157483	0.00639083	0.0044532	0.00679418	4.27196e-05	0.0206778	0.159856	0.32422	1.52568
GA_mean	IBS	SBC	ModelA	N0	Dundee	across	BOPA2_12_31023	5H	1.6	4	0.178033	0.0281043	0.161574	0.22011	0.0087268	0.00346117	0.0066041	0.0139	0.00787346	0.00525173	0.000466276	0.0127147	0.15786	0.396614	0.667017
GA_mean	IBS	SBC	ModelA	N0	Halle	across	BOPA2_12_31023	5H	1.6	3	0.215248	0.0980188	0.133556	0.323936	0.000562905	0.00091558	1.30075e-05	0.00161984	0.00674687	0.0116242	6.0252e-06	0.0201693	0.455375	1.62653	1.7229
GA_mean	IBS	SBC	ModelA	N1	Dundee	across	BOPA2_12_31023	5H	1.6	3	0.191574	0.0200194	0.170713	0.21063	0.0198144	0.00246025	0.0179322	0.0225983	0.00351711	0.0029733	0.000249037	0.00606235	0.104499	0.124165	0.845382
GA_mean	IBS	SBC	ModelA	N1	Halle	across	BOPA2_12_31023	5H	1.6	3	0.221075	0.0326319	0.183584	0.243089	0.00135415	0.000899532	0.000507257	0.0022984	0.00219397	0.00235761	0.000103777	0.00474958	0.147606	0.664277	1.07459
GA_mean	IBS	SBC	ModelA	N0	Dundee	across	SCRI_RS_133909	5H	1.6	4	0.166176	0.0203174	0.150169	0.195921	0.00507535	0.00156607	0.00357486	0.00725657	0.00121741	0.00136697	3.62469e-05	0.00261266	0.122265	0.308565	1.12285
GA_mean	IBS	SBC	ModelA	N1	Dundee	across	SCRI_RS_133909	5H	1.6	14	0.165202	0.0305361	0.121034	0.219254	0.0103386	0.00205996	0.00702136	0.0134597	0.00642772	0.00559258	0.000172122	0.0178396	0.184841	0.199249	0.870072
GL_mean	IBS	SBC	ModelA	N0	Halle	across	BOPA2_12_30975	5H	1.6	1	0.0964396		0.0964396	0.0964396	0.00173114		0.00173114	0.00173114	0.00621253		0.00621253	0.00621253
GL_mean	IBS	SBC	ModelA	N1	Dundee	across	BOPA2_12_30975	5H	1.6	1	0.0957267		0.0957267	0.0957267	0.00610433		0.00610433	0.00610433	0.00230842		0.00230842	0.00230842
GL_mean	IBS	SBC	ModelA	N1	Halle	across	BOPA2_12_30975	5H	1.6	1	0.069569		0.069569	0.069569	0.000252619		0.000252619	0.000252619	8.55685e-06		8.55685e-06	8.55685e-06
GL_mean	IBS	SBC	ModelA	N1	Halle	across	BOPA2_12_31023	5H	1.6	1	0.0629074		0.0629074	0.0629074	0.000768492		0.000768492	0.000768492	0.00546289		0.00546289	0.00546289
GPEar_mean	IBS	SBC	ModelA	N1	Dundee	across	BOPA2_12_31023	5H	1.6	1	0.423405		0.423405	0.423405	0.0183045		0.0183045	0.0183045	0.00748013		0.00748013	0.00748013
GPEar_mean	IBS	SBC	ModelA	N0	Dundee	across	SCRI_RS_133909	5H	1.6	7	0.2668	0.0400475	0.241086	0.349909	0.0103403	0.0016195	0.00805268	0.012561	0.00480084	0.0045206	0.000402234	0.0115536	0.150103	0.156621	0.941628
GPEar_mean	IBS	SBC	ModelA	N0	Halle	across	SCRI_RS_133909	5H	1.6	1	0.237338		0.237338	0.237338	0.00339648		0.00339648	0.00339648	0.000248765		0.000248765	0.000248765
GPEar_mean	IBS	SBC	ModelA	N1	Dundee	across	SCRI_RS_133909	5H	1.6	5	0.313388	0.0447134	0.25908	0.352178	0.0119824	0.00313419	0.00824153	0.0158846	0.00709129	0.00780056	0.00015389	0.0177419	0.142677	0.261567	1.10002
GW_mean	IBS	SBC	ModelA	N1	Halle	across	BOPA2_12_30975	5H	1.6	8	0.0222196	0.00623292	0.0174428	0.035303	0.00195104	0.0010748	0.00057462	0.00351219	0.00657249	0.00742772	1.11069e-06	0.0187737	0.280515	0.550885	1.13012
GW_mean	IBS	SBC	ModelA	N0	Dundee	across	BOPA2_12_31023	5H	1.6	3	0.0144698	0.00192538	0.0123109	0.016009	0.0193037	0.00295901	0.0158921	0.0211728	0.00695696	0.0079351	0.00163348	0.0160771	0.133062	0.153287	1.1406
GW_mean	IBS	SBC	ModelA	N0	Halle	across	BOPA2_12_31023	5H	1.6	2	0.0144415	0.00229087	0.0128216	0.0160614	0.00510844	0.000871185	0.00449242	0.00572446	0.00328724	0.00269835	0.00137922	0.00519526	0.158632	0.170538	0.820857
GW_mean	IBS	SBC	ModelA	N1	Dundee	across	BOPA2_12_31023	5H	1.6	4	0.0156989	0.00389192	0.0124216	0.0209388	0.0162599	0.00158654	0.0143684	0.017946	0.00992555	0.00520295	0.00498349	0.0164729	0.247911	0.0975739	0.524198
GW_mean	IBS	SBC	ModelA	N0	Dundee	across	SCRI_RS_133909	5H	1.6	4	0.0130894	0.00198505	0.0102974	0.0148857	0.0106558	0.00373723	0.00555234	0.0137758	0.00525533	0.00449745	1.47088e-05	0.010491	0.151652	0.350724	0.855789
GW_mean	IBS	SBC	ModelA	N1	Dundee	across	SCRI_RS_133909	5H	1.6	10	0.0143429	0.00405041	0.00995678	0.0217926	0.0114164	0.00285368	0.00735945	0.0155159	0.00432195	0.00570663	3.35171e-05	0.0154251	0.282398	0.249963	1.32038
GW_mean	IBS	SBC	ModelA	N1	Halle	across	SCRI_RS_133909	5H	1.6	1	0.0376687		0.0376687	0.0376687	0.00184417		0.00184417	0.00184417	0.00826985		0.00826985	0.00826985
SE_GLn_mean	IBS	SBC	ModelA	N0	Dundee	across	BOPA2_12_31023	5H	1.6	2	-0.0621856	0.0124492	-0.0709885	-0.0533826	0.0161129	0.00199258	0.0147039	0.0175219	0.0025431	0.00307469	0.000368969	0.00471724	0.200194	0.123664	1.20903
SE_GLn_mean	IBS	SBC	ModelA	N1	Dundee	across	SCRI_RS_133909	5H	1.6	17	-0.0756233	0.0120525	-0.104893	-0.0605095	0.0092674	0.00174699	0.00600125	0.0122118	0.00739404	0.00648604	4.04828e-06	0.0222937	0.159376	0.188509	0.877199
TGW_mean	IBS	SBC	ModelA	N1	Dundee	across	BOPA2_12_30975	5H	1.6	6	0.801047	0.148388	0.586246	1.00222	0.0193807	0.0032429	0.0157888	0.0234554	0.00583994	0.00645292	5.99137e-05	0.0137217	0.185243	0.167327	1.10496
TGW_mean	IBS	SBC	ModelA	N0	Dundee	across	BOPA2_12_31023	5H	1.6	7	0.462085	0.116698	0.314097	0.648307	0.00787824	0.00181939	0.00495691	0.0104573	0.00764701	0.00715583	0.000676936	0.0213081	0.252547	0.230938	0.935769
TGW_mean	IBS	SBC	ModelA	N1	Dundee	across	BOPA2_12_31023	5H	1.6	5	0.509787	0.0649897	0.409907	0.577711	0.00816992	0.00245957	0.00508414	0.010832	0.00731847	0.0089251	6.98266e-05	0.019937	0.127484	0.301052	1.21953
TGW_mean	IBS	SBC	ModelA	N0	Dundee	across	SCRI_RS_133909	5H	1.6	9	0.41005	0.0757416	0.292768	0.546656	0.00620126	0.00182096	0.00325602	0.009041	0.00544501	0.0069227	6.20054e-05	0.0215574	0.184713	0.293643	1.27138
TGW_mean	IBS	SBC	ModelA	N1	Dundee	across	SCRI_RS_133909	5H	1.6	4	0.44338	0.0649577	0.39776	0.53956	0.00922054	0.00337905	0.00590391	0.0138915	0.00570503	0.00510344	0.00213515	0.0131848	0.146506	0.36647	0.89455
TGW_mean	IBS	SBC	ModelA	N1	Halle	across	SCRI_RS_133909	5H	1.6	1	0.374577		0.374577	0.374577	0.000572566		0.000572566	0.000572566	3.08897e-06		3.08897e-06	3.08897e-06
Yld_mean	IBS	SBC	ModelA	N0	Halle	across	BOPA2_12_31023	5H	1.6	2	-10.366	0.983576	-11.0615	-9.67052	0.000126396	0.000158504	1.43164e-05	0.000238475	0.0183503	0.0124884	0.00951964	0.0271809	0.0948846	1.25403	0.680556
GL_mean	IBS	SBC	ModelA	N0	Halle	across	BOPA1_1555_631	7H	1.6	1	0.0906822		0.0906822	0.0906822	0.000877878		0.000877878	0.000877878	1.91247e-05		1.91247e-05	1.91247e-05
GL_mean	IBS	SBC	ModelA	N1	Halle	across	BOPA1_1555_631	7H	1.6	1	0.0465304		0.0465304	0.0465304	0.00458536		0.00458536	0.00458536	0.00406605		0.00406605	0.00406605
GL_mean	IBS	SBC	ModelA	N0	Halle	across	BOPA2_12_20201	7H	1.6	3	0.0907618	0.0081422	0.0815322	0.0969276	0.00245544	0.000926435	0.00150875	0.00336019	0.0023875	0.00311908	0.000166597	0.00595342	0.0897095	0.377299	1.30642
GPEar_mean	IBS	SBC	ModelA	N1	Dundee	across	BOPA2_12_20201	7H	1.6	8	-0.795336	0.108132	-0.90505	-0.616571	0.00979506	0.0022367	0.00645769	0.0123871	0.0115433	0.00939921	0.00156321	0.0273101	0.135958	0.22835	0.814258
GW_mean	IBS	SBC	ModelA	N0	Dundee	across	BOPA2_12_20201	7H	1.6	1	-0.0229324		-0.0229324	-0.0229324	0.00859391		0.00859391	0.00859391	0.00196468		0.00196468	0.00196468
GW_mean	IBS	SBC	ModelA	N0	Halle	across	BOPA2_12_20201	7H	1.6	1	-0.0218872		-0.0218872	-0.0218872	0.00926322		0.00926322	0.00926322	0.000933719		0.000933719	0.000933719
GW_mean	IBS	SBC	ModelA	N1	Dundee	across	BOPA2_12_20201	7H	1.6	1	-0.0338827		-0.0338827	-0.0338827	0.012046		0.012046	0.012046	0.000647422		0.000647422	0.000647422
GW	IBS	SBC	ModelA	N0	Halle	across	BOPA2_12_20641	1H	46.3	24	-0.0305254	0.0106003	-0.0530316	-0.0175648	0.0223278	0.00421806	0.012307	0.0294587	0.0172248	0.0170948	0.000827219	0.0725459	0.347263	0.188915	0.992453	QTL_1H-5
GPE	IBS	SBC	ModelA	N1	Halle	across	BOPA2_12_10314	1H	46.4	23	0.796901	0.170565	0.545126	1.26699	0.000764178	0.000704116	2.58051e-05	0.00275463	0.00268062	0.00456884	4.90595e-07	0.0206916	0.214035	0.921403	1.7044	QTL_1H-5
SE_GWn_mean	IBS	SBC	ModelA	N1	Dundee	across	BOPA1_1555_631	7H	1.6	1	0.003416		0.003416	0.003416	0.00192166		0.00192166	0.00192166	0.00200715		0.00200715	0.00200715
SE_GWn_mean	IBS	SBC	ModelA	N1	Halle	across	BOPA2_12_20201	7H	1.6	1	0.00405098		0.00405098	0.00405098	0.00971523		0.00971523	0.00971523	0.00244554		0.00244554	0.00244554
TGW_mean	IBS	SBC	ModelA	N0	Dundee	across	BOPA1_1555_631	7H	1.6	2	-0.787382	0.30913	-1.00597	-0.568794	0.00822306	0.00502924	0.00466685	0.0117793	0.00884687	0.00732017	0.00367073	0.014023	0.392605	0.611603	0.82743
TGW_mean	IBS	SBC	ModelA	N0	Dundee	across	BOPA2_12_20201	7H	1.6	8	-0.767314	0.193365	-1.05585	-0.542997	0.00622342	0.00213663	0.00255553	0.00929094	0.00629403	0.00992652	2.9159e-05	0.0300143	0.252002	0.343321	1.57713
TGW_mean	IBS	SBC	ModelA	N0	Halle	across	BOPA2_12_20201	7H	1.6	1	-0.635539		-0.635539	-0.635539	0.010081		0.010081	0.010081	0.000965823		0.000965823	0.000965823
W_L_mean	IBS	SBC	ModelA	N0	Halle	across	BOPA1_1555_631	7H	1.6	4	-0.00260533	0.000445243	-0.00297449	-0.00196316	0.00547259	0.000198076	0.00522796	0.00565203	0.00222977	0.000750494	0.00143539	0.00324591	0.170897	0.0361943	0.33658
W_L_mean	IBS	SBC	ModelA	N0	Halle	across	BOPA2_12_20201	7H	1.6	12	-0.00449264	0.000506253	-0.00545385	-0.00375697	0.00638648	0.00231564	0.00242158	0.010188	0.00688056	0.00929067	3.31282e-05	0.0314972	0.112685	0.362585	1.35028
W_L_mean	IBS	SBC	ModelA	N1	Dundee	across	BOPA2_12_20201	7H	1.6	1	0.00451958		0.00451958	0.00451958	4.96792e-08		4.96792e-08	4.96792e-08	0.0010103		0.0010103	0.0010103
Yld_mean	IBS	SBC	ModelA	N0	Halle	across	BOPA2_12_20201	7H	1.6	1	-10.8535		-10.8535	-10.8535	0.00450193		0.00450193	0.00450193	0.00052235		0.00052235	0.00052235
TGW	IBS	SBC	ModelA	N1	Dundee	across	BOPA2_12_10491	1H	46.45	33	-0.778975	0.191002	-1.34031	-0.51147	0.0279595	0.0043837	0.0197886	0.0367735	0.022682	0.0150581	0.00178473	0.0609776	0.245197	0.156787	0.663878	QTL_1H-6	1_1
GW	IBS	SBC	ModelA	N1	Halle	across	SCRI_RS_149971	1H	47.7	32	0.0869643	0.022513	0.0495895	0.128617	0.00229543	0.00112135	0.000870334	0.00504089	0.00325564	0.00259965	8.15343e-16	0.00770093	0.258877	0.488516	0.798507	QTL_1H-6	1_1	+
GA_mean	IBS	SBC	ModelA	N0	Halle	across	BOPA2_12_20257	5H	1.7	12	0.495588	0.0844423	0.373408	0.632593	0.000382583	0.000306272	4.67494e-05	0.000947985	0.0016232	0.00245257	4.22664e-06	0.00753267	0.170388	0.800537	1.51095
GA_mean	IBS	SBC	ModelA	N1	Halle	across	BOPA2_12_20257	5H	1.7	1	0.381837		0.381837	0.381837	0.00354053		0.00354053	0.00354053	0.0107763		0.0107763	0.0107763
GA_mean	IBS	SBC	ModelA	N0	Halle	across	SCRI_RS_141591	5H	1.7	2	-0.220796	0.0429059	-0.251135	-0.190457	0.00404144	0.0014932	0.00298559	0.00509729	0.0216873	0.0114942	0.0135597	0.0298149	0.194324	0.369471	0.529994
GL_mean	IBS	SBC	ModelA	N1	Halle	across	SCRI_RS_141591	5H	1.7	1	-0.122427		-0.122427	-0.122427	0.00852757		0.00852757	0.00852757	0.00114935		0.00114935	0.00114935
GPEar_mean	IBS	SBC	ModelA	N0	Halle	across	BOPA2_12_20257	5H	1.7	3	0.935494	0.0797603	0.882655	1.02724	0.0116518	0.000331231	0.0113325	0.0119938	0.00120341	0.00106834	0.000495384	0.00243228	0.0852601	0.0284274	0.887759
GPEar_mean	IBS	SBC	ModelA	N1	Halle	across	BOPA2_12_20257	5H	1.7	1	1.12127		1.12127	1.12127	0.00815638		0.00815638	0.00815638	6.89014e-06		6.89014e-06	6.89014e-06
GR	IBS	SBC	ModelA	N1	Halle	across	BOPA1_ABC07133_1_1_56	1H	47.85	45	-0.00792565	0.00292478	-0.0133474	-0.00313146	0.054656	0.00593396	0.0420688	0.0652943	0.0556354	0.0254785	0.0191664	0.117162	0.369027	0.108569	0.457956	QTL_1H-6	1_1	+
GW_mean	IBS	SBC	ModelA	N1	Dundee	across	BOPA2_12_20257	5H	1.7	5	0.0394207	0.016159	0.0280298	0.067772	0.00876418	0.00262016	0.00461997	0.010629	0.00546055	0.00825088	2.54616e-07	0.0195088	0.40991	0.298963	1.511
GW_mean	IBS	SBC	ModelA	N1	Halle	across	BOPA2_12_20257	5H	1.7	1	0.0333394		0.0333394	0.0333394	0.00181002		0.00181002	0.00181002	0.0104777		0.0104777	0.0104777
GW_mean	IBS	SBC	ModelA	N1	Halle	across	SCRI_RS_141591	5H	1.7	1	-0.0363753		-0.0363753	-0.0363753	2.11836e-05		2.11836e-05	2.11836e-05	0.00114273		0.00114273	0.00114273
SE_GLn_mean	IBS	SBC	ModelA	N1	Dundee	across	SCRI_RS_141591	5H	1.7	11	-0.0770842	0.0128933	-0.0964664	-0.0587035	0.0123071	0.00238603	0.00878489	0.0169627	0.0103379	0.00729556	4.35435e-07	0.0221885	0.167262	0.193874	0.70571
SE_GWn_mean	IBS	SBC	ModelA	N0	Dundee	across	BOPA2_12_20257	5H	1.7	1	0.015312		0.015312	0.015312	0.00310954		0.00310954	0.00310954	1.10814e-05		1.10814e-05	1.10814e-05
GR	IBS	SBC	ModelA	N0	Dundee	across	BOPA1_ABC07133_1_1_56	1H	47.85	35	-0.00642544	0.00169243	-0.0121204	-0.00380866	0.0412403	0.00484347	0.0276262	0.0492179	0.0355844	0.0192534	0.0113867	0.103656	0.263395	0.117445	0.541062	QTL_1H-6	1_1	+
SE_GWn_mean	IBS	SBC	ModelA	N1	Dundee	across	BOPA2_12_20257	5H	1.7	1	0.0123441		0.0123441	0.0123441	0.00396572		0.00396572	0.00396572	0.0143319		0.0143319	0.0143319
TGW_mean	IBS	SBC	ModelA	N0	Dundee	across	BOPA2_12_20257	5H	1.7	12	1.30103	0.223315	1.00228	1.70048	0.00615741	0.00108258	0.00363888	0.00793592	0.00423444	0.00396508	0.000680882	0.015433	0.171645	0.175817	0.936388
TGW_mean	IBS	SBC	ModelA	N1	Dundee	across	BOPA2_12_20257	5H	1.7	3	1.12541	0.138738	0.973921	1.24628	0.00465941	0.00208862	0.00306127	0.0070227	0.00843286	0.00582273	0.00350896	0.0148597	0.123278	0.448258	0.690481
TGW_mean	IBS	SBC	ModelA	N1	Halle	across	BOPA2_12_20257	5H	1.7	6	1.40638	0.2997	1.1147	1.79342	0.000634023	0.000368523	0.000264091	0.00127286	0.00513657	0.0116186	3.66328e-05	0.0288387	0.213101	0.581246	2.26194
W_L_mean	IBS	SBC	ModelA	N0	Halle	across	BOPA2_12_20257	5H	1.7	1	0.00645482		0.00645482	0.00645482	0.00409348		0.00409348	0.00409348	0.0102366		0.0102366	0.0102366
W_L_mean	IBS	SBC	ModelA	N1	Halle	across	BOPA2_12_20257	5H	1.7	4	0.00717576	0.00222416	0.00538901	0.0102761	0.0197215	0.00306316	0.0171191	0.0233231	0.00830894	0.00591844	0.000291816	0.0127881	0.309954	0.155321	0.712298
GA_mean	IBS	SBC	ModelA	N0	Halle	across	SCRI_RS_167505	6H	1.8	9	-0.217416	0.0444191	-0.294156	-0.171803	0.00881317	0.00240586	0.00540609	0.0127074	0.00558381	0.0068768	3.37715e-05	0.0210615	0.204305	0.272984	1.23156
GL_mean	IBS	SBC	ModelA	N0	Halle	across	SCRI_RS_167505	6H	1.8	3	-0.064702	0.0046368	-0.0697783	-0.0606896	0.0020772	0.00103347	0.00123581	0.00323077	0.00395518	0.00411428	1.3255e-06	0.00821303	0.0716639	0.497529	1.04023
GL_mean	IBS	SBC	ModelA	N1	Halle	across	SCRI_RS_167505	6H	1.8	3	-0.107597	0.0556398	-0.171741	-0.0723627	0.00105395	0.000635582	0.000668268	0.00178753	0.00138711	0.00236718	2.85649e-07	0.00412039	0.517112	0.603046	1.70655
SE_GLn_mean	IBS	SBC	ModelA	N1	Dundee	across	SCRI_RS_167505	6H	1.8	1	0.0848916		0.0848916	0.0848916	0.000136325		0.000136325	0.000136325	0.000380259		0.000380259	0.000380259
SE_GWn_mean	IBS	SBC	ModelA	N1	Dundee	across	SCRI_RS_167505	6H	1.8	2	-0.00600385	0.000373635	-0.00626805	-0.00573965	0.00250163	0.000451831	0.00218214	0.00282113	0.000140925	0.000175028	1.71618e-05	0.000264689	0.0622325	0.180614	1.24199
TGW_mean	IBS	SBC	ModelA	N0	Halle	across	SCRI_RS_167505	6H	1.8	1	-0.49618		-0.49618	-0.49618	0.00543123		0.00543123	0.00543123	0.00269495		0.00269495	0.00269495
W_L_mean	IBS	SBC	ModelA	N0	Dundee	across	SCRI_RS_167505	6H	1.8	3	0.00561571	0.00151271	0.0040467	0.00706502	0.00797425	0.00159345	0.00634963	0.00953458	0.00482008	0.00417991	0.00122061	0.0094045	0.269371	0.199824	0.867187
W_L_mean	IBS	SBC	ModelA	N0	Halle	across	SCRI_RS_167505	6H	1.8	8	0.00378506	0.000687782	0.0030905	0.00529107	0.00247169	0.00121625	0.000696555	0.00417178	0.00295407	0.00405648	7.38314e-05	0.0119292	0.18171	0.492072	1.37318
W_L_mean	IBS	SBC	ModelA	N1	Dundee	across	SCRI_RS_167505	6H	1.8	1	0.00476211		0.00476211	0.00476211	0.00568915		0.00568915	0.00568915	0.0109636		0.0109636	0.0109636
W_L_mean	IBS	SBC	ModelA	N1	Halle	across	SCRI_RS_167505	6H	1.8	2	0.00300159	3.73693e-05	0.00297516	0.00302801	0.000262456	0.000302814	4.83342e-05	0.000476578	0.000765114	0.000474469	0.000429614	0.00110061	0.0124499	1.15377	0.620129
GA_mean	IBS	SBC	ModelA	N0	Halle	across	SCRI_RS_173491	3H	1.9	1	0.189526		0.189526	0.189526	0.00107857		0.00107857	0.00107857	0.000555092		0.000555092	0.000555092
GL_mean	IBS	SBC	ModelA	N1	Halle	across	SCRI_RS_173491	3H	1.9	3	-0.0642892	0.0135296	-0.0799104	-0.0562932	0.00157752	0.00157391	0.000393562	0.0033636	0.00510041	0.0040494	0.00258667	0.00977174	0.210448	0.997712	0.793937
GPEar_mean	IBS	SBC	ModelA	N1	Halle	across	SCRI_RS_173491	3H	1.9	1	-0.407887		-0.407887	-0.407887	0.000186359		0.000186359	0.000186359	0.00401207		0.00401207	0.00401207
GW_mean	IBS	SBC	ModelA	N1	Dundee	across	SCRI_RS_173491	3H	1.9	1	0.0175643		0.0175643	0.0175643	0.00291804		0.00291804	0.00291804	0.00850206		0.00850206	0.00850206
TGW_mean	IBS	SBC	ModelA	N0	Dundee	across	SCRI_RS_173491	3H	1.9	1	-0.454196		-0.454196	-0.454196	0.00157502		0.00157502	0.00157502	0.00523869		0.00523869	0.00523869
W_L_mean	IBS	SBC	ModelA	N0	Dundee	across	SCRI_RS_173491	3H	1.9	1	0.00351044		0.00351044	0.00351044	0.00847047		0.00847047	0.00847047	0.00134241		0.00134241	0.00134241
W_L_mean	IBS	SBC	ModelA	N1	Halle	across	SCRI_RS_173491	3H	1.9	1	0.0031124		0.0031124	0.0031124	0.00319501		0.00319501	0.00319501	6.59031e-05		6.59031e-05	6.59031e-05
Yld_mean	IBS	SBC	ModelA	N0	Halle	across	SCRI_RS_173491	3H	1.9	1	7.33935		7.33935	7.33935	4.29055e-06		4.29055e-06	4.29055e-06	0.0193756		0.0193756	0.0193756
GA_mean	IBS	SBC	ModelA	N0	Halle	across	BOPA1_3359_1118	7H	1.9	1	-0.519157		-0.519157	-0.519157	0.00372728		0.00372728	0.00372728	8.04933e-05		8.04933e-05	8.04933e-05
GA_mean	IBS	SBC	ModelA	N1	Dundee	across	BOPA1_3359_1118	7H	1.9	3	-0.519172	0.0190837	-0.539686	-0.501946	0.00125045	0.000918771	0.000237865	0.00203087	0.00410754	0.00591443	3.19704e-05	0.0108912	0.036758	0.734755	1.4399
GA_mean	IBS	SBC	ModelA	N1	Halle	across	SCRI_RS_172655	7H	1.9	1	0.20165		0.20165	0.20165	0.00523994		0.00523994	0.00523994	0.00116765		0.00116765	0.00116765
GPEar_mean	IBS	SBC	ModelA	N0	Halle	across	BOPA1_3359_1118	7H	1.9	1	-1.32949		-1.32949	-1.32949	0.010955		0.010955	0.010955	0.00928617		0.00928617	0.00928617
GPEar_mean	IBS	SBC	ModelA	N1	Dundee	across	BOPA1_3359_1118	7H	1.9	1	-1.71285		-1.71285	-1.71285	0.00275673		0.00275673	0.00275673	0.00331509		0.00331509	0.00331509
GPEar_mean	IBS	SBC	ModelA	N0	Halle	across	SCRI_RS_156237	7H	1.9	1	1.11053		1.11053	1.11053	0.0232519		0.0232519	0.0232519	0.000647341		0.000647341	0.000647341
GPEar_mean	IBS	SBC	ModelA	N1	Dundee	across	SCRI_RS_156237	7H	1.9	3	-1.39021	0.173809	-1.57284	-1.22682	0.00218648	0.00183652	0.000145646	0.00370596	0.0109695	0.00555102	0.0065995	0.0172154	0.125024	0.839944	0.506041
GPEar_mean	IBS	SBC	ModelA	N0	Halle	across	SCRI_RS_172655	7H	1.9	1	-0.398779		-0.398779	-0.398779	0.000109027		0.000109027	0.000109027	0.00471377		0.00471377	0.00471377
GPEar_mean	IBS	SBC	ModelA	N1	Dundee	across	SCRI_RS_172655	7H	1.9	3	-0.462254	0.0219208	-0.482817	-0.43919	0.00730827	0.000839245	0.00667872	0.00826108	0.000718261	0.000826127	0.000199545	0.00167093	0.0474215	0.114835	1.15018
GW_mean	IBS	SBC	ModelA	N0	Dundee	across	BOPA1_3359_1118	7H	1.9	8	-0.0419038	0.00633189	-0.0518371	-0.034099	0.00159894	0.00092186	0.000711461	0.0036967	0.0021665	0.00402615	4.17898e-08	0.0120171	0.151105	0.576545	1.85837
GW_mean	IBS	SBC	ModelA	N0	Halle	across	BOPA1_3359_1118	7H	1.9	2	-0.0455211	0.0125058	-0.054364	-0.0366782	0.000677473	0.000335056	0.000440553	0.000914394	0.00664026	0.00153841	0.00555244	0.00772808	0.274725	0.494568	0.231679
GW_mean	IBS	SBC	ModelA	N1	Dundee	across	SCRI_RS_156237	7H	1.9	2	-0.0491385	0.00492395	-0.0526203	-0.0456567	0.00464359	0.000397554	0.00436247	0.0049247	0.0110105	0.00476898	0.0076383	0.0143827	0.100205	0.0856136	0.433131
GW_mean	IBS	SBC	ModelA	N0	Halle	across	SCRI_RS_172655	7H	1.9	13	-0.0223756	0.00563587	-0.0342987	-0.0158274	0.00202318	0.00118632	0.000435921	0.00436754	0.00419293	0.00496218	1.95596e-06	0.0136537	0.251876	0.586367	1.18347
SE_GLn_mean	IBS	SBC	ModelA	N0	Dundee	across	SCRI_RS_156237	7H	1.9	2	0.241759	0.0447016	0.21015	0.273368	0.00101844	5.87777e-05	0.000976877	0.00106	0.00984502	0.000206289	0.00969915	0.00999089	0.184901	0.0577136	0.0209536
SE_GWn_mean	IBS	SBC	ModelA	N1	Dundee	across	SCRI_RS_127385	7H	1.9	6	0.00470006	0.00043807	0.00396913	0.00519188	0.00510763	0.000701938	0.00413812	0.00626079	0.000238743	0.00027314	2.70173e-05	0.000660185	0.0932052	0.137429	1.14407
SE_GWn_mean	IBS	SBC	ModelA	N1	Halle	across	SCRI_RS_172655	7H	1.9	1	0.00368463		0.00368463	0.00368463	0.000195639		0.000195639	0.000195639	0.000523023		0.000523023	0.000523023
TGW_mean	IBS	SBC	ModelA	N0	Dundee	across	BOPA1_3359_1118	7H	1.9	1	-0.974091		-0.974091	-0.974091	0.00276929		0.00276929	0.00276929	0.000538932		0.000538932	0.000538932
TGW_mean	IBS	SBC	ModelA	N0	Dundee	across	SCRI_RS_127385	7H	1.9	1	0.806948		0.806948	0.806948	0.00200073		0.00200073	0.00200073	0.0140816		0.0140816	0.0140816
TGW_mean	IBS	SBC	ModelA	N0	Halle	across	SCRI_RS_127385	7H	1.9	1	-0.418167		-0.418167	-0.418167	0.00519006		0.00519006	0.00519006	0.00795103		0.00795103	0.00795103
TGW_mean	IBS	SBC	ModelA	N0	Halle	across	SCRI_RS_172655	7H	1.9	5	-0.727906	0.257552	-1.12229	-0.501424	0.00331643	0.00170509	0.00117836	0.00556697	0.0033161	0.00318463	0.000190473	0.00806499	0.353825	0.514132	0.960353
TGW_mean	IBS	SBC	ModelA	N0	Dundee	across	SCRI_RS_187033	7H	1.9	1	0.467028		0.467028	0.467028	0.00167872		0.00167872	0.00167872	0.00150305		0.00150305	0.00150305
W_L_mean	IBS	SBC	ModelA	N0	Halle	across	SCRI_RS_127385	7H	1.9	1	-0.00202231		-0.00202231	-0.00202231	0.00772941		0.00772941	0.00772941	0.00216398		0.00216398	0.00216398
W_L_mean	IBS	SBC	ModelA	N1	Dundee	across	SCRI_RS_156237	7H	1.9	1	-0.00835879		-0.00835879	-0.00835879	8.55476e-06		8.55476e-06	8.55476e-06	0.0136995		0.0136995	0.0136995
W_L_mean	IBS	SBC	ModelA	N0	Halle	across	SCRI_RS_172655	7H	1.9	9	-0.00399787	0.000784446	-0.00503468	-0.00265277	0.00248317	0.00124756	0.000379712	0.00411906	0.00309034	0.00564114	9.16648e-10	0.0171574	0.196216	0.502407	1.82541
W_L_mean	IBS	SBC	ModelA	N1	Halle	across	SCRI_RS_172655	7H	1.9	6	-0.00390205	0.000896254	-0.00514876	-0.00277133	0.0085664	0.00180845	0.00677916	0.0115835	0.00242605	0.00185816	2.81876e-05	0.00508402	0.229688	0.211109	0.765919
Yld_mean	IBS	SBC	ModelA	N0	Halle	across	BOPA1_3359_1118	7H	1.9	1	-23.02		-23.02	-23.02	2.11611e-05		2.11611e-05	2.11611e-05	0.00122225		0.00122225	0.00122225
Yld_mean	IBS	SBC	ModelA	N0	Halle	across	SCRI_RS_156237	7H	1.9	1	-17.0317		-17.0317	-17.0317	1.14324e-05		1.14324e-05	1.14324e-05	0.0012148		0.0012148	0.0012148
Yld_mean	IBS	SBC	ModelA	N1	Halle	across	SCRI_RS_156237	7H	1.9	3	-24.8852	5.9693	-31.7251	-20.7273	0.000302788	0.000498301	7.47452e-06	0.000878109	0.00599129	0.00335211	0.0021588	0.00837729	0.239874	1.64571	0.559497
Yld_mean	IBS	SBC	ModelA	N0	Halle	across	SCRI_RS_172655	7H	1.9	12	-9.81683	1.23788	-12.1546	-7.93047	0.000788643	0.000574214	1.41342e-05	0.00142425	0.00389181	0.00294976	2.27228e-05	0.00895705	0.126098	0.728104	0.75794
Yld_mean	IBS	SBC	ModelA	N1	Halle	across	SCRI_RS_172655	7H	1.9	1	-11.6311		-11.6311	-11.6311	3.68046e-06		3.68046e-06	3.68046e-06	0.00237485		0.00237485	0.00237485
Yld_mean	IBS	SBC	ModelA	N0	Halle	across	SCRI_RS_187033	7H	1.9	1	9.37051		9.37051	9.37051	0.000987221		0.000987221	0.000987221	0.000207666		0.000207666	0.000207666
GL_mean	IBS	SBC	ModelA	N1	Halle	across	SCRI_RS_165171	2H	2	1	0.236375		0.236375	0.236375	0.0276497		0.0276497	0.0276497	0.00589788		0.00589788	0.00589788
GPEar_mean	IBS	SBC	ModelA	N0	Dundee	across	SCRI_RS_165171	2H	2	1	0.970719		0.970719	0.970719	0.00175248		0.00175248	0.00175248	0.00119928		0.00119928	0.00119928
GPEar_mean	IBS	SBC	ModelA	N0	Halle	across	SCRI_RS_165171	2H	2	10	-1.22837	0.151806	-1.45895	-1.01484	0.00419971	0.000701865	0.00309993	0.00550096	0.0017847	0.00161074	0	0.00472257	0.123583	0.167122	0.902526
GW_mean	IBS	SBC	ModelA	N0	Halle	across	SCRI_RS_165171	2H	2	1	-0.0552014		-0.0552014	-0.0552014	8.79525e-05		8.79525e-05	8.79525e-05	0.00215837		0.00215837	0.00215837
GW_mean	IBS	SBC	ModelA	N1	Dundee	across	SCRI_RS_165171	2H	2	3	-0.0491036	0.00749582	-0.0537695	-0.0404572	0.000318951	0.000171503	0.000175935	0.000509088	0.000799284	0.00050278	0.000218794	0.00109738	0.152653	0.537709	0.629038
SE_GWn_mean	IBS	SBC	ModelA	N1	Dundee	across	SCRI_RS_165171	2H	2	3	0.0186911	0.00447213	0.0158296	0.0238446	0.00339163	0.00278108	0.00149656	0.00658437	0.00551301	0.0078588	3.22976e-06	0.0145123	0.239265	0.819984	1.4255
SE_GWn_mean	IBS	SBC	ModelA	N1	Halle	across	SCRI_RS_165171	2H	2	2	0.0108426	0.000867589	0.0102291	0.011456	0.00136757	0.000371798	0.00110467	0.00163047	0.00388956	0.00068712	0.00340369	0.00437542	0.0800169	0.271868	0.176658
TGW_mean	IBS	SBC	ModelA	N0	Halle	across	SCRI_RS_165171	2H	2	4	-1.42581	0.125035	-1.54747	-1.25197	0.000107963	0.00012362	7.2211e-06	0.0002877	0.0123043	0.00370296	0.00718097	0.0153241	0.0876944	1.14501	0.300948
TGW_mean	IBS	SBC	ModelA	N1	Dundee	across	SCRI_RS_165171	2H	2	2	-1.47909	0.384992	-1.75132	-1.20686	0.000210382	0.000231201	4.68989e-05	0.000373866	0.00253212	0.00349197	6.29253e-05	0.00500132	0.26029	1.09895	1.37907
W_L_mean	IBS	SBC	ModelA	N1	Dundee	across	SCRI_RS_165171	2H	2	2	-0.0156055	0.00338771	-0.0180009	-0.01321	3.24194e-05	2.08239e-05	1.76947e-05	4.71441e-05	0.00609894	5.19949e-05	0.00606217	0.0061357	0.217085	0.642329	0.00852524
W_L_mean	IBS	SBC	ModelA	N1	Halle	across	SCRI_RS_165171	2H	2	9	-0.0116369	0.00250089	-0.0152951	-0.00839216	0.012878	0.00511265	0.00625347	0.0197617	0.0165259	0.0186706	9.07532e-05	0.0434297	0.214911	0.397006	1.12978
Yld_mean	IBS	SBC	ModelA	N1	Halle	across	SCRI_RS_165171	2H	2	1	-31.5169		-31.5169	-31.5169	0.00170228		0.00170228	0.00170228	0.00362434		0.00362434	0.00362434
GA_mean	IBS	SBC	ModelA	N1	Halle	across	SCRI_RS_135585	2H	2.1	2	0.80849	0.264844	0.621216	0.995763	0.000698628	0.000721505	0.000188447	0.00120881	0.00647503	0.00554375	0.00255501	0.010395	0.327579	1.03275	0.856173
GL_mean	IBS	SBC	ModelA	N1	Halle	across	SCRI_RS_135585	2H	2.1	1	0.361577		0.361577	0.361577	0.000190651		0.000190651	0.000190651	0.000662895		0.000662895	0.000662895
GW_mean	IBS	SBC	ModelA	N0	Dundee	across	SCRI_RS_135585	2H	2.1	1	-0.0432484		-0.0432484	-0.0432484	0.00868505		0.00868505	0.00868505	0.00101546		0.00101546	0.00101546
GW_mean	IBS	SBC	ModelA	N1	Dundee	across	SCRI_RS_135585	2H	2.1	2	-0.0503377	0.0081508	-0.0561012	-0.0445742	0.00650572	0.000428575	0.00620267	0.00680877	0.0106474	0.00181128	0.00936659	0.0119281	0.161922	0.0658767	0.170116
SE_GLn_mean	IBS	SBC	ModelA	N0	Dundee	across	SCRI_RS_135585	2H	2.1	10	-0.256787	0.035799	-0.328076	-0.194978	0.00113386	0.000518641	0.000684186	0.00214501	0.00129375	0.00313365	0	0.010157	0.139411	0.457413	2.42215
SE_GWn_mean	IBS	SBC	ModelA	N1	Halle	across	SCRI_RS_135585	2H	2.1	5	0.0154622	0.00343297	0.0114705	0.0198737	0.0103111	0.00163239	0.0087851	0.0121155	0.00138236	0.00125163	1.79484e-05	0.0030885	0.222024	0.158314	0.905429
W_L_mean	IBS	SBC	ModelA	N0	Dundee	across	SCRI_RS_135585	2H	2.1	1	-0.0106179		-0.0106179	-0.0106179	0.00133777		0.00133777	0.00133777	0.000180666		0.000180666	0.000180666
W_L_mean	IBS	SBC	ModelA	N1	Halle	across	SCRI_RS_135585	2H	2.1	1	-0.0129277		-0.0129277	-0.0129277	0.00114551		0.00114551	0.00114551	0.000159105		0.000159105	0.000159105
GA_mean	IBS	SBC	ModelA	N1	Halle	across	BOPA2_12_31350	7H	2.1	1	-0.239684		-0.239684	-0.239684	0.0049968		0.0049968	0.0049968	0.00134264		0.00134264	0.00134264
GPEar_mean	IBS	SBC	ModelA	N0	Halle	across	BOPA2_12_31350	7H	2.1	4	0.398011	0.0892682	0.327724	0.523908	0.000123974	0.000170402	2.72156e-06	0.000375424	0.00106961	0.000903213	0.000144167	0.00190538	0.224286	1.3745	0.844435
GW_mean	IBS	SBC	ModelA	N0	Dundee	across	BOPA2_12_31350	7H	2.1	5	-0.0152913	0.00290066	-0.02013	-0.0123052	0.0160524	0.00103034	0.0148675	0.0173426	0.00168585	0.00145645	0.000225242	0.00327195	0.189693	0.0641863	0.863922
SE_GWn_mean	IBS	SBC	ModelA	N0	Dundee	across	BOPA2_12_31350	7H	2.1	1	0.0045513		0.0045513	0.0045513	0.00155277		0.00155277	0.00155277	0.00341456		0.00341456	0.00341456
TGW_mean	IBS	SBC	ModelA	N0	Dundee	across	BOPA2_12_31350	7H	2.1	18	-0.553613	0.114309	-0.83086	-0.376596	0.0182657	0.00337165	0.0101236	0.0238826	0.0112895	0.0136267	1.18802e-06	0.0535	0.206477	0.184589	1.20703
W_L_mean	IBS	SBC	ModelA	N1	Halle	across	BOPA2_12_31350	7H	2.1	2	0.00306327	0.000427015	0.00276133	0.00336522	0.000814584	0.000290514	0.00060916	0.00102001	0.00197577	0.00184335	0.000672321	0.00327921	0.139398	0.356641	0.93298
Yld_mean	IBS	SBC	ModelA	N0	Halle	across	BOPA2_12_31350	7H	2.1	2	7.99279	2.4837	6.23654	9.74903	0.000677065	0.000957443	5.0365e-08	0.00135408	0.00819102	0.0114691	8.11721e-05	0.0163009	0.310743	1.41411	1.4002
GA_mean	IBS	SBC	ModelA	N0	Dundee	across	SCRI_RS_201028	7H	2.15	2	0.596498	0.0165823	0.584772	0.608223	0.00413094	0.000173382	0.00400835	0.00425354	5.78024e-05	2.77862e-05	3.81546e-05	7.74502e-05	0.0277994	0.0419715	0.48071
GA_mean	IBS	SBC	ModelA	N0	Halle	across	SCRI_RS_201028	7H	2.15	1	-0.704834		-0.704834	-0.704834	0.00968665		0.00968665	0.00968665	0.00798604		0.00798604	0.00798604
GL_mean	IBS	SBC	ModelA	N0	Dundee	across	SCRI_RS_201028	7H	2.15	3	0.254788	0.00540918	0.250683	0.260917	9.70848e-05	9.11411e-05	1.50476e-06	0.00018302	0.00289271	0.00232135	0.000652554	0.00528752	0.0212302	0.938778	0.802482
GPEar_mean	IBS	SBC	ModelA	N0	Halle	across	SCRI_RS_201028	7H	2.15	2	-1.30363	0.033939	-1.32763	-1.27963	0.000406548	0.000549444	1.80326e-05	0.000795064	0.0084863	0.0111219	0.000621953	0.0163507	0.0260343	1.35149	1.31057
GPEar_mean	IBS	SBC	ModelA	N1	Halle	across	SCRI_RS_201028	7H	2.15	1	-1.91626		-1.91626	-1.91626	0.000295577		0.000295577	0.000295577	0.00340204		0.00340204	0.00340204
TGW_mean	IBS	SBC	ModelA	N0	Dundee	across	SCRI_RS_201028	7H	2.15	12	1.61523	0.445603	1.08343	2.67435	0.0052242	0.00271056	0.00187957	0.0102512	0.013498	0.0108799	0.000166715	0.0310763	0.275877	0.518846	0.80604
W_L_mean	IBS	SBC	ModelA	N0	Dundee	across	SCRI_RS_201028	7H	2.15	1	-0.0118601		-0.0118601	-0.0118601	0.00238693		0.00238693	0.00238693	0.00610761		0.00610761	0.00610761
GR	IBS	SBC	ModelA	N0	Halle	across	BOPA2_12_11209	1H	48	31	0.0129684	0.00304751	0.00844168	0.0212729	0.000827121	0.00101541	3.52646e-06	0.00398758	0.00651873	0.00786132	0	0.0242962	0.234994	1.22765	1.20596	QTL_1H-6	1_1	+
GA_mean	IBS	SBC	ModelA	N0	Dundee	across	SCRI_RS_139708	2H	2.2	1	0.52196		0.52196	0.52196	0.00246206		0.00246206	0.00246206	0.00048443		0.00048443	0.00048443
GL_mean	IBS	SBC	ModelA	N0	Dundee	across	SCRI_RS_139708	2H	2.2	7	0.193139	0.0310868	0.147805	0.233772	0.00375073	0.000856222	0.00253543	0.00527288	0.00244747	0.0040571	4.92494e-05	0.0114034	0.160956	0.228282	1.65767
GA	IBS	SBC	ModelA	N0	Halle	across	BOPA1_7090_1260	1H	48.1	37	0.268599	0.0492137	0.170105	0.423048	0.0243426	0.00472807	0.0142993	0.0344655	0.0204635	0.0180992	0.000107474	0.0774095	0.183224	0.19423	0.884462	QTL_1H-6	1_1	+
W_L_mean	IBS	SBC	ModelA	N0	Dundee	across	SCRI_RS_139708	2H	2.2	4	-0.00845933	0.00181214	-0.0104939	-0.00674065	0.00129331	0.00137405	0.000255383	0.00331394	0.003626	0.00594871	9.11414e-06	0.012438	0.214218	1.06243	1.64057
GA_mean	IBS	SBC	ModelA	N0	Dundee	across	SCRI_RS_31797	5H	2.2	5	0.201783	0.0483045	0.143652	0.251081	0.00505501	0.00124313	0.00341237	0.00623967	0.00332099	0.0041649	9.68334e-05	0.00987128	0.239388	0.245921	1.25412
GA_mean	IBS	SBC	ModelA	N1	Dundee	across	SCRI_RS_31797	5H	2.2	3	0.20178	0.0532059	0.141152	0.240697	0.00196307	0.00154768	0.00096739	0.00374612	0.00571908	0.00451563	0.000866712	0.00979809	0.263682	0.788395	0.789574
GL_mean	IBS	SBC	ModelA	N1	Dundee	across	SCRI_RS_31797	5H	2.2	1	0.057987		0.057987	0.057987	0.00175834		0.00175834	0.00175834	5.51261e-05		5.51261e-05	5.51261e-05
GPEar_mean	IBS	SBC	ModelA	N0	Halle	across	SCRI_RS_31797	5H	2.2	1	0.362587		0.362587	0.362587	0.00209631		0.00209631	0.00209631	0.000488601		0.000488601	0.000488601
GW_mean	IBS	SBC	ModelA	N0	Dundee	across	SCRI_RS_31797	5H	2.2	1	0.0143482		0.0143482	0.0143482	0.00446118		0.00446118	0.00446118	0.0022998		0.0022998	0.0022998
GW_mean	IBS	SBC	ModelA	N1	Dundee	across	SCRI_RS_31797	5H	2.2	12	0.0165169	0.00469607	0.01049	0.0268485	0.00162007	0.00072913	0.000484732	0.00279788	0.00250367	0.0031414	2.55521e-05	0.0103162	0.284318	0.450062	1.25472
SE_GWn_mean	IBS	SBC	ModelA	N0	Dundee	across	SCRI_RS_31797	5H	2.2	1	0.00415323		0.00415323	0.00415323	0.00229199		0.00229199	0.00229199	0.00672912		0.00672912	0.00672912
SE_GWn_mean	IBS	SBC	ModelA	N1	Halle	across	SCRI_RS_31797	5H	2.2	1	0.00249709		0.00249709	0.00249709	0.00650618		0.00650618	0.00650618	0.00450652		0.00450652	0.00450652
TGW_mean	IBS	SBC	ModelA	N0	Dundee	across	SCRI_RS_31797	5H	2.2	8	0.461118	0.0427192	0.375825	0.524128	0.00207448	0.000925328	0.000864647	0.00359845	0.00271899	0.00332075	6.79031e-11	0.00949796	0.0926425	0.446052	1.22132
TGW_mean	IBS	SBC	ModelA	N0	Halle	across	SCRI_RS_31797	5H	2.2	1	0.410844		0.410844	0.410844	0.00010109		0.00010109	0.00010109	0.00339661		0.00339661	0.00339661
TGW_mean	IBS	SBC	ModelA	N1	Dundee	across	SCRI_RS_31797	5H	2.2	2	0.43844	0.0369467	0.412314	0.464565	0.00294163	0.00114195	0.00213415	0.00374911	0.00285488	0.00377672	0.000184335	0.00552543	0.0842687	0.388202	1.3229
GPEar_mean	IBS	SBC	ModelA	N1	Dundee	across	BOPA1_6195_2137	1H	2.3	1	-0.940118		-0.940118	-0.940118	1.20797e-05		1.20797e-05	1.20797e-05	0.00105887		0.00105887	0.00105887
TGW_mean	IBS	SBC	ModelA	N0	Dundee	across	BOPA1_6195_2137	1H	2.3	2	-1.21286	0.305179	-1.42865	-0.997065	0.0142924	0.0016808	0.0131039	0.0154809	0.000520569	0.000539362	0.000139182	0.000901955	0.25162	0.117601	1.0361
TGW_mean	IBS	SBC	ModelA	N0	Halle	across	BOPA1_6195_2137	1H	2.3	4	-1.50199	0.344333	-1.80072	-1.11345	0.00755044	0.00216631	0.0043305	0.00903527	0.0065153	0.00980289	0.00117032	0.0212078	0.229251	0.286912	1.50459
TGW_mean	IBS	SBC	ModelA	N1	Halle	across	BOPA1_6195_2137	1H	2.3	9	-1.40542	0.213077	-1.69617	-1.03754	0.00888152	0.00170951	0.00521136	0.0105223	0.00201495	0.00387127	2.08014e-06	0.0121634	0.151611	0.19248	1.92127
GA_mean	IBS	SBC	ModelA	N0	Halle	across	BOPA1_2582_767	2H	2.3	1	-0.158334		-0.158334	-0.158334	0.0129153		0.0129153	0.0129153	0.0133334		0.0133334	0.0133334
GA_mean	IBS	SBC	ModelA	N1	Dundee	across	BOPA1_2582_767	2H	2.3	1	-0.200535		-0.200535	-0.200535	0.0178637		0.0178637	0.0178637	0.00224634		0.00224634	0.00224634
GA_mean	IBS	SBC	ModelA	N0	Halle	across	BOPA2_12_31446	2H	2.3	1	0.144616		0.144616	0.144616	0.000170911		0.000170911	0.000170911	0.00216445		0.00216445	0.00216445
GA_mean	IBS	SBC	ModelA	N1	Halle	across	SCRI_RS_136200	2H	2.3	2	0.205573	0.0279097	0.185838	0.225308	0.00827494	0.000992123	0.0075734	0.00897647	0.0140128	0.00338109	0.011622	0.0164036	0.135765	0.119895	0.241286
GL_mean	IBS	SBC	ModelA	N0	Dundee	across	BOPA1_2582_767	2H	2.3	2	-0.0797953	0.00235446	-0.0814602	-0.0781305	0.00281447	0.00174616	0.00157975	0.00404919	0.00425357	0.00589191	8.73533e-05	0.00841978	0.0295063	0.620421	1.38517
GL_mean	IBS	SBC	ModelA	N1	Halle	across	BOPA2_12_31446	2H	2.3	1	0.0870793		0.0870793	0.0870793	0.000254888		0.000254888	0.000254888	0.000193425		0.000193425	0.000193425
GL_mean	IBS	SBC	ModelA	N1	Halle	across	SCRI_RS_136200	2H	2.3	3	0.0958281	0.0311764	0.0598745	0.115376	0.014004	0.00171743	0.0121348	0.0155123	0.00513349	0.00452231	0.00182378	0.0102863	0.325336	0.122639	0.880944
GL_mean	IBS	SBC	ModelA	N0	Halle	across	SCRI_RS_173486	2H	2.3	1	0.0537548		0.0537548	0.0537548	4.62286e-05		4.62286e-05	4.62286e-05	0.0121145		0.0121145	0.0121145
GL_mean	IBS	SBC	ModelA	N1	Dundee	across	SCRI_RS_173486	2H	2.3	1	-0.0496919		-0.0496919	-0.0496919	0.00299292		0.00299292	0.00299292	1.59429e-06		1.59429e-06	1.59429e-06
GPEar_mean	IBS	SBC	ModelA	N0	Dundee	across	BOPA1_2582_767	2H	2.3	7	-0.388203	0.0629735	-0.483956	-0.306986	0.00970012	0.0026741	0.00522872	0.0135975	0.00341267	0.00444185	6.41837e-05	0.00985369	0.162218	0.275676	1.30158
GPEar_mean	IBS	SBC	ModelA	N0	Dundee	across	SCRI_RS_173486	2H	2.3	4	-0.377216	0.104857	-0.531082	-0.303267	0.0111104	0.0018108	0.00937922	0.0131988	0.00528335	0.00474019	0.000393979	0.0110198	0.277977	0.162983	0.897195
GW_mean	IBS	SBC	ModelA	N0	Dundee	across	BOPA1_2582_767	2H	2.3	3	-0.0137177	0.00153299	-0.0154476	-0.0125279	0.0142313	0.00303912	0.0107287	0.0161702	0.0128712	0.0128717	0.00492419	0.0277219	0.111753	0.213552	1.00003
GW_mean	IBS	SBC	ModelA	N1	Dundee	across	BOPA1_2582_767	2H	2.3	1	-0.0110174		-0.0110174	-0.0110174	0.0142707		0.0142707	0.0142707	6.41119e-06		6.41119e-06	6.41119e-06
GW_mean	IBS	SBC	ModelA	N0	Dundee	across	SCRI_RS_136200	2H	2.3	1	-0.0147572		-0.0147572	-0.0147572	0.00124213		0.00124213	0.00124213	0.00663761		0.00663761	0.00663761
GW_mean	IBS	SBC	ModelA	N1	Halle	across	SCRI_RS_173486	2H	2.3	1	0.0192001		0.0192001	0.0192001	0.00087332		0.00087332	0.00087332	0.0040975		0.0040975	0.0040975
SE_GLn_mean	IBS	SBC	ModelA	N0	Dundee	across	BOPA1_2582_767	2H	2.3	1	0.0602453		0.0602453	0.0602453	0.00168758		0.00168758	0.00168758	0.00272725		0.00272725	0.00272725
SE_GWn_mean	IBS	SBC	ModelA	N0	Halle	across	BOPA1_2582_767	2H	2.3	17	0.0031844	0.000611318	0.00230052	0.00473321	0.00787127	0.00181943	0.00404085	0.0113271	0.00333762	0.00471	6.19422e-05	0.0189662	0.191973	0.231148	1.41118
SE_GWn_mean	IBS	SBC	ModelA	N1	Halle	across	BOPA1_2582_767	2H	2.3	1	0.00332784		0.00332784	0.00332784	0.0142662		0.0142662	0.0142662	0.00160919		0.00160919	0.00160919
SE_GWn_mean	IBS	SBC	ModelA	N0	Halle	across	BOPA2_12_31446	2H	2.3	3	0.00363803	0.000140531	0.00348873	0.00376773	5.57255e-05	4.45066e-05	4.95085e-06	8.79891e-05	0.00217737	0.000923731	0.00151397	0.00323239	0.0386284	0.798675	0.424242
SE_GWn_mean	IBS	SBC	ModelA	N0	Dundee	across	SCRI_RS_173486	2H	2.3	1	0.00363639		0.00363639	0.00363639	0.00759915		0.00759915	0.00759915	0.00164018		0.00164018	0.00164018
TGW_mean	IBS	SBC	ModelA	N0	Halle	across	BOPA1_2582_767	2H	2.3	2	-0.415565	0.0585394	-0.456958	-0.374171	0.0132941	0.00153712	0.0122072	0.014381	0.000757538	0.00104471	1.88175e-05	0.00149626	0.140867	0.115624	1.37908
TGW_mean	IBS	SBC	ModelA	N1	Dundee	across	BOPA1_2582_767	2H	2.3	8	-0.508665	0.168906	-0.808225	-0.338008	0.0165719	0.00410732	0.0119796	0.0254348	0.00802477	0.00671576	0.00161114	0.0202872	0.332058	0.247848	0.836879
TGW_mean	IBS	SBC	ModelA	N1	Halle	across	BOPA1_2582_767	2H	2.3	1	-0.417231		-0.417231	-0.417231	0.00885923		0.00885923	0.00885923	0.000141109		0.000141109	0.000141109
TGW_mean	IBS	SBC	ModelA	N0	Halle	across	BOPA2_12_31446	2H	2.3	1	0.439627		0.439627	0.439627	0.000113961		0.000113961	0.000113961	0.000129082		0.000129082	0.000129082
TGW_mean	IBS	SBC	ModelA	N1	Halle	across	BOPA2_12_31446	2H	2.3	1	-0.512837		-0.512837	-0.512837	4.50695e-05		4.50695e-05	4.50695e-05	0.00579583		0.00579583	0.00579583
TGW_mean	IBS	SBC	ModelA	N0	Halle	across	SCRI_RS_136200	2H	2.3	1	-0.636683		-0.636683	-0.636683	0.00023882		0.00023882	0.00023882	0.000486607		0.000486607	0.000486607
TGW_mean	IBS	SBC	ModelA	N1	Dundee	across	SCRI_RS_136200	2H	2.3	2	-0.577559	0.0176382	-0.590031	-0.565087	0.000473347	0.000458553	0.000149101	0.000797592	0.00297909	0.00410385	7.72328e-05	0.00588095	0.0305392	0.968746	1.37755
W_L_mean	IBS	SBC	ModelA	N0	Halle	across	BOPA2_12_31446	2H	2.3	3	-0.0032035	0.000472466	-0.00361683	-0.00268846	0.000713582	0.000362593	0.000294958	0.000929096	0.000639757	0.000477786	0.000175267	0.00112981	0.147484	0.50813	0.746824
W_L_mean	IBS	SBC	ModelA	N1	Halle	across	BOPA2_12_31446	2H	2.3	3	-0.00386204	0.00034986	-0.00409952	-0.00346028	0.00036718	0.000613161	4.43908e-06	0.00107512	0.00371853	0.00535294	6.84691e-05	0.00986348	0.0905894	1.66992	1.43953
W_L_mean	IBS	SBC	ModelA	N1	Halle	across	SCRI_RS_136200	2H	2.3	6	-0.00463623	0.00101392	-0.00619453	-0.00367423	0.00748523	0.00244934	0.00376375	0.0113405	0.00854983	0.00990222	0.000231097	0.0279301	0.218695	0.327223	1.15818
W_L_mean	IBS	SBC	ModelA	N1	Halle	across	SCRI_RS_173486	2H	2.3	1	0.0032716		0.0032716	0.0032716	0.000914299		0.000914299	0.000914299	0.00947905		0.00947905	0.00947905
GA_mean	IBS	SBC	ModelA	N1	Dundee	across	BOPA1_ConsensusGBS0194_1	3H	2.4	1	-0.145946		-0.145946	-0.145946	0.00116516		0.00116516	0.00116516	3.82948e-06		3.82948e-06	3.82948e-06
GA_mean	IBS	SBC	ModelA	N1	Halle	across	BOPA1_ConsensusGBS0194_1	3H	2.4	1	-0.188425		-0.188425	-0.188425	0.000586951		0.000586951	0.000586951	0.000132765		0.000132765	0.000132765
GW_mean	IBS	SBC	ModelA	N0	Dundee	across	BOPA1_13924_403	3H	2.4	3	-0.011356	0.00112355	-0.0126492	-0.0106197	0.000223113	9.01176e-05	0.000134693	0.000314837	0.00235349	0.00132173	0.00113322	0.00375746	0.0989392	0.40391	0.561603
GW_mean	IBS	SBC	ModelA	N1	Halle	across	BOPA1_13924_403	3H	2.4	3	-0.0245862	0.00162329	-0.0262817	-0.0230463	0.000154404	0.000109572	8.51313e-05	0.00028073	0.00259758	0.00225241	0.000586781	0.00503156	0.0660246	0.709642	0.867117
GW_mean	IBS	SBC	ModelA	N1	Halle	across	BOPA1_ConsensusGBS0194_1	3H	2.4	1	-0.0269019		-0.0269019	-0.0269019	0.0003814		0.0003814	0.0003814	0.00028843		0.00028843	0.00028843
TGW_mean	IBS	SBC	ModelA	N0	Dundee	across	BOPA1_13924_403	3H	2.4	2	-0.751213	0.0219383	-0.766726	-0.735701	0.00575634	0.00177107	0.00450401	0.00700867	0.0019135	0.00215402	0.000390378	0.00343662	0.0292038	0.307672	1.1257
TGW_mean	IBS	SBC	ModelA	N1	Halle	across	BOPA1_13924_403	3H	2.4	11	-1.21143	0.790551	-3.32939	-0.464976	0.00301921	0.00192404	0.000949285	0.00670737	0.00579458	0.00552995	0.000142493	0.016548	0.652575	0.637267	0.954332
TGW_mean	IBS	SBC	ModelA	N1	Dundee	across	BOPA1_ConsensusGBS0194_1	3H	2.4	5	-0.607162	0.182961	-0.869958	-0.467634	0.00406013	0.0017239	0.00225113	0.00639659	0.00405017	0.00476067	3.39979e-05	0.01091	0.301338	0.424591	1.17542
TGW_mean	IBS	SBC	ModelA	N1	Halle	across	BOPA1_ConsensusGBS0194_1	3H	2.4	2	0.764209	2.08076	-0.707113	2.23553	0.0024046	0.00193057	0.00103949	0.00376972	0.00335208	0.000180831	0.00322422	0.00347995	2.72277	0.802863	0.0539459
GL	IBS	SBC	ModelA	N1	Dundee	across	BOPA1_7090_1260	1H	48.1	41	0.111667	0.0233859	0.0763036	0.196851	0.00781057	0.00230321	0.00315143	0.0137274	0.00434073	0.00529564	7.34756e-07	0.0267653	0.209425	0.294884	1.21999	QTL_1H-6	1_1	+
GA_mean	IBS	SBC	ModelA	N0	Dundee	across	BOPA2_12_11311	1H	2.5	3	0.68946	0.0368572	0.651481	0.725082	0.000458489	0.000391494	9.70004e-05	0.000874312	0.00201511	0.00227595	0.000258068	0.00458612	0.053458	0.853879	1.12944
GA_mean	IBS	SBC	ModelA	N1	Halle	across	BOPA2_12_11311	1H	2.5	2	-0.609185	0.0491232	-0.64392	-0.574449	0.00132067	0.000580655	0.00091009	0.00173126	0.00186184	0.00227294	0.000254631	0.00346905	0.0806376	0.439666	1.2208
GL_mean	IBS	SBC	ModelA	N0	Dundee	across	BOPA2_12_11311	1H	2.5	4	0.377994	0.0929301	0.308628	0.506877	0.000745434	0.00053473	4.87706e-05	0.00133006	0.00264571	0.00252386	6.94879e-05	0.00581137	0.245851	0.71734	0.953947
GW_mean	IBS	SBC	ModelA	N0	Halle	across	BOPA2_12_11311	1H	2.5	8	-0.0706464	0.0175736	-0.100059	-0.0497118	0.000869791	0.000875822	7.46931e-06	0.00215309	0.00371479	0.00420242	0.00020551	0.0129493	0.248754	1.00693	1.13127
GW_mean	IBS	SBC	ModelA	N1	Dundee	across	BOPA2_12_11311	1H	2.5	1	-0.0401824		-0.0401824	-0.0401824	0.0014043		0.0014043	0.0014043	0.000629551		0.000629551	0.000629551
GW_mean	IBS	SBC	ModelA	N1	Halle	across	BOPA2_12_11311	1H	2.5	1	-0.0512545		-0.0512545	-0.0512545	0.00149756		0.00149756	0.00149756	0.00560932		0.00560932	0.00560932
SE_GWn_mean	IBS	SBC	ModelA	N1	Dundee	across	BOPA2_12_11311	1H	2.5	1	0.0256764		0.0256764	0.0256764	0.00519617		0.00519617	0.00519617	0.000682991		0.000682991	0.000682991
TGW_mean	IBS	SBC	ModelA	N0	Dundee	across	BOPA2_12_11311	1H	2.5	1	-1.47494		-1.47494	-1.47494	0.00338125		0.00338125	0.00338125	0		0	0
W_L_mean	IBS	SBC	ModelA	N0	Dundee	across	BOPA2_12_11311	1H	2.5	9	-0.0138643	0.00246018	-0.0177851	-0.0113768	0.00146201	0.00107632	5.41929e-05	0.0026401	0.00427688	0.00412362	0	0.0125089	0.177447	0.736191	0.964166
W_L_mean	IBS	SBC	ModelA	N1	Halle	across	BOPA2_12_11311	1H	2.5	3	-0.0129954	0.00184607	-0.0143446	-0.0108915	5.6239e-06	7.68154e-06	9.87319e-07	1.44907e-05	0.00124498	0.000252024	0.00101262	0.00151289	0.142056	1.36587	0.202432
Yld_mean	IBS	SBC	ModelA	N0	Halle	across	BOPA2_12_11311	1H	2.5	1	-35.5137		-35.5137	-35.5137	3.01729e-06		3.01729e-06	3.01729e-06	0.000144554		0.000144554	0.000144554
GA_mean	IBS	SBC	ModelA	N1	Dundee	across	BOPA1_ConsensusGBS0446_1	7H	2.5	1	0.207645		0.207645	0.207645	5.30644e-05		5.30644e-05	5.30644e-05	0.00609192		0.00609192	0.00609192
GA_mean	IBS	SBC	ModelA	N1	Halle	across	BOPA1_ConsensusGBS0446_1	7H	2.5	1	0.186456		0.186456	0.186456	0.000840321		0.000840321	0.000840321	0.000560695		0.000560695	0.000560695
GA_mean	IBS	SBC	ModelA	N0	Halle	across	SCRI_RS_13615	7H	2.5	2	-0.18433	0.00365722	-0.186916	-0.181744	1.30111e-05	1.63357e-05	1.46002e-06	2.45622e-05	0.000547375	6.45902e-05	0.000501702	0.000593047	0.0198406	1.25552	0.118
GA_mean	IBS	SBC	ModelA	N1	Dundee	across	SCRI_RS_147533	7H	2.5	2	0.176746	0.0435996	0.145916	0.207576	0.00103691	0.00134288	8.73526e-05	0.00198647	0.0138141	0.018296	0.000876864	0.0267513	0.246679	1.29508	1.32444
GA_mean	IBS	SBC	ModelA	N1	Halle	across	SCRI_RS_147533	7H	2.5	4	0.235894	0.0460057	0.193642	0.294405	0.000111121	9.30695e-05	1.60509e-06	0.000195069	0.00045629	0.000310161	1.89182e-05	0.000731652	0.195027	0.837552	0.679746
GA_mean	IBS	SBC	ModelA	N0	Dundee	across	SCRI_RS_157337	7H	2.5	1	0.358941		0.358941	0.358941	0.0129224		0.0129224	0.0129224	4.5376e-06		4.5376e-06	4.5376e-06
GA_mean	IBS	SBC	ModelA	N1	Dundee	across	SCRI_RS_157337	7H	2.5	2	0.299915	0.0308204	0.278121	0.321708	0.0048899	0.00131228	0.00396198	0.00581782	0.0066483	0.00665378	0.00194337	0.0113532	0.102764	0.268364	1.00082
GA_mean	IBS	SBC	ModelA	N1	Halle	across	SCRI_RS_158266	7H	2.5	1	0.254017		0.254017	0.254017	0.00153011		0.00153011	0.00153011	0.00717721		0.00717721	0.00717721
GA_mean	IBS	SBC	ModelA	N0	Halle	across	SCRI_RS_159196	7H	2.5	2	-0.286003	0.0223716	-0.301822	-0.270184	0.00132356	0.00100461	0.000613193	0.00203392	0.00204527	0.000681097	0.00156366	0.00252687	0.0782217	0.75902	0.333011
GA_mean	IBS	SBC	ModelA	N0	Halle	across	SCRI_RS_175756	7H	2.5	1	0.452014		0.452014	0.452014	0.00290727		0.00290727	0.00290727	0.00748385		0.00748385	0.00748385
GL_mean	IBS	SBC	ModelA	N1	Halle	across	SCRI_RS_147533	7H	2.5	1	0.0508499		0.0508499	0.0508499	0.00250682		0.00250682	0.00250682	0.0111669		0.0111669	0.0111669
GL_mean	IBS	SBC	ModelA	N0	Dundee	across	SCRI_RS_157337	7H	2.5	2	0.102476	0.005308	0.0987224	0.106229	0.0109562	0.00386457	0.00822355	0.0136889	0.00211937	0.00265911	0.000239093	0.00399964	0.0517977	0.352728	1.25467
GL_mean	IBS	SBC	ModelA	N1	Dundee	across	SCRI_RS_157337	7H	2.5	3	0.112557	0.0148458	0.0974213	0.127095	0.00727827	0.00143145	0.00627295	0.00891717	0.00145852	0.00191699	4.53767e-06	0.00363096	0.131896	0.196674	1.31434
GL_mean	IBS	SBC	ModelA	N1	Halle	across	SCRI_RS_158266	7H	2.5	2	0.0627528	0.0263362	0.0441302	0.0813753	0.006779	0.00178233	0.0055187	0.0080393	0.00358747	0.00454312	0.000375006	0.00679994	0.419682	0.262919	1.26638
GL_mean	IBS	SBC	ModelA	N0	Halle	across	SCRI_RS_226361	7H	2.5	1	-0.118069		-0.118069	-0.118069	0.00061467		0.00061467	0.00061467	0.0252984		0.0252984	0.0252984
GPEar_mean	IBS	SBC	ModelA	N1	Dundee	across	BOPA1_ConsensusGBS0446_1	7H	2.5	1	-0.612153		-0.612153	-0.612153	0.000468663		0.000468663	0.000468663	0.00487456		0.00487456	0.00487456
GPEar_mean	IBS	SBC	ModelA	N1	Dundee	across	SCRI_RS_13615	7H	2.5	1	0.919003		0.919003	0.919003	0.00246943		0.00246943	0.00246943	0.000273483		0.000273483	0.000273483
GPEar_mean	IBS	SBC	ModelA	N0	Halle	across	SCRI_RS_147533	7H	2.5	1	0.379312		0.379312	0.379312	0.00051197		0.00051197	0.00051197	0.00560826		0.00560826	0.00560826
GPEar_mean	IBS	SBC	ModelA	N1	Halle	across	SCRI_RS_158266	7H	2.5	1	0.38793		0.38793	0.38793	0.000715109		0.000715109	0.000715109	0.00591083		0.00591083	0.00591083
GPEar_mean	IBS	SBC	ModelA	N0	Dundee	across	SCRI_RS_175756	7H	2.5	8	0.62792	0.0790722	0.519637	0.7233	0.00442996	0.00104721	0.00329531	0.00591839	0.00193351	0.00233045	5.0783e-06	0.00649818	0.125927	0.236393	1.2053
GW_mean	IBS	SBC	ModelA	N1	Dundee	across	SCRI_RS_13615	7H	2.5	1	-0.013405		-0.013405	-0.013405	0.00747128		0.00747128	0.00747128	0.00194434		0.00194434	0.00194434
GW_mean	IBS	SBC	ModelA	N1	Halle	across	SCRI_RS_157337	7H	2.5	2	0.0249212	0.00286612	0.0228945	0.0269478	0.00549717	0.000373917	0.00523277	0.00576157	0.00857508	6.74098e-05	0.00852742	0.00862275	0.115007	0.0680199	0.00786112
GW_mean	IBS	SBC	ModelA	N1	Dundee	across	SCRI_RS_175756	7H	2.5	5	0.029542	0.00571446	0.0223024	0.0360265	0.00339881	0.00201111	0.00116957	0.00609676	0.00470864	0.00466193	2.60276e-05	0.0107184	0.193435	0.591708	0.99008
GW_mean	IBS	SBC	ModelA	N0	Dundee	across	SCRI_RS_226361	7H	2.5	1	-0.0169241		-0.0169241	-0.0169241	0.00442142		0.00442142	0.00442142	0.00175032		0.00175032	0.00175032
GW_mean	IBS	SBC	ModelA	N1	Halle	across	SCRI_RS_226361	7H	2.5	2	0.0179694	0.00109992	0.0171916	0.0187471	0.0012533	0.000265609	0.00106548	0.00144111	0.00241234	0.00166209	0.00123707	0.00358761	0.0612107	0.211928	0.688994
SE_GLn_mean	IBS	SBC	ModelA	N1	Dundee	across	SCRI_RS_13615	7H	2.5	1	-0.0825762		-0.0825762	-0.0825762	0.000608648		0.000608648	0.000608648	0.00625981		0.00625981	0.00625981
SE_GLn_mean	IBS	SBC	ModelA	N0	Dundee	across	SCRI_RS_159196	7H	2.5	1	-0.176995		-0.176995	-0.176995	1.98783e-05		1.98783e-05	1.98783e-05	0.00225969		0.00225969	0.00225969
SE_GLn_mean	IBS	SBC	ModelA	N1	Dundee	across	SCRI_RS_159196	7H	2.5	1	-0.137125		-0.137125	-0.137125	2.17668e-07		2.17668e-07	2.17668e-07	0.0013822		0.0013822	0.0013822
SE_GLn_mean	IBS	SBC	ModelA	N0	Dundee	across	SCRI_RS_178911	7H	2.5	2	-0.100528	0.0146452	-0.110884	-0.0901727	0.000513129	0.000520415	0.000145139	0.000881118	0.00548283	0.00677771	0.000690263	0.0102754	0.145682	1.0142	1.23617
SE_GWn_mean	IBS	SBC	ModelA	N1	Dundee	across	SCRI_RS_13615	7H	2.5	1	0.00418435		0.00418435	0.00418435	0.00158112		0.00158112	0.00158112	0.00630358		0.00630358	0.00630358
SE_GWn_mean	IBS	SBC	ModelA	N1	Halle	across	SCRI_RS_13615	7H	2.5	1	0.00351187		0.00351187	0.00351187	0.00562152		0.00562152	0.00562152	0.000690491		0.000690491	0.000690491
SE_GWn_mean	IBS	SBC	ModelA	N1	Dundee	across	SCRI_RS_147533	7H	2.5	1	0.00409006		0.00409006	0.00409006	0.00145326		0.00145326	0.00145326	0.00083251		0.00083251	0.00083251
SE_GWn_mean	IBS	SBC	ModelA	N1	Dundee	across	SCRI_RS_159196	7H	2.5	1	0.00594709		0.00594709	0.00594709	0.0063331		0.0063331	0.0063331	0.00735049		0.00735049	0.00735049
SE_GWn_mean	IBS	SBC	ModelA	N1	Halle	across	SCRI_RS_226361	7H	2.5	1	-0.00330835		-0.00330835	-0.00330835	0.000316278		0.000316278	0.000316278	0.00988078		0.00988078	0.00988078
TGW_mean	IBS	SBC	ModelA	N0	Dundee	across	BOPA1_ConsensusGBS0446_1	7H	2.5	2	0.649343	2.02412e-05	0.649328	0.649357	0.00148953	0.0003102	0.00127018	0.00170887	0.0112051	0.00237297	0.0095272	0.0128831	3.11719e-05	0.208254	0.211775
TGW_mean	IBS	SBC	ModelA	N0	Halle	across	BOPA2_12_31173	7H	2.5	1	0.862349		0.862349	0.862349	0.000346814		0.000346814	0.000346814	0.0189186		0.0189186	0.0189186
TGW_mean	IBS	SBC	ModelA	N1	Dundee	across	SCRI_RS_147533	7H	2.5	1	1.07645		1.07645	1.07645	0.00569626		0.00569626	0.00569626	0.000787741		0.000787741	0.000787741
TGW_mean	IBS	SBC	ModelA	N1	Halle	across	SCRI_RS_147533	7H	2.5	1	0.997259		0.997259	0.997259	0.00597816		0.00597816	0.00597816	0.00297496		0.00297496	0.00297496
TGW_mean	IBS	SBC	ModelA	N1	Dundee	across	SCRI_RS_157337	7H	2.5	1	0.746701		0.746701	0.746701	0.00022716		0.00022716	0.00022716	0.00346422		0.00346422	0.00346422
TGW_mean	IBS	SBC	ModelA	N1	Halle	across	SCRI_RS_157337	7H	2.5	5	0.890883	0.122527	0.751864	1.07847	0.000185861	0.000192621	2.97331e-08	0.000453561	0.0109213	0.00705445	0.00146716	0.0179934	0.137534	1.03637	0.645937
TGW_mean	IBS	SBC	ModelA	N0	Halle	across	SCRI_RS_158266	7H	2.5	1	2.33914		2.33914	2.33914	0.00890022		0.00890022	0.00890022	0.000347705		0.000347705	0.000347705
TGW_mean	IBS	SBC	ModelA	N0	Halle	across	SCRI_RS_159196	7H	2.5	2	-0.712246	0.376339	-0.978357	-0.446134	0.00421395	0.00099015	0.00351381	0.00491409	0.000685659	0.000189401	0.000551732	0.000819586	0.528383	0.23497	0.276233
TGW_mean	IBS	SBC	ModelA	N0	Dundee	across	SCRI_RS_175756	7H	2.5	1	0.723527		0.723527	0.723527	0.000567925		0.000567925	0.000567925	0.00541302		0.00541302	0.00541302
TGW_mean	IBS	SBC	ModelA	N0	Halle	across	SCRI_RS_178911	7H	2.5	1	-2.65693		-2.65693	-2.65693	0.0103921		0.0103921	0.0103921	0.000317563		0.000317563	0.000317563
TGW_mean	IBS	SBC	ModelA	N0	Dundee	across	SCRI_RS_226361	7H	2.5	1	-0.897623		-0.897623	-0.897623	0.000497678		0.000497678	0.000497678	0.000282203		0.000282203	0.000282203
W_L_mean	IBS	SBC	ModelA	N1	Halle	across	BOPA1_ConsensusGBS0446_1	7H	2.5	1	-0.00346588		-0.00346588	-0.00346588	0.0017912		0.0017912	0.0017912	0.000428695		0.000428695	0.000428695
W_L_mean	IBS	SBC	ModelA	N1	Halle	across	SCRI_RS_13615	7H	2.5	1	-0.00204295		-0.00204295	-0.00204295	0.0156249		0.0156249	0.0156249	0.00624536		0.00624536	0.00624536
W_L_mean	IBS	SBC	ModelA	N1	Halle	across	SCRI_RS_140481	7H	2.5	1	-0.00303261		-0.00303261	-0.00303261	0.0103869		0.0103869	0.0103869	0.0116835		0.0116835	0.0116835
W_L_mean	IBS	SBC	ModelA	N0	Halle	across	SCRI_RS_147533	7H	2.5	2	-0.00292217	4.9743e-05	-0.00295735	-0.002887	0.00964362	0.00260575	0.00780107	0.0114862	0.00198373	0.00279182	9.60797e-06	0.00395784	0.0170226	0.270205	1.40736
W_L_mean	IBS	SBC	ModelA	N1	Halle	across	SCRI_RS_147533	7H	2.5	3	-0.00381405	0.00207473	-0.00615911	-0.00221724	0.0115456	0.00248323	0.00881036	0.0136584	0.00304787	0.00453685	3.4495e-05	0.00826572	0.54397	0.215081	1.48853
W_L_mean	IBS	SBC	ModelA	N1	Dundee	across	SCRI_RS_157337	7H	2.5	1	-0.0046741		-0.0046741	-0.0046741	0.0125696		0.0125696	0.0125696	0.00073081		0.00073081	0.00073081
W_L_mean	IBS	SBC	ModelA	N1	Halle	across	SCRI_RS_158266	7H	2.5	1	-0.00272841		-0.00272841	-0.00272841	0.0175963		0.0175963	0.0175963	0.000439519		0.000439519	0.000439519
W_L_mean	IBS	SBC	ModelA	N1	Dundee	across	SCRI_RS_159196	7H	2.5	1	-0.00248952		-0.00248952	-0.00248952	0.00780494		0.00780494	0.00780494	0.00343755		0.00343755	0.00343755
W_L_mean	IBS	SBC	ModelA	N0	Dundee	across	SCRI_RS_175756	7H	2.5	4	0.00501855	0.000455991	0.00447277	0.00543748	5.35814e-05	5.42733e-05	6.72611e-06	0.000116063	0.00218403	0.00213451	4.45949e-05	0.00478523	0.0908612	1.01291	0.977328
W_L_mean	IBS	SBC	ModelA	N0	Halle	across	SCRI_RS_175756	7H	2.5	1	-0.00611922		-0.00611922	-0.00611922	0.00134057		0.00134057	0.00134057	0.00327839		0.00327839	0.00327839
W_L_mean	IBS	SBC	ModelA	N1	Halle	across	SCRI_RS_226361	7H	2.5	1	0.00640861		0.00640861	0.00640861	0.0026977		0.0026977	0.0026977	0.00178517		0.00178517	0.00178517
Yld_mean	IBS	SBC	ModelA	N0	Halle	across	BOPA1_ConsensusGBS0446_1	7H	2.5	1	-6.78777		-6.78777	-6.78777	0.000677887		0.000677887	0.000677887	0.000253348		0.000253348	0.000253348
Yld_mean	IBS	SBC	ModelA	N1	Halle	across	BOPA1_ConsensusGBS0446_1	7H	2.5	1	13.1064		13.1064	13.1064	3.14546e-05		3.14546e-05	3.14546e-05	0.000373952		0.000373952	0.000373952
Yld_mean	IBS	SBC	ModelA	N1	Halle	across	SCRI_RS_147533	7H	2.5	1	8.60911		8.60911	8.60911	0.000442685		0.000442685	0.000442685	0.00710445		0.00710445	0.00710445
Yld_mean	IBS	SBC	ModelA	N1	Halle	across	SCRI_RS_157337	7H	2.5	5	11.1158	1.81394	8.6786	13.1968	0.00028414	0.000275984	5.08444e-05	0.000721841	0.00469463	0.00367007	0.000161618	0.008929	0.163185	0.971297	0.781759
Yld_mean	IBS	SBC	ModelA	N0	Halle	across	SCRI_RS_175756	7H	2.5	5	-11.5505	2.18366	-13.995	-8.46944	0.000193191	0.00026405	4.42364e-06	0.000581227	0.00224937	0.00282468	9.02013e-07	0.00564473	0.189053	1.36678	1.25576
Yld_mean	IBS	SBC	ModelA	N1	Halle	across	SCRI_RS_175756	7H	2.5	1	-13.909		-13.909	-13.909	0.00060431		0.00060431	0.00060431	0.00111034		0.00111034	0.00111034
GA_mean	IBS	SBC	ModelA	N1	Dundee	across	BOPA2_12_30591	5H	2.6	1	0.395536		0.395536	0.395536	0.00145753		0.00145753	0.00145753	0.00122013		0.00122013	0.00122013
GL_mean	IBS	SBC	ModelA	N1	Halle	across	BOPA2_12_30591	5H	2.6	1	-0.0692565		-0.0692565	-0.0692565	0.0145491		0.0145491	0.0145491	0.000396916		0.000396916	0.000396916
GPEar_mean	IBS	SBC	ModelA	N0	Halle	across	BOPA2_12_30591	5H	2.6	2	0.539642	0.168047	0.420814	0.658469	0.0157038	0.00651104	0.0110998	0.0203078	0.00374442	0.00354225	0.00123967	0.00624917	0.311406	0.414616	0.946007
GPEar_mean	IBS	SBC	ModelA	N1	Dundee	across	BOPA2_12_30591	5H	2.6	1	0.602498		0.602498	0.602498	0.00732398		0.00732398	0.00732398	0.00246948		0.00246948	0.00246948
SE_GW	IBS	SBC	ModelA	N1	Halle	across	BOPA1_ABC11913_1_1_104	1H	48.1	35	0.00463314	0.00154572	0.00279629	0.00903539	0.0189908	0.00268249	0.0131889	0.0246499	0.0145527	0.0091504	0.00138662	0.039607	0.333623	0.141252	0.628777	QTL_1H-6	1_1	+
GW_mean	IBS	SBC	ModelA	N1	Halle	across	BOPA2_12_30591	5H	2.6	1	-0.0162279		-0.0162279	-0.0162279	0.000918403		0.000918403	0.000918403	0.000748319		0.000748319	0.000748319
SE_GLn_mean	IBS	SBC	ModelA	N1	Dundee	across	BOPA2_12_30591	5H	2.6	1	-0.112025		-0.112025	-0.112025	0.0121655		0.0121655	0.0121655	5.59721e-05		5.59721e-05	5.59721e-05
W_L_mean	IBS	SBC	ModelA	N1	Halle	across	BOPA2_12_30591	5H	2.6	1	0.00301318		0.00301318	0.00301318	0.0114688		0.0114688	0.0114688	0.000647379		0.000647379	0.000647379
GA_mean	IBS	SBC	ModelA	N0	Dundee	across	SCRI_RS_199940	6H	2.6	3	-0.153586	0.0145147	-0.170346	-0.145199	0.00529867	0.0031922	0.00323372	0.00897541	0.00480198	0.0070856	0.000210924	0.0129624	0.0945058	0.602452	1.47556
GA_mean	IBS	SBC	ModelA	N0	Halle	across	SCRI_RS_199940	6H	2.6	7	-0.254979	0.112865	-0.507853	-0.188288	0.0163366	0.00328634	0.0117844	0.0220392	0.00576271	0.0061273	0.000679946	0.0183504	0.442643	0.201164	1.06327
GA_mean	IBS	SBC	ModelA	N0	Halle	across	SCRI_RS_9560	6H	2.6	5	-0.467609	0.0853545	-0.555296	-0.362151	0.00832377	0.00231332	0.006059	0.0120795	0.00338516	0.00279353	0.000485571	0.00800424	0.182534	0.277917	0.825228
GL_mean	IBS	SBC	ModelA	N0	Dundee	across	SCRI_RS_199940	6H	2.6	1	-0.068813		-0.068813	-0.068813	0.00606039		0.00606039	0.00606039	0.0053571		0.0053571	0.0053571
GL_mean	IBS	SBC	ModelA	N0	Halle	across	SCRI_RS_199940	6H	2.6	7	-0.130936	0.0633341	-0.207454	-0.0552747	0.00615046	0.00113749	0.00501782	0.00837772	0.00217226	0.00179384	0.00018861	0.00495117	0.483702	0.184945	0.825796
GL_mean	IBS	SBC	ModelA	N0	Halle	across	SCRI_RS_9560	6H	2.6	7	-0.145032	0.0159577	-0.165728	-0.12504	0.015182	0.00437663	0.0104378	0.0214459	0.0108985	0.0103608	0.000237313	0.026876	0.110029	0.288277	0.950667
SE_GWn_mean	IBS	SBC	ModelA	N1	Dundee	across	SCRI_RS_199940	6H	2.6	1	-0.00385604		-0.00385604	-0.00385604	0.00755767		0.00755767	0.00755767	0.0138488		0.0138488	0.0138488
TGW_mean	IBS	SBC	ModelA	N0	Halle	across	SCRI_RS_199940	6H	2.6	2	-0.53752	0.0385138	-0.564754	-0.510287	0.00843732	0.00500422	0.0048988	0.0119758	0.035808	0.0388955	0.00830471	0.0633113	0.0716508	0.593105	1.08622
W_L_mean	IBS	SBC	ModelA	N0	Dundee	across	SCRI_RS_199940	6H	2.6	5	0.00318914	0.000456752	0.00262542	0.00369584	0.00139683	0.000658158	0.000481566	0.00217533	0.00163647	0.00272219	2.87395e-05	0.00647904	0.143221	0.471181	1.66345
W_L_mean	IBS	SBC	ModelA	N0	Halle	across	SCRI_RS_199940	6H	2.6	6	0.00500701	0.00175725	0.00278877	0.00777055	0.00232664	0.000711055	0.00163163	0.00370295	0.000714205	0.000973441	2.97001e-05	0.00241563	0.350958	0.305614	1.36297
W_L_mean	IBS	SBC	ModelA	N0	Halle	across	SCRI_RS_9560	6H	2.6	4	0.00621677	0.000935898	0.00546271	0.00758305	0.0139308	0.00192459	0.0115979	0.01554	0.0118828	0.00705561	0.0058377	0.0209855	0.150544	0.138154	0.593765
GA_mean	IBS	SBC	ModelA	N1	Dundee	across	BOPA2_12_10173	3H	2.7	4	0.595512	0.139905	0.486242	0.80068	0.000630594	0.000664012	0.0001456	0.00161227	0.00203072	0.00356603	0.000163703	0.00737902	0.234932	1.05299	1.75605
GL_mean	IBS	SBC	ModelA	N0	Halle	across	BOPA1_1831_241	3H	2.7	1	-0.0703458		-0.0703458	-0.0703458	0.00765305		0.00765305	0.00765305	0.00427094		0.00427094	0.00427094
GL_mean	IBS	SBC	ModelA	N1	Dundee	across	BOPA2_12_10173	3H	2.7	11	0.242533	0.0492164	0.183996	0.324003	0.0035025	0.00154178	0.000491942	0.00659625	0.00328163	0.00458503	5.42019e-07	0.0126264	0.202927	0.440193	1.39718
GPEar_mean	IBS	SBC	ModelA	N1	Dundee	across	BOPA2_12_10173	3H	2.7	7	-1.35241	0.306782	-1.78929	-0.956378	0.012307	0.00245367	0.00794342	0.0161057	0.00119849	0.00272027	1.95598e-06	0.00735059	0.226841	0.199373	2.26974
SE_GLn_mean	IBS	SBC	ModelA	N0	Dundee	across	BOPA2_12_10173	3H	2.7	1	0.185059		0.185059	0.185059	0.00320542		0.00320542	0.00320542	0.0016809		0.0016809	0.0016809
TGW_mean	IBS	SBC	ModelA	N0	Halle	across	BOPA1_1831_241	3H	2.7	1	0.969022		0.969022	0.969022	0.000507853		0.000507853	0.000507853	0.00483846		0.00483846	0.00483846
TGW_mean	IBS	SBC	ModelA	N1	Dundee	across	BOPA1_1831_241	3H	2.7	1	-0.952434		-0.952434	-0.952434	0.00353503		0.00353503	0.00353503	0.00220444		0.00220444	0.00220444
TGW_mean	IBS	SBC	ModelA	N1	Halle	across	BOPA1_1831_241	3H	2.7	1	1.40955		1.40955	1.40955	0.00154828		0.00154828	0.00154828	0.00153715		0.00153715	0.00153715
TGW_mean	IBS	SBC	ModelA	N1	Halle	across	BOPA2_12_10173	3H	2.7	1	-1.50003		-1.50003	-1.50003	0.00375993		0.00375993	0.00375993	0.00829651		0.00829651	0.00829651
TGW	IBS	SBC	ModelA	N0	Dundee	across	BOPA2_12_31381	1H	48.1	41	-0.984287	0.175872	-1.33193	-0.639939	0.0205926	0.00299482	0.0153749	0.0283099	0.0167533	0.0112831	0.000502777	0.0457605	0.17868	0.145432	0.673484	QTL_1H-6	1_1	+
W_L_mean	IBS	SBC	ModelA	N1	Halle	across	BOPA2_12_10173	3H	2.7	2	-0.00808825	0.000191789	-0.00822387	-0.00795264	0.00742909	0.0051875	0.00376097	0.0110972	0.00657719	0.00889713	0.000285968	0.0128684	0.023712	0.698269	1.35273
GA_mean	IBS	SBC	ModelA	N0	Halle	across	SCRI_RS_110189	3H	2.75	1	0.26708		0.26708	0.26708	0.000102678		0.000102678	0.000102678	0.0237229		0.0237229	0.0237229
GPEar_mean	IBS	SBC	ModelA	N0	Dundee	across	SCRI_RS_110189	3H	2.75	3	0.474154	0.0971079	0.391896	0.581277	0.00203113	0.00072633	0.00127956	0.00272927	0.00131523	0.00123737	6.54339e-05	0.00253978	0.204803	0.3576	0.940798
GPEar_mean	IBS	SBC	ModelA	N1	Dundee	across	SCRI_RS_110189	3H	2.75	3	0.61809	0.161824	0.515755	0.804656	0.00758042	0.000905458	0.00681734	0.00858094	0.00507387	0.00253732	0.00242331	0.0074803	0.261812	0.119447	0.500076
GW_mean	IBS	SBC	ModelA	N1	Dundee	across	SCRI_RS_110189	3H	2.75	1	0.0181891		0.0181891	0.0181891	0.000742983		0.000742983	0.000742983	0.00183463		0.00183463	0.00183463
GW_mean	IBS	SBC	ModelA	N1	Halle	across	SCRI_RS_110189	3H	2.75	1	-0.0251863		-0.0251863	-0.0251863	0.000881294		0.000881294	0.000881294	0.00782263		0.00782263	0.00782263
SE_GLn_mean	IBS	SBC	ModelA	N1	Dundee	across	SCRI_RS_110189	3H	2.75	1	-0.143242		-0.143242	-0.143242	0.00297273		0.00297273	0.00297273	0.00423373		0.00423373	0.00423373
TGW_mean	IBS	SBC	ModelA	N0	Halle	across	SCRI_RS_110189	3H	2.75	17	0.846118	0.147834	0.637189	1.12672	0.00231189	0.000924741	0.000605384	0.0043035	0.00236229	0.00330696	1.09722e-06	0.0133511	0.174721	0.399993	1.3999
W_L_mean	IBS	SBC	ModelA	N1	Halle	across	SCRI_RS_110189	3H	2.75	4	-0.00408563	0.000736017	-0.00497249	-0.00342811	5.62462e-05	5.26361e-05	4.63104e-06	0.000129754	0.00473469	0.00261559	0.00209658	0.00829466	0.180148	0.935817	0.55243
Yld_mean	IBS	SBC	ModelA	N1	Halle	across	SCRI_RS_110189	3H	2.75	1	-10.0572		-10.0572	-10.0572	0.000401611		0.000401611	0.000401611	0.00046045		0.00046045	0.00046045
TGW	IBS	SBC	ModelA	N1	Dundee	across	BOPA2_12_31381	1H	48.1	31	-1.1804	0.314747	-1.82893	-0.771435	0.0205368	0.00268842	0.0134849	0.0253229	0.0155671	0.0104481	0.00190244	0.0518065	0.266644	0.130907	0.671167	QTL_1H-6	1_1	+
GL	IBS	SBC	ModelA	N0	Dundee	across	SCRI_RS_189586	1H	48.2	32	0.0956358	0.0184226	0.0705103	0.16859	0.0247335	0.00328044	0.0193389	0.0336967	0.0164186	0.0102	4.97037e-08	0.0384548	0.192633	0.132631	0.621246	QTL_1H-6	1_1	+
GR	IBS	SBC	ModelA	N0	Dundee	across	SCRI_RS_124377	1H	48.2	34	-0.00895105	0.0049577	-0.024155	-0.00478441	0.0419813	0.0052725	0.0292958	0.0523123	0.0390387	0.0214414	0.0110444	0.102462	0.553868	0.125592	0.549236	QTL_1H-6	1_1	+
GA_mean	IBS	SBC	ModelA	N0	Dundee	across	SCRI_RS_204607	5H	2.75	3	0.500198	0.0671409	0.425609	0.555802	0.00935821	0.00265514	0.00631223	0.0111832	0.00375359	0.00636362	9.49535e-07	0.0111011	0.134229	0.283722	1.69534
GL	IBS	SBC	ModelA	N0	Dundee	across	SCRI_RS_186830	1H	48.2	25	0.107536	0.0210751	0.0713629	0.146597	0.0143797	0.00243547	0.00939021	0.0198244	0.0117745	0.00889825	0.000420121	0.0348223	0.195982	0.169368	0.755723	QTL_1H-6	1_1	+
GA_mean	IBS	SBC	ModelA	N1	Halle	across	SCRI_RS_204607	5H	2.75	1	-0.421764		-0.421764	-0.421764	0.00115206		0.00115206	0.00115206	0.00546063		0.00546063	0.00546063
GL_mean	IBS	SBC	ModelA	N0	Halle	across	SCRI_RS_204607	5H	2.75	2	0.162339	0.0038332	0.159629	0.165049	0.00188892	0.000436055	0.00158058	0.00219725	0.0072027	0.00329759	0.00487095	0.00953445	0.0236123	0.230849	0.457827
GL_mean	IBS	SBC	ModelA	N1	Dundee	across	SCRI_RS_204607	5H	2.75	1	0.370565		0.370565	0.370565	0.0048009		0.0048009	0.0048009	0.000765655		0.000765655	0.000765655
GPEar_mean	IBS	SBC	ModelA	N0	Dundee	across	SCRI_RS_204607	5H	2.75	1	0.970209		0.970209	0.970209	0.00411537		0.00411537	0.00411537	0.000266295		0.000266295	0.000266295
GPEar_mean	IBS	SBC	ModelA	N0	Halle	across	SCRI_RS_204607	5H	2.75	1	1.93715		1.93715	1.93715	0.00450801		0.00450801	0.00450801	0.000705239		0.000705239	0.000705239
GPEar_mean	IBS	SBC	ModelA	N1	Halle	across	SCRI_RS_204607	5H	2.75	11	1.45229	0.536368	0.903757	2.77116	0.00485196	0.00202562	0.000811292	0.00778696	0.00526626	0.00449831	0.000270188	0.015032	0.369327	0.417486	0.854175
GW_mean	IBS	SBC	ModelA	N0	Dundee	across	SCRI_RS_204607	5H	2.75	3	0.0426911	0.0094722	0.0317649	0.0485858	0.0126999	0.00202972	0.0103809	0.0141531	0.00689155	0.00703895	0.0017823	0.0149205	0.221878	0.159821	1.02139
GW_mean	IBS	SBC	ModelA	N0	Halle	across	SCRI_RS_204607	5H	2.75	5	0.0423645	0.00346328	0.0367815	0.0461149	0.0147159	0.00169666	0.0127506	0.0166408	0.00502981	0.00478839	0.000108534	0.0106678	0.0817496	0.115295	0.952002
GW_mean	IBS	SBC	ModelA	N1	Halle	across	SCRI_RS_204607	5H	2.75	1	-0.0384201		-0.0384201	-0.0384201	0.00804583		0.00804583	0.00804583	0.001449		0.001449	0.001449
SE_GLn_mean	IBS	SBC	ModelA	N0	Dundee	across	SCRI_RS_204607	5H	2.75	8	-0.177646	0.0246676	-0.221498	-0.146099	0.00597341	0.00183414	0.00328377	0.00856414	0.00470665	0.00528925	0.000188944	0.0145578	0.138858	0.307051	1.12378
SE_GLn_mean	IBS	SBC	ModelA	N1	Dundee	across	SCRI_RS_204607	5H	2.75	1	-0.205414		-0.205414	-0.205414	0.00337093		0.00337093	0.00337093	0.000249944		0.000249944	0.000249944
SE_GWn_mean	IBS	SBC	ModelA	N0	Halle	across	SCRI_RS_204607	5H	2.75	1	-0.00828562		-0.00828562	-0.00828562	0.0120178		0.0120178	0.0120178	0.00240547		0.00240547	0.00240547
SE_GWn_mean	IBS	SBC	ModelA	N1	Halle	across	SCRI_RS_204607	5H	2.75	1	0.00924376		0.00924376	0.00924376	7.14524e-05		7.14524e-05	7.14524e-05	0.00819749		0.00819749	0.00819749
TGW_mean	IBS	SBC	ModelA	N0	Dundee	across	SCRI_RS_204607	5H	2.75	4	1.21315	0.154767	1.06454	1.42435	0.0156186	0.00295655	0.011767	0.0184943	0.00675498	0.00890067	0.000471875	0.019431	0.127575	0.189297	1.31765
TGW_mean	IBS	SBC	ModelA	N0	Halle	across	SCRI_RS_204607	5H	2.75	8	1.55786	0.395605	1.06632	2.36109	0.0136197	0.00273317	0.0104037	0.01885	0.00715654	0.00542929	0.00023125	0.016723	0.253942	0.200678	0.758647
GA_mean	IBS	SBC	ModelA	N0	Halle	across	SCRI_RS_154517	4H	2.9	5	0.400783	0.102769	0.331769	0.581885	0.00417354	0.000939339	0.00287647	0.00512306	0.00812071	0.00533111	0.00287789	0.0152732	0.256422	0.22507	0.656483
GL_mean	IBS	SBC	ModelA	N0	Halle	across	SCRI_RS_154517	4H	2.9	1	0.157557		0.157557	0.157557	0.00318924		0.00318924	0.00318924	0.0143065		0.0143065	0.0143065
GL_mean	IBS	SBC	ModelA	N1	Halle	across	SCRI_RS_154517	4H	2.9	7	0.165019	0.0250145	0.126836	0.198148	0.00028264	0.000153028	4.39686e-05	0.000439109	0.000944473	0.00111021	2.0008e-07	0.00315507	0.151586	0.541424	1.17548
GPEar_mean	IBS	SBC	ModelA	N1	Halle	across	SCRI_RS_154517	4H	2.9	1	0.764627		0.764627	0.764627	0.00407569		0.00407569	0.00407569	1.50508e-06		1.50508e-06	1.50508e-06
GW_mean	IBS	SBC	ModelA	N0	Dundee	across	SCRI_RS_154517	4H	2.9	1	0.0303295		0.0303295	0.0303295	0.000526508		0.000526508	0.000526508	0.0035831		0.0035831	0.0035831
GW_mean	IBS	SBC	ModelA	N1	Halle	across	SCRI_RS_154517	4H	2.9	1	0.0315768		0.0315768	0.0315768	0.000116688		0.000116688	0.000116688	2.11675e-06		2.11675e-06	2.11675e-06
TGW_mean	IBS	SBC	ModelA	N1	Dundee	across	SCRI_RS_154517	4H	2.9	1	1.21394		1.21394	1.21394	0.000456723		0.000456723	0.000456723	0.0147665		0.0147665	0.0147665
W_L_mean	IBS	SBC	ModelA	N0	Halle	across	SCRI_RS_154517	4H	2.9	1	-0.00727912		-0.00727912	-0.00727912	0.00027726		0.00027726	0.00027726	0.0137766		0.0137766	0.0137766
W_L_mean	IBS	SBC	ModelA	N1	Dundee	across	SCRI_RS_154517	4H	2.9	1	-0.0103531		-0.0103531	-0.0103531	0.00211196		0.00211196	0.00211196	0.0127865		0.0127865	0.0127865
W_L_mean	IBS	SBC	ModelA	N1	Halle	across	SCRI_RS_154517	4H	2.9	1	-0.00759397		-0.00759397	-0.00759397	0.00123647		0.00123647	0.00123647	0.00269048		0.00269048	0.00269048
GW_mean	IBS	SBC	ModelA	N0	Halle	across	SCRI_RS_14819	3H	3	1	0.027578		0.027578	0.027578	0.01063		0.01063	0.01063	0.00878361		0.00878361	0.00878361
GW_mean	IBS	SBC	ModelA	N1	Halle	across	SCRI_RS_14819	3H	3	5	0.0365939	0.00575147	0.0289961	0.0441651	0.00735339	0.0021806	0.00536383	0.0105994	0.00912278	0.00705704	5.64056e-07	0.0161601	0.15717	0.296543	0.773562
SE_GWn_mean	IBS	SBC	ModelA	N1	Dundee	across	SCRI_RS_14819	3H	3	6	0.0109972	0.00203122	0.00905751	0.014541	0.00774515	0.00220217	0.00585457	0.0115596	0.0019172	0.00143749	6.71035e-05	0.0034052	0.184703	0.284329	0.749788
TGW_mean	IBS	SBC	ModelA	N0	Dundee	across	SCRI_RS_14819	3H	3	16	-0.884091	0.125227	-1.11799	-0.668023	0.0019108	0.00111413	0.00067543	0.00448447	0.00641123	0.00544427	1.36866e-06	0.0160181	0.141645	0.583069	0.849177
TGW_mean	IBS	SBC	ModelA	N1	Dundee	across	SCRI_RS_14819	3H	3	1	-0.747617		-0.747617	-0.747617	0.00329946		0.00329946	0.00329946	0.000546464		0.000546464	0.000546464
W_L_mean	IBS	SBC	ModelA	N0	Halle	across	SCRI_RS_14819	3H	3	5	0.00531542	0.000987275	0.00419456	0.00652912	0.00418045	0.00116959	0.00296534	0.00563617	0.00189911	0.00209997	1.52115e-06	0.00438978	0.185738	0.279776	1.10577
GA_mean	IBS	SBC	ModelA	N0	Halle	across	BOPA2_12_31409	3H	3.1	1	-0.140466		-0.140466	-0.140466	0.00296544		0.00296544	0.00296544	0.0150257		0.0150257	0.0150257
GA_mean	IBS	SBC	ModelA	N1	Halle	across	BOPA2_12_31409	3H	3.1	1	-0.269462		-0.269462	-0.269462	0.000530997		0.000530997	0.000530997	0.00219152		0.00219152	0.00219152
GA_mean	IBS	SBC	ModelA	N0	Dundee	across	SCRI_RS_172351	3H	3.1	1	0.186859		0.186859	0.186859	9.51587e-06		9.51587e-06	9.51587e-06	0.0107748		0.0107748	0.0107748
GA_mean	IBS	SBC	ModelA	N1	Halle	across	SCRI_RS_172351	3H	3.1	5	0.269178	0.0895996	0.161343	0.40766	0.000929666	0.000708096	7.74561e-05	0.00204807	0.00389083	0.00459874	0.00119065	0.0120342	0.332863	0.761667	1.18194
GL_mean	IBS	SBC	ModelA	N1	Halle	across	SCRI_RS_172351	3H	3.1	2	0.0838021	0.0145112	0.0735412	0.0940631	0.000759928	0.00020353	0.000616011	0.000903846	0.00166681	0.00127992	0.000761774	0.00257185	0.17316	0.267828	0.767883
GPEar_mean	IBS	SBC	ModelA	N1	Halle	across	BOPA2_12_31409	3H	3.1	1	0.439624		0.439624	0.439624	0.000903606		0.000903606	0.000903606	0.00236449		0.00236449	0.00236449
GW_mean	IBS	SBC	ModelA	N1	Dundee	across	BOPA2_12_31409	3H	3.1	7	-0.0158542	0.00371751	-0.0218465	-0.0108638	0.00175012	0.00106646	0.00064345	0.00374263	0.00264727	0.00292184	1.33573e-05	0.00695166	0.234482	0.609366	1.10372
GW_mean	IBS	SBC	ModelA	N1	Halle	across	BOPA2_12_31409	3H	3.1	12	-0.0236837	0.00532828	-0.0316618	-0.01487	0.000968521	0.000647025	7.04804e-05	0.0023391	0.00184489	0.00229166	1.6113e-09	0.00699247	0.224977	0.668055	1.24217
GW_mean	IBS	SBC	ModelA	N0	Halle	across	SCRI_RS_119379	3H	3.1	3	-0.016945	0.00337694	-0.0203853	-0.0136352	0.000539771	0.00080981	3.82048e-06	0.00147134	0.00532577	0.00401719	0.00138405	0.00941441	0.199288	1.50028	0.754293
GW_mean	IBS	SBC	ModelA	N1	Dundee	across	SCRI_RS_119379	3H	3.1	1	-0.0122098		-0.0122098	-0.0122098	0.000474595		0.000474595	0.000474595	0.00169509		0.00169509	0.00169509
GW_mean	IBS	SBC	ModelA	N0	Halle	across	SCRI_RS_172351	3H	3.1	2	0.0231279	0.00640194	0.018601	0.0276547	0.000209569	3.03029e-05	0.000188142	0.000230997	0.00179068	6.89589e-06	0.0017858	0.00179555	0.276806	0.144596	0.00385099
GW_mean	IBS	SBC	ModelA	N1	Halle	across	SCRI_RS_172351	3H	3.1	2	0.0240008	0.0133342	0.0145721	0.0334295	3.23518e-05	4.37279e-05	1.43148e-06	6.3272e-05	0.00574635	0.00339125	0.00334838	0.00814433	0.555573	1.35164	0.590157
GW_mean	IBS	SBC	ModelA	N1	Dundee	across	SCRI_RS_180343	3H	3.1	4	-0.0193802	0.00544476	-0.0231761	-0.0114981	0.00140418	0.00126322	0.000283742	0.00286824	0.00497991	0.00511267	0.000127604	0.011307	0.280945	0.899617	1.02666
GW_mean	IBS	SBC	ModelA	N1	Halle	across	SCRI_RS_180343	3H	3.1	8	-0.0207693	0.00660793	-0.0343325	-0.0124431	0.000363387	0.000601706	1.7588e-05	0.00166585	0.00315251	0.00341523	0.000215876	0.010333	0.318158	1.65583	1.08334
SE_GLn_mean	IBS	SBC	ModelA	N1	Dundee	across	SCRI_RS_119379	3H	3.1	1	0.0683962		0.0683962	0.0683962	0.000285474		0.000285474	0.000285474	0.00102346		0.00102346	0.00102346
SE_GLn_mean	IBS	SBC	ModelA	N0	Dundee	across	SCRI_RS_172351	3H	3.1	1	0.0723894		0.0723894	0.0723894	7.38207e-05		7.38207e-05	7.38207e-05	0.00694689		0.00694689	0.00694689
SE_GWn_mean	IBS	SBC	ModelA	N1	Halle	across	BOPA2_12_31409	3H	3.1	1	0.00301541		0.00301541	0.00301541	0.000933142		0.000933142	0.000933142	0.000486668		0.000486668	0.000486668
SE_GWn_mean	IBS	SBC	ModelA	N0	Halle	across	SCRI_RS_119379	3H	3.1	3	0.00350664	0.000784217	0.0028205	0.00436148	0.00113094	7.70084e-05	0.00104624	0.00119674	0.00653893	0.0042153	0.00403565	0.0114057	0.223638	0.0680925	0.644646
SE_GWn_mean	IBS	SBC	ModelA	N1	Halle	across	SCRI_RS_172351	3H	3.1	1	0.00428809		0.00428809	0.00428809	0.00233519		0.00233519	0.00233519	9.86413e-05		9.86413e-05	9.86413e-05
TGW_mean	IBS	SBC	ModelA	N0	Halle	across	BOPA2_12_31409	3H	3.1	1	-0.53752		-0.53752	-0.53752	0.00220112		0.00220112	0.00220112	0.00101323		0.00101323	0.00101323
TGW_mean	IBS	SBC	ModelA	N1	Dundee	across	BOPA2_12_31409	3H	3.1	17	-0.644303	0.135019	-0.841525	-0.418742	0.00691667	0.00121378	0.00429241	0.00916617	0.00583886	0.00522495	0.000279323	0.0213278	0.209558	0.175486	0.894858
TGW_mean	IBS	SBC	ModelA	N1	Halle	across	BOPA2_12_31409	3H	3.1	11	-0.84333	0.241903	-1.40411	-0.613575	0.0038723	0.00127443	0.00240086	0.00660141	0.004655	0.00423276	0.00017531	0.0128978	0.286843	0.329115	0.909293
TGW_mean	IBS	SBC	ModelA	N0	Halle	across	SCRI_RS_119379	3H	3.1	4	-0.666954	0.177561	-0.881829	-0.501576	0.0023936	0.00106606	0.00102881	0.0032453	0.00754109	0.00850864	0.00130817	0.0196485	0.266226	0.44538	1.1283
TGW_mean	IBS	SBC	ModelA	N1	Dundee	across	SCRI_RS_119379	3H	3.1	7	-0.568313	0.125411	-0.819382	-0.424115	0.00530313	0.00246618	0.0016679	0.00791512	0.00599314	0.00980544	5.5879e-05	0.024877	0.220672	0.465042	1.63611
TGW_mean	IBS	SBC	ModelA	N1	Halle	across	SCRI_RS_119379	3H	3.1	9	-0.712659	0.138079	-0.906392	-0.493241	0.00387468	0.00170255	0.000761763	0.00619886	0.00601752	0.00946717	4.78697e-06	0.0303469	0.193752	0.439405	1.57327
TGW_mean	IBS	SBC	ModelA	N0	Halle	across	SCRI_RS_172351	3H	3.1	1	0.433294		0.433294	0.433294	0.00356798		0.00356798	0.00356798	1.15552e-06		1.15552e-06	1.15552e-06
TGW_mean	IBS	SBC	ModelA	N1	Halle	across	SCRI_RS_172351	3H	3.1	2	0.819527	0.249605	0.64303	0.996025	0.00164264	0.00154992	0.000546678	0.0027386	0.0139606	0.0169147	0.00200006	0.0259211	0.304572	0.943557	1.21161
TGW_mean	IBS	SBC	ModelA	N1	Dundee	across	SCRI_RS_180343	3H	3.1	1	-0.459103		-0.459103	-0.459103	0.00823303		0.00823303	0.00823303	0.0010312		0.0010312	0.0010312
TGW_mean	IBS	SBC	ModelA	N1	Halle	across	SCRI_RS_180343	3H	3.1	3	-0.733698	0.203125	-0.94919	-0.545751	0.00614857	0.0033973	0.00319115	0.0098593	0.00544354	0.00477509	0.00101913	0.0105053	0.276851	0.552535	0.877203
W_L_mean	IBS	SBC	ModelA	N1	Halle	across	SCRI_RS_172351	3H	3.1	1	-0.00445438		-0.00445438	-0.00445438	0.00247447		0.00247447	0.00247447	1.47788e-06		1.47788e-06	1.47788e-06
Yld_mean	IBS	SBC	ModelA	N1	Halle	across	BOPA2_12_31409	3H	3.1	1	-6.46386		-6.46386	-6.46386	0.00169506		0.00169506	0.00169506	0.00031509		0.00031509	0.00031509
Yld_mean	IBS	SBC	ModelA	N1	Halle	across	SCRI_RS_119379	3H	3.1	1	-8.62059		-8.62059	-8.62059	0.00227635		0.00227635	0.00227635	0.00323365		0.00323365	0.00323365
Yld_mean	IBS	SBC	ModelA	N1	Halle	across	SCRI_RS_172351	3H	3.1	2	-7.11565	1.5992	-8.24645	-5.98484	0.00144582	0.000996562	0.000741142	0.00215049	0.00157544	0.00166921	0.000395128	0.00275575	0.224744	0.689272	1.05952
Yld_mean	IBS	SBC	ModelA	N1	Halle	across	SCRI_RS_180343	3H	3.1	4	-5.29892	0.728043	-6.33446	-4.7366	0.00255429	0.00179755	0.000666279	0.00495828	0.00455331	0.00563314	0.000150713	0.0125591	0.137395	0.703736	1.23715
GA_mean	IBS	SBC	ModelA	N0	Halle	across	BOPA2_12_31230	3H	3.3	1	0.174275		0.174275	0.174275	0.000777807		0.000777807	0.000777807	0.0195988		0.0195988	0.0195988
GL_mean	IBS	SBC	ModelA	N0	Dundee	across	BOPA2_12_31230	3H	3.3	1	0.0682479		0.0682479	0.0682479	1.91102e-06		1.91102e-06	1.91102e-06	0.00432822		0.00432822	0.00432822
GPEar_mean	IBS	SBC	ModelA	N1	Halle	across	BOPA1_3344_1147	3H	3.3	5	-0.39147	0.179659	-0.670153	-0.238426	0.00602961	0.00095392	0.00499268	0.00719726	0.000613316	0.000836801	4.56725e-05	0.00209402	0.458934	0.158206	1.36439
GPEar_mean	IBS	SBC	ModelA	N1	Dundee	across	BOPA2_12_31230	3H	3.3	1	-0.60368		-0.60368	-0.60368	3.10129e-05		3.10129e-05	3.10129e-05	0.0156169		0.0156169	0.0156169
GPEar_mean	IBS	SBC	ModelA	N1	Halle	across	BOPA2_12_31230	3H	3.3	1	-0.510737		-0.510737	-0.510737	9.1789e-08		9.1789e-08	9.1789e-08	0.00257688		0.00257688	0.00257688
GW_mean	IBS	SBC	ModelA	N0	Dundee	across	BOPA1_3344_1147	3H	3.3	1	-0.0110039		-0.0110039	-0.0110039	0.00040311		0.00040311	0.00040311	6.32208e-05		6.32208e-05	6.32208e-05
GW_mean	IBS	SBC	ModelA	N0	Halle	across	BOPA2_12_31230	3H	3.3	6	0.0182661	0.00244915	0.014616	0.0211614	0.00089678	0.000602177	0.000500501	0.00201555	0.00278701	0.00210279	0.00031118	0.00552215	0.134082	0.671488	0.754497
GW_mean	IBS	SBC	ModelA	N1	Halle	across	BOPA2_12_31230	3H	3.3	5	0.0247697	0.00427114	0.0172497	0.0279538	0.00020268	0.000237595	4.55896e-05	0.000621139	0.000857535	0.00058679	0.000126858	0.00166841	0.172434	1.17226	0.684276
TGW_mean	IBS	SBC	ModelA	N0	Dundee	across	BOPA1_3344_1147	3H	3.3	9	-0.491306	0.111217	-0.649185	-0.291796	0.00291326	0.000583068	0.00191399	0.00379282	0.00191662	0.00205494	3.36746e-05	0.00646144	0.22637	0.200143	1.07217
TGW_mean	IBS	SBC	ModelA	N0	Halle	across	BOPA1_3344_1147	3H	3.3	1	-0.537715		-0.537715	-0.537715	0.000488844		0.000488844	0.000488844	1.34966e-06		1.34966e-06	1.34966e-06
GW	IBS	SBC	ModelA	N1	Dundee	across	SCRI_RS_236235	1H	48.3	39	-0.0266729	0.00503529	-0.0371937	-0.0155096	0.0101941	0.00306011	0.00416773	0.0182073	0.0121655	0.0130698	3.69081e-06	0.0582428	0.188779	0.300185	1.07433	QTL_1H-6	1_1	+
TGW_mean	IBS	SBC	ModelA	N1	Dundee	across	BOPA2_12_31230	3H	3.3	1	0.658425		0.658425	0.658425	7.88396e-07		7.88396e-07	7.88396e-07	0.00648244		0.00648244	0.00648244
SE_GL	IBS	SBC	ModelA	N1	Dundee	across	BOPA1_8224_561	1H	48.4	20	0.622578	0.157789	0.425619	1.18804	0.000546603	0.000442684	4.36613e-05	0.0020292	0.0027397	0.00208063	0	0.00617512	0.253445	0.809882	0.759438	QTL_1H-6	1_1	+
GR	IBS	SBC	ModelA	N1	Halle	across	SCRI_RS_151874	1H	48.4	25	-0.00502349	0.00121819	-0.00775156	-0.00260031	0.0442594	0.00427128	0.0364516	0.0513056	0.044348	0.0184657	0.0184903	0.0777802	0.242499	0.0965057	0.416382	QTL_1H-6	1_1	+
GR	IBS	SBC	ModelA	N1	Dundee	across	SCRI_RS_7813	1H	48.4	25	-0.00624854	0.00234592	-0.0123327	-0.0031933	0.0283529	0.00432181	0.0186544	0.0347393	0.0300167	0.0186858	0.00850509	0.0774999	0.375436	0.15243	0.622515	QTL_1H-6	1_1	+
GA_mean	IBS	SBC	ModelA	N0	Dundee	across	SCRI_RS_168359	5H	3.3	10	0.240929	0.0486114	0.162916	0.301741	0.00348869	0.00122015	0.00175588	0.00535878	0.00254229	0.00317691	1.20972e-05	0.00918392	0.201767	0.349746	1.24963
GA_mean	IBS	SBC	ModelA	N0	Halle	across	SCRI_RS_168359	5H	3.3	1	0.178828		0.178828	0.178828	6.27749e-05		6.27749e-05	6.27749e-05	2.60079e-06		2.60079e-06	2.60079e-06
GA_mean	IBS	SBC	ModelA	N1	Dundee	across	SCRI_RS_168359	5H	3.3	16	0.250361	0.0511582	0.165921	0.370805	0.00411009	0.00146913	0.00166536	0.00702951	0.00534505	0.00618452	8.01828e-06	0.0191266	0.204338	0.357445	1.15706
GA_mean	IBS	SBC	ModelA	N1	Halle	across	SCRI_RS_168359	5H	3.3	4	0.204628	0.0448858	0.161994	0.246858	0.000616424	0.000688093	6.09384e-05	0.00158299	0.00546492	0.00503848	0.000148149	0.0105439	0.219353	1.11627	0.921967
GL_mean	IBS	SBC	ModelA	N0	Dundee	across	SCRI_RS_168359	5H	3.3	1	0.0674314		0.0674314	0.0674314	0.00153413		0.00153413	0.00153413	0.00162947		0.00162947	0.00162947
GL_mean	IBS	SBC	ModelA	N0	Halle	across	SCRI_RS_168359	5H	3.3	1	-0.0631771		-0.0631771	-0.0631771	0.00216233		0.00216233	0.00216233	0.00270692		0.00270692	0.00270692
GL_mean	IBS	SBC	ModelA	N1	Halle	across	SCRI_RS_168359	5H	3.3	1	0.0681296		0.0681296	0.0681296	0.00122049		0.00122049	0.00122049	0.0114862		0.0114862	0.0114862
GPEar_mean	IBS	SBC	ModelA	N1	Dundee	across	SCRI_RS_168359	5H	3.3	4	0.432159	0.0516172	0.385259	0.479392	0.0134361	0.00185636	0.0108023	0.0148959	0.00939418	0.00660011	0.0051776	0.0191118	0.11944	0.138162	0.702575
GPEar_mean	IBS	SBC	ModelA	N1	Halle	across	SCRI_RS_168359	5H	3.3	1	0.304388		0.304388	0.304388	0.00439123		0.00439123	0.00439123	0.000688379		0.000688379	0.000688379
GW_mean	IBS	SBC	ModelA	N0	Halle	across	SCRI_RS_168359	5H	3.3	3	0.0179446	0.00492393	0.0131957	0.0230266	0.000204589	0.000139911	4.63672e-05	0.000311976	0.00438078	0.00323725	0.00103428	0.00749641	0.274396	0.683865	0.738966
SE_GLn_mean	IBS	SBC	ModelA	N1	Dundee	across	SCRI_RS_168359	5H	3.3	1	-0.100359		-0.100359	-0.100359	0.00797825		0.00797825	0.00797825	2.03571e-06		2.03571e-06	2.03571e-06
TGW_mean	IBS	SBC	ModelA	N0	Halle	across	SCRI_RS_168359	5H	3.3	9	0.544217	0.10255	0.383243	0.697458	0.000211117	0.00034921	8.35446e-06	0.00100137	0.00382075	0.00352923	0.000471437	0.0119541	0.188436	1.65411	0.923702
TGW_mean	IBS	SBC	ModelA	N1	Dundee	across	SCRI_RS_168359	5H	3.3	18	0.527853	0.0958295	0.348311	0.699353	0.00274896	0.00101579	0.0013925	0.00465873	0.00172163	0.00178947	0.000118088	0.00502448	0.181546	0.369519	1.03941
TGW_mean	IBS	SBC	ModelA	N1	Halle	across	SCRI_RS_168359	5H	3.3	1	0.493268		0.493268	0.493268	1.82346e-05		1.82346e-05	1.82346e-05	0.0292072		0.0292072	0.0292072
W_L_mean	IBS	SBC	ModelA	N0	Halle	across	SCRI_RS_168359	5H	3.3	2	0.00397359	0.00117125	0.00314539	0.00480179	0.00192282	0.00012279	0.001836	0.00200965	0.00199463	0.000551287	0.00160481	0.00238445	0.294758	0.0638594	0.276386
SE_GL	IBS	SBC	ModelA	N1	Dundee	across	BOPA2_12_31134	1H	48.5	49	-0.350451	0.119218	-0.603546	-0.171488	0.000142223	0.000223686	1.81867e-08	0.00118012	0.00224772	0.00288313	3.95233e-07	0.0137911	0.340184	1.57279	1.28269	QTL_1H-6	1_1	+
GA	IBS	SBC	ModelA	N0	Halle	across	BOPA2_12_31134	1H	48.5	28	0.485904	0.0886992	0.295821	0.647961	0.0218327	0.00356307	0.0164322	0.0320602	0.0198012	0.0112427	0.000772604	0.0432415	0.182545	0.163199	0.567778	QTL_1H-6	1_1
GA_mean	IBS	SBC	ModelA	N0	Halle	across	BOPA1_3692_940	2H	3.4	1	-0.546822		-0.546822	-0.546822	0.000299171		0.000299171	0.000299171	0		0	0
GA_mean	IBS	SBC	ModelA	N1	Dundee	across	BOPA1_3692_940	2H	3.4	1	-0.997565		-0.997565	-0.997565	0.00297475		0.00297475	0.00297475	0.000726124		0.000726124	0.000726124
GA_mean	IBS	SBC	ModelA	N1	Halle	across	BOPA1_3692_940	2H	3.4	7	-0.628901	0.170848	-0.965946	-0.475426	0.00401461	0.000659729	0.00305751	0.00511876	0.0032649	0.00177884	0.00109547	0.00644403	0.271661	0.164332	0.544838
GL_mean	IBS	SBC	ModelA	N1	Dundee	across	BOPA1_3692_940	2H	3.4	1	-0.30056		-0.30056	-0.30056	0.00375063		0.00375063	0.00375063	7.10231e-06		7.10231e-06	7.10231e-06
GPEar_mean	IBS	SBC	ModelA	N0	Dundee	across	BOPA1_3692_940	2H	3.4	1	-1.07851		-1.07851	-1.07851	0.00175901		0.00175901	0.00175901	0.00440569		0.00440569	0.00440569
GW_mean	IBS	SBC	ModelA	N0	Halle	across	BOPA1_3692_940	2H	3.4	10	-0.0687009	0.0137111	-0.0943597	-0.0569996	0.000448651	0.000281518	0.000189547	0.00110611	0.000447972	0.000584489	0	0.00154553	0.199576	0.627477	1.30474
SE_GLn_mean	IBS	SBC	ModelA	N0	Dundee	across	BOPA1_3692_940	2H	3.4	1	0.271987		0.271987	0.271987	0.00324967		0.00324967	0.00324967	0.00100235		0.00100235	0.00100235
SE_GLn_mean	IBS	SBC	ModelA	N1	Dundee	across	BOPA1_3692_940	2H	3.4	1	-0.412642		-0.412642	-0.412642	2.62316e-06		2.62316e-06	2.62316e-06	0.00377406		0.00377406	0.00377406
SE_GWn_mean	IBS	SBC	ModelA	N1	Dundee	across	BOPA1_3692_940	2H	3.4	1	0.0201823		0.0201823	0.0201823	0.00241078		0.00241078	0.00241078	5.91931e-05		5.91931e-05	5.91931e-05
TGW_mean	IBS	SBC	ModelA	N0	Halle	across	BOPA1_3692_940	2H	3.4	2	-1.57797	0.117137	-1.6608	-1.49514	0.000395849	0.0001305	0.000303571	0.000488126	0.00137302	0.00135993	0.000411399	0.00233463	0.0742328	0.329671	0.99047
W_L_mean	IBS	SBC	ModelA	N0	Dundee	across	BOPA1_3692_940	2H	3.4	1	0.0115894		0.0115894	0.0115894	0.000434371		0.000434371	0.000434371	0.000779002		0.000779002	0.000779002
W_L_mean	IBS	SBC	ModelA	N0	Halle	across	BOPA1_3692_940	2H	3.4	1	-0.0100719		-0.0100719	-0.0100719	7.1247e-05		7.1247e-05	7.1247e-05	3.21187e-05		3.21187e-05	3.21187e-05
W_L_mean	IBS	SBC	ModelA	N1	Dundee	across	BOPA1_3692_940	2H	3.4	2	0.0108791	0.000592839	0.0104599	0.0112983	0.00320633	0.000105897	0.00313145	0.00328121	0.000184158	0.000260439	1.20632e-16	0.000368317	0.0544932	0.0330275	1.41421
Yld_mean	IBS	SBC	ModelA	N1	Halle	across	BOPA1_3692_940	2H	3.4	1	34.2148		34.2148	34.2148	0.000522005		0.000522005	0.000522005	0.000153393		0.000153393	0.000153393
GA_mean	IBS	SBC	ModelA	N1	Halle	across	BOPA1_4547_1677	6H	3.4	1	-0.234328		-0.234328	-0.234328	0.0115818		0.0115818	0.0115818	0.000357182		0.000357182	0.000357182
GA_mean	IBS	SBC	ModelA	N0	Halle	across	SCRI_RS_194048	6H	3.4	1	0.399833		0.399833	0.399833	0.00693568		0.00693568	0.00693568	0.00137719		0.00137719	0.00137719
GA_mean	IBS	SBC	ModelA	N1	Dundee	across	SCRI_RS_194048	6H	3.4	1	0.251509		0.251509	0.251509	0.00186662		0.00186662	0.00186662	0.00599358		0.00599358	0.00599358
GA_mean	IBS	SBC	ModelA	N1	Halle	across	SCRI_RS_194048	6H	3.4	1	0.144399		0.144399	0.144399	0.00469693		0.00469693	0.00469693	0.00897091		0.00897091	0.00897091
GL_mean	IBS	SBC	ModelA	N0	Dundee	across	BOPA1_4547_1677	6H	3.4	1	-0.05483		-0.05483	-0.05483	0.0044925		0.0044925	0.0044925	0.000410089		0.000410089	0.000410089
GW_mean	IBS	SBC	ModelA	N0	Halle	across	BOPA1_4547_1677	6H	3.4	2	-0.0118699	0.00197651	-0.0132675	-0.0104723	0.00811336	0.00164816	0.00694793	0.00927878	0.00107902	0.00139085	9.55388e-05	0.0020625	0.166515	0.203142	1.289
GW_mean	IBS	SBC	ModelA	N1	Dundee	across	BOPA1_4547_1677	6H	3.4	1	0.0189603		0.0189603	0.0189603	0.000485245		0.000485245	0.000485245	0.0125263		0.0125263	0.0125263
GW_mean	IBS	SBC	ModelA	N1	Halle	across	BOPA1_4547_1677	6H	3.4	1	-0.0189829		-0.0189829	-0.0189829	0.0155542		0.0155542	0.0155542	0.000552124		0.000552124	0.000552124
GW_mean	IBS	SBC	ModelA	N0	Halle	across	SCRI_RS_194048	6H	3.4	1	-0.0128737		-0.0128737	-0.0128737	0.00615088		0.00615088	0.00615088	0.00251207		0.00251207	0.00251207
GW_mean	IBS	SBC	ModelA	N1	Dundee	across	SCRI_RS_194048	6H	3.4	1	0.00942432		0.00942432	0.00942432	0.00116157		0.00116157	0.00116157	0.0241822		0.0241822	0.0241822
SE_GLn_mean	IBS	SBC	ModelA	N0	Dundee	across	BOPA1_4547_1677	6H	3.4	13	0.0597137	0.00813151	0.0473407	0.0690329	0.00376592	0.00128411	0.00202133	0.00569672	0.00152592	0.00132575	5.22005e-05	0.00372429	0.136175	0.340983	0.868817
SE_GLn_mean	IBS	SBC	ModelA	N0	Dundee	across	SCRI_RS_194048	6H	3.4	1	0.0441047		0.0441047	0.0441047	0.00153775		0.00153775	0.00153775	0.000646506		0.000646506	0.000646506
SE_GWn_mean	IBS	SBC	ModelA	N0	Dundee	across	BOPA1_4547_1677	6H	3.4	2	-0.00490686	0.000264638	-0.00509399	-0.00471973	0.00557632	0.000495077	0.00522625	0.00592639	0.0201527	0.000694577	0.0196615	0.0206438	0.0539321	0.0887821	0.0344657
SE_GWn_mean	IBS	SBC	ModelA	N0	Dundee	across	SCRI_RS_194048	6H	3.4	5	-0.00438486	0.00150371	-0.00705133	-0.00350038	0.00207574	0.00271639	0.000388772	0.00686704	0.00693744	0.0120737	0.000595607	0.0284449	0.342933	1.30863	1.74038
TGW_mean	IBS	SBC	ModelA	N1	Halle	across	BOPA1_4547_1677	6H	3.4	3	-0.583406	0.172745	-0.781325	-0.462957	0.0167934	0.00354722	0.0128524	0.0197305	0.00785095	0.0098042	0.0009564	0.0190746	0.296097	0.211227	1.24879
W_L_mean	IBS	SBC	ModelA	N0	Dundee	across	BOPA1_4547_1677	6H	3.4	2	0.00344137	0.000255715	0.00326055	0.00362219	0.00172027	0.0015455	0.000627435	0.0028131	0.00419514	0.00511199	0.000580419	0.00780986	0.0743063	0.898406	1.21855
W_L_mean	IBS	SBC	ModelA	N0	Halle	across	SCRI_RS_194048	6H	3.4	1	-0.00614161		-0.00614161	-0.00614161	0.000378606		0.000378606	0.000378606	5.76128e-06		5.76128e-06	5.76128e-06
SE_GW	IBS	SBC	ModelA	N1	Halle	across	SCRI_RS_122889	1H	48.5	28	0.00449367	0.00111075	0.00247679	0.00771949	0.0253215	0.00428243	0.0178732	0.0382236	0.0183712	0.012071	0.00144313	0.0500061	0.247182	0.169123	0.657061	QTL_1H-6	1_1
SE_GW	IBS	SBC	ModelA	N0	Halle	across	BOPA1_3689_1101	1H	49.1	59	0.00528193	0.00214329	0.00280273	0.0158051	0.0383148	0.00550833	0.0272349	0.0501672	0.0353173	0.0213955	0.00451554	0.0893255	0.405777	0.143765	0.605809	QTL_1H-6	1_1
SE_GW	IBS	SBC	ModelA	N0	Halle	across	BOPA2_12_30406	1H	49.1	28	0.00587036	0.00116515	0.00349433	0.00781197	0.0312455	0.00445373	0.0233956	0.0401487	0.0304852	0.0170061	0.0056715	0.0692633	0.198481	0.14254	0.55785	QTL_1H-6	1_1
GR	IBS	SBC	ModelA	N1	Dundee	across	BOPA1_3689_1101	1H	49.1	25	-0.00500569	0.00103392	-0.00723912	-0.0034589	0.029968	0.00460959	0.0217613	0.0392661	0.0214534	0.0131758	0.000481843	0.0542378	0.206549	0.153817	0.61416	QTL_1H-6	1_1
GW	IBS	SBC	ModelA	N1	Halle	across	SCRI_RS_109060	1H	49.4	62	-0.0293667	0.0120905	-0.0731357	-0.0128204	0.0374809	0.00551417	0.0268008	0.0520519	0.0366954	0.0204216	0.00327505	0.090584	0.411707	0.147119	0.556517	QTL_1H-6	1_1
W_L	IBS	SBC	ModelA	N0	Halle	across	SCRI_RS_109060	1H	49.4	23	-0.00456598	0.00117189	-0.00697461	-0.00272857	0.0676366	0.00587438	0.0572637	0.0818978	0.0646671	0.0215217	0.0203002	0.103805	0.256656	0.0868521	0.332807	QTL_1H-6	1_1
TGW	IBS	SBC	ModelA	N1	Halle	across	BOPA1_7284_710	1H	49.6	25	-0.594418	0.126443	-0.922317	-0.35556	0.0113423	0.00352968	0.0053693	0.0201123	0.0107464	0.0120322	0.000404192	0.0461496	0.212717	0.311196	1.11964	QTL_1H-6	1_1
GA	IBS	SBC	ModelA	N0	Dundee	across	SCRI_RS_148600	1H	50.4	21	-0.264393	0.0691475	-0.375411	-0.168841	0.00993952	0.00259372	0.00452329	0.0146095	0.00700038	0.00873768	2.38912e-06	0.0375222	0.261533	0.26095	1.24817	QTL_1H-6	1_1
SE_GW	IBS	SBC	ModelA	N0	Dundee	across	BOPA1_7800_594	1H	50.6	59	-0.0315885	0.00567992	-0.0491743	-0.0214856	0.00101279	0.000875588	6.94734e-08	0.0034326	0.00649132	0.00892284	0	0.0368407	0.17981	0.864529	1.37458	QTL_1H-6	1_1
GA	IBS	SBC	ModelA	N1	Halle	across	SCRI_RS_161643	1H	50.8	35	-1.65258	1.42842	-8.31468	-0.705797	0.0171072	0.00602238	0.00546579	0.0332742	0.0245952	0.0250398	0	0.080051	0.864362	0.352037	1.01808	QTL_1H-6	1_1
GA_mean	IBS	SBC	ModelA	N0	Halle	across	BOPA1_3026_1011	4H	3.5	1	-0.232492		-0.232492	-0.232492	0.00458077		0.00458077	0.00458077	0.000889193		0.000889193	0.000889193
GA_mean	IBS	SBC	ModelA	N1	Dundee	across	BOPA1_3026_1011	4H	3.5	3	-0.262728	0.0219503	-0.284588	-0.240689	0.00526452	0.000571737	0.00469247	0.00583594	0.000387427	0.000664041	5.90389e-07	0.00115419	0.0835477	0.108602	1.71398
GA_mean	IBS	SBC	ModelA	N0	Halle	across	BOPA2_12_11020	4H	3.5	3	-0.29306	0.116529	-0.426757	-0.21307	0.00483311	0.000870052	0.00409129	0.00579076	0.00588823	0.0035428	0.00213757	0.00917808	0.397627	0.180019	0.601675
GA_mean	IBS	SBC	ModelA	N1	Halle	across	BOPA2_12_11020	4H	3.5	1	-0.187228		-0.187228	-0.187228	0.0039736		0.0039736	0.0039736	0.0149484		0.0149484	0.0149484
GA_mean	IBS	SBC	ModelA	N0	Dundee	across	BOPA2_12_20274	4H	3.5	1	-0.584951		-0.584951	-0.584951	0.0101872		0.0101872	0.0101872	0.00163996		0.00163996	0.00163996
GA_mean	IBS	SBC	ModelA	N0	Halle	across	BOPA2_12_31458	4H	3.5	4	-0.166846	0.0516815	-0.242902	-0.127502	0.0140348	0.00409285	0.00899514	0.0179276	0.0133228	0.0166146	0.000105851	0.0363952	0.309756	0.291621	1.24708
GA_mean	IBS	SBC	ModelA	N1	Halle	across	BOPA2_12_31458	4H	3.5	1	-0.18918		-0.18918	-0.18918	0.0173381		0.0173381	0.0173381	5.9375e-06		5.9375e-06	5.9375e-06
GA_mean	IBS	SBC	ModelA	N0	Halle	across	SCRI_RS_100278	4H	3.5	4	0.209042	0.063288	0.140834	0.291788	0.00219196	0.00102883	0.000827163	0.00328836	0.00246846	0.00412523	9.87942e-05	0.00864113	0.302753	0.469368	1.67117
GA_mean	IBS	SBC	ModelA	N1	Halle	across	SCRI_RS_100278	4H	3.5	9	0.209304	0.0486929	0.162679	0.320056	0.000360603	0.000407159	2.44962e-06	0.00090335	0.00431269	0.00400152	3.37242e-06	0.00951574	0.232641	1.12911	0.927847
GA_mean	IBS	SBC	ModelA	N1	Dundee	across	SCRI_RS_203148	4H	3.5	1	-0.402362		-0.402362	-0.402362	0.00415797		0.00415797	0.00415797	0.00480191		0.00480191	0.00480191
GA_mean	IBS	SBC	ModelA	N0	Halle	across	SCRI_RS_206744	4H	3.5	2	-0.247668	0.0666046	-0.294764	-0.200571	0.00441868	0.00365948	0.00183103	0.00700632	0.00787061	0.00373698	0.00522816	0.0105131	0.268927	0.828184	0.474802
GA_mean	IBS	SBC	ModelA	N1	Dundee	across	SCRI_RS_206744	4H	3.5	1	-0.246775		-0.246775	-0.246775	0.0033998		0.0033998	0.0033998	0.000482967		0.000482967	0.000482967
GA_mean	IBS	SBC	ModelA	N0	Halle	across	SCRI_RS_219136	4H	3.5	3	-0.241542	0.0264583	-0.269951	-0.217605	0.000206269	7.4447e-05	0.000122078	0.000263405	0.0132137	0.00271025	0.0100911	0.0149549	0.109539	0.360921	0.205109
GA_mean	IBS	SBC	ModelA	N1	Dundee	across	SCRI_RS_219136	4H	3.5	1	-0.206179		-0.206179	-0.206179	0.00330321		0.00330321	0.00330321	0.0126524		0.0126524	0.0126524
GA_mean	IBS	SBC	ModelA	N1	Halle	across	SCRI_RS_219136	4H	3.5	1	-0.221932		-0.221932	-0.221932	0.00184116		0.00184116	0.00184116	0.00689712		0.00689712	0.00689712
GA_mean	IBS	SBC	ModelA	N1	Dundee	across	SCRI_RS_231066	4H	3.5	2	0.314141	0.00882202	0.307903	0.320379	0.000377023	0.00033344	0.000141245	0.0006128	0.00212822	0.00284495	0.000116536	0.00413991	0.028083	0.884403	1.33677
GA_mean	IBS	SBC	ModelA	N1	Halle	across	SCRI_RS_231066	4H	3.5	2	0.217712	0.00147706	0.216668	0.218756	0.00085735	9.3411e-05	0.000791298	0.000923401	0.00390443	0.00208242	0.00243194	0.00537692	0.00678447	0.108953	0.533347
GL_mean	IBS	SBC	ModelA	N0	Dundee	across	BOPA1_3026_1011	4H	3.5	7	0.0698473	0.0164055	0.0527659	0.102808	0.00412377	0.00153445	0.0022317	0.00624885	0.00208771	0.00199168	2.0794e-05	0.00589091	0.234877	0.372099	0.954005
GL_mean	IBS	SBC	ModelA	N1	Dundee	across	BOPA1_3026_1011	4H	3.5	3	-0.0970006	0.0556827	-0.1608	-0.0581863	0.000159975	0.000111467	8.50732e-05	0.000288075	0.00215408	0.00166118	0.000263697	0.00338094	0.574045	0.696777	0.771175
GL_mean	IBS	SBC	ModelA	N0	Dundee	across	BOPA1_6133_774	4H	3.5	1	0.0582617		0.0582617	0.0582617	0.00276714		0.00276714	0.00276714	0.00664157		0.00664157	0.00664157
GL_mean	IBS	SBC	ModelA	N1	Dundee	across	BOPA1_6133_774	4H	3.5	1	-0.10288		-0.10288	-0.10288	0.000561909		0.000561909	0.000561909	0.00496558		0.00496558	0.00496558
GL_mean	IBS	SBC	ModelA	N0	Halle	across	BOPA2_12_11020	4H	3.5	1	-0.0948691		-0.0948691	-0.0948691	0.000249235		0.000249235	0.000249235	0.000279494		0.000279494	0.000279494
GL_mean	IBS	SBC	ModelA	N1	Dundee	across	BOPA2_12_31458	4H	3.5	14	-0.0682183	0.0123763	-0.0939155	-0.0488602	0.00143503	0.00107675	5.15622e-05	0.00369266	0.00372852	0.00405401	0.000135051	0.011733	0.181421	0.75033	1.0873
GL_mean	IBS	SBC	ModelA	N0	Halle	across	BOPA2_12_31486	4H	3.5	1	0.122726		0.122726	0.122726	0.00140366		0.00140366	0.00140366	0.00877295		0.00877295	0.00877295
GL_mean	IBS	SBC	ModelA	N0	Halle	across	SCRI_RS_100278	4H	3.5	8	0.0682721	0.00818368	0.0579662	0.0803506	0.000344321	0.000265089	1.09943e-05	0.000807549	0.00196563	0.00346807	5.05868e-06	0.0100035	0.119869	0.769888	1.76436
GL_mean	IBS	SBC	ModelA	N1	Halle	across	SCRI_RS_100278	4H	3.5	3	0.0742842	0.0110747	0.0651255	0.0865925	0.0022937	0.000764052	0.00146832	0.00297627	0.00102991	0.00102022	0.00037776	0.00220562	0.149086	0.333108	0.990597
GL_mean	IBS	SBC	ModelA	N0	Halle	across	SCRI_RS_203148	4H	3.5	1	-0.188276		-0.188276	-0.188276	3.98418e-05		3.98418e-05	3.98418e-05	0.00377287		0.00377287	0.00377287
GL_mean	IBS	SBC	ModelA	N1	Dundee	across	SCRI_RS_206744	4H	3.5	1	-0.0836065		-0.0836065	-0.0836065	0.000373095		0.000373095	0.000373095	0.000943851		0.000943851	0.000943851
GL_mean	IBS	SBC	ModelA	N1	Halle	across	SCRI_RS_206744	4H	3.5	2	0.070085	0.0124191	0.0613033	0.0788667	0.00101664	0.000607721	0.000586914	0.00144636	0.000567086	0.000145025	0.000464538	0.000669635	0.177201	0.597776	0.255737
GL_mean	IBS	SBC	ModelA	N0	Dundee	across	SCRI_RS_231066	4H	3.5	1	0.125671		0.125671	0.125671	0.00370048		0.00370048	0.00370048	0.000846081		0.000846081	0.000846081
GL_mean	IBS	SBC	ModelA	N1	Halle	across	SCRI_RS_231066	4H	3.5	2	0.0998494	0.00510079	0.0962426	0.103456	0.000114089	0.00011645	3.17465e-05	0.000196432	0.00040582	0.000549818	1.70403e-05	0.0007946	0.0510848	1.02069	1.35483
GPEar_mean	IBS	SBC	ModelA	N1	Halle	across	BOPA1_3026_1011	4H	3.5	1	0.470603		0.470603	0.470603	0.00394299		0.00394299	0.00394299	1.01673e-05		1.01673e-05	1.01673e-05
GPEar_mean	IBS	SBC	ModelA	N0	Dundee	across	BOPA2_12_11020	4H	3.5	1	-0.451935		-0.451935	-0.451935	0.000756117		0.000756117	0.000756117	0.00190307		0.00190307	0.00190307
GPEar_mean	IBS	SBC	ModelA	N0	Halle	across	BOPA2_12_11020	4H	3.5	3	-0.543508	0.0728278	-0.611064	-0.466359	0.00146583	0.000416058	0.000989007	0.0017551	0.000595211	0.00101592	6.09524e-06	0.00176829	0.133996	0.283839	1.70682
GPEar_mean	IBS	SBC	ModelA	N1	Dundee	across	BOPA2_12_20274	4H	3.5	1	-1.28941		-1.28941	-1.28941	0.0094181		0.0094181	0.0094181	0.0298199		0.0298199	0.0298199
GPEar_mean	IBS	SBC	ModelA	N1	Halle	across	BOPA2_12_20274	4H	3.5	1	-2.17308		-2.17308	-2.17308	0.0795982		0.0795982	0.0795982	0.0165595		0.0165595	0.0165595
GPEar_mean	IBS	SBC	ModelA	N0	Halle	across	BOPA2_12_31458	4H	3.5	16	-0.605894	0.183587	-0.947964	-0.249604	0.000387891	0.000445678	8.36445e-07	0.00175987	0.00409133	0.00534784	1.41615e-05	0.0166955	0.303001	1.14898	1.30711
GPEar_mean	IBS	SBC	ModelA	N1	Halle	across	BOPA2_12_31458	4H	3.5	5	-0.62772	0.0926684	-0.708732	-0.479414	0.000387695	0.000387783	1.30076e-05	0.000958632	0.00512886	0.00908422	7.68708e-05	0.0212325	0.147627	1.00023	1.7712
GPEar_mean	IBS	SBC	ModelA	N1	Halle	across	SCRI_RS_100278	4H	3.5	1	0.417434		0.417434	0.417434	0.0105121		0.0105121	0.0105121	0.00427521		0.00427521	0.00427521
GPEar_mean	IBS	SBC	ModelA	N0	Dundee	across	SCRI_RS_145228	4H	3.5	1	1.43015		1.43015	1.43015	0.0277517		0.0277517	0.0277517	0.0373565		0.0373565	0.0373565
GPE	IBS	SBC	ModelA	N1	Halle	across	SCRI_RS_161643	1H	50.8	45	13.7861	8.90384	2.81891	36.532	0.0980601	0.0307023	0.0398382	0.196659	0.0914019	0.116279	0	0.344572	0.645857	0.313096	1.27217	QTL_1H-6	1_1
GPEar_mean	IBS	SBC	ModelA	N0	Dundee	across	SCRI_RS_203148	4H	3.5	19	1.093	0.359088	0.649294	1.73529	0.0143401	0.00590578	0.0025652	0.0258712	0.0131584	0.0159716	0.000190169	0.0648101	0.328534	0.411837	1.21379
GPEar_mean	IBS	SBC	ModelA	N0	Halle	across	SCRI_RS_203148	4H	3.5	3	0.923488	0.107472	0.813862	1.02867	0.0311279	0.0166622	0.0177076	0.0497774	0.0377471	0.0226826	0.0210109	0.063563	0.116376	0.535281	0.600908
GPEar_mean	IBS	SBC	ModelA	N1	Halle	across	SCRI_RS_203148	4H	3.5	2	1.01814	0.260362	0.83404	1.20225	0.0316461	0.00549692	0.0277592	0.035533	0.0377997	0.0209678	0.0229733	0.0526262	0.255722	0.1737	0.554706
GPEar_mean	IBS	SBC	ModelA	N0	Halle	across	SCRI_RS_206744	4H	3.5	1	0.49176		0.49176	0.49176	0.0053878		0.0053878	0.0053878	0.00804607		0.00804607	0.00804607
GPEar_mean	IBS	SBC	ModelA	N1	Halle	across	SCRI_RS_206744	4H	3.5	1	0.346923		0.346923	0.346923	0.00693132		0.00693132	0.00693132	0.0103622		0.0103622	0.0103622
GPEar_mean	IBS	SBC	ModelA	N0	Dundee	across	SCRI_RS_219136	4H	3.5	8	-0.652599	0.119891	-0.790207	-0.468828	0.000893203	0.00107789	3.21471e-05	0.00311996	0.00422184	0.00547084	0.000159701	0.0168261	0.183713	1.20677	1.29584
GPEar_mean	IBS	SBC	ModelA	N1	Dundee	across	SCRI_RS_219136	4H	3.5	2	-0.573352	0.125288	-0.661944	-0.48476	0.0007828	4.4805e-05	0.000751118	0.000814482	0.00321534	0.00123223	0.00234402	0.00408665	0.218519	0.0572369	0.383235
GW_mean	IBS	SBC	ModelA	N1	Dundee	across	BOPA1_3026_1011	4H	3.5	2	-0.0173507	0.000917454	-0.0179995	-0.016702	0.0192105	0.0027047	0.017298	0.021123	0.00428106	0.00595918	6.72822e-05	0.00849484	0.052877	0.140792	1.39199
GW_mean	IBS	SBC	ModelA	N1	Halle	across	BOPA1_3026_1011	4H	3.5	1	0.0165487		0.0165487	0.0165487	0.0260659		0.0260659	0.0260659	0.0244286		0.0244286	0.0244286
GW_mean	IBS	SBC	ModelA	N1	Halle	across	BOPA1_6133_774	4H	3.5	1	0.0157739		0.0157739	0.0157739	0.032801		0.032801	0.032801	0.00982783		0.00982783	0.00982783
GW_mean	IBS	SBC	ModelA	N0	Dundee	across	BOPA2_12_11020	4H	3.5	1	-0.0176823		-0.0176823	-0.0176823	0.0016695		0.0016695	0.0016695	0.00135239		0.00135239	0.00135239
GW_mean	IBS	SBC	ModelA	N1	Dundee	across	BOPA2_12_11020	4H	3.5	4	-0.0209107	0.00238641	-0.0243868	-0.0192317	0.0143828	0.00301633	0.0109591	0.0173511	0.0110112	0.0108546	0.000959277	0.0247194	0.114124	0.209718	0.985772
GW_mean	IBS	SBC	ModelA	N1	Halle	across	BOPA2_12_11020	4H	3.5	2	-0.0248368	0.00465004	-0.0281249	-0.0215487	0.0170315	0.00358314	0.0144978	0.0195651	0.00688757	0.00884319	0.000634487	0.0131407	0.187224	0.210384	1.28394
GW_mean	IBS	SBC	ModelA	N0	Dundee	across	BOPA2_12_20274	4H	3.5	4	-0.0501562	0.00644702	-0.0566147	-0.0416429	0.00945262	0.00160436	0.00806273	0.0113784	0.0175209	0.00767071	0.00837165	0.0265788	0.128539	0.169727	0.437802
GW_mean	IBS	SBC	ModelA	N0	Halle	across	BOPA2_12_20274	4H	3.5	2	-0.0956707	0.0426974	-0.125862	-0.065479	0.00988934	0.00532437	0.00612444	0.0136542	0.0101782	0.0140398	0.00025057	0.0201058	0.446296	0.538395	1.3794
GW_mean	IBS	SBC	ModelA	N1	Dundee	across	BOPA2_12_20274	4H	3.5	14	-0.0590231	0.0147393	-0.0860752	-0.0395224	0.0144232	0.00583782	0.00535151	0.0269172	0.0195561	0.0211612	1.05801e-06	0.0712844	0.24972	0.404752	1.08208
GW_mean	IBS	SBC	ModelA	N1	Halle	across	BOPA2_12_20274	4H	3.5	1	-0.0868773		-0.0868773	-0.0868773	0.0183424		0.0183424	0.0183424	4.16201e-06		4.16201e-06	4.16201e-06
GPE	IBS	SBC	ModelA	N0	Halle	across	SCRI_RS_161643	1H	50.8	42	8.29172	7.86403	-8.27823	31.9574	0.0921354	0.031162	0.0189714	0.186231	0.0873583	0.117621	0	0.35907	0.94842	0.338219	1.34642	QTL_1H-6	1_1
GL	IBS	SBC	ModelA	N0	Halle	across	SCRI_RS_56976	1H	52.3	28	0.0941723	0.0210685	0.053657	0.138246	0.0471168	0.0051448	0.0357896	0.0588522	0.0395112	0.017911	0.00747776	0.0888656	0.223723	0.109192	0.453316	QTL_1H-6	1_1
GW_mean	IBS	SBC	ModelA	N0	Dundee	across	BOPA2_12_31486	4H	3.5	2	-0.0256211	0.00429614	-0.0286589	-0.0225833	0.0119762	0.00592571	0.00778607	0.0161663	0.0077045	0.00691467	0.00281509	0.0125939	0.16768	0.494791	0.897485
GW_mean	IBS	SBC	ModelA	N0	Dundee	across	SCRI_RS_145228	4H	3.5	1	-0.058599		-0.058599	-0.058599	0.00429462		0.00429462	0.00429462	0.00484121		0.00484121	0.00484121
GW_mean	IBS	SBC	ModelA	N0	Halle	across	SCRI_RS_145228	4H	3.5	1	0.0735416		0.0735416	0.0735416	0.000224083		0.000224083	0.000224083	0.00356313		0.00356313	0.00356313
GW_mean	IBS	SBC	ModelA	N1	Halle	across	SCRI_RS_145228	4H	3.5	5	-0.0762328	0.0197962	-0.0992084	-0.0599329	0.00208843	0.00192308	0.000171115	0.00468006	0.011925	0.0157898	1.38198e-05	0.038716	0.259682	0.920828	1.32409
GW_mean	IBS	SBC	ModelA	N1	Dundee	across	SCRI_RS_203148	4H	3.5	1	-0.0354595		-0.0354595	-0.0354595	0.00278992		0.00278992	0.00278992	9.51439e-06		9.51439e-06	9.51439e-06
GW_mean	IBS	SBC	ModelA	N1	Halle	across	SCRI_RS_203148	4H	3.5	1	0.0325825		0.0325825	0.0325825	0.000660915		0.000660915	0.000660915	0.000793517		0.000793517	0.000793517
GW_mean	IBS	SBC	ModelA	N1	Dundee	across	SCRI_RS_206744	4H	3.5	5	-0.0203966	0.0040689	-0.0246394	-0.0137658	0.0104649	0.0035985	0.00498105	0.0137991	0.0054657	0.00975064	0.000230814	0.0228433	0.199489	0.343863	1.78397
GW_mean	IBS	SBC	ModelA	N1	Halle	across	SCRI_RS_206744	4H	3.5	1	-0.0217498		-0.0217498	-0.0217498	0.0285347		0.0285347	0.0285347	0.00201349		0.00201349	0.00201349
GW_mean	IBS	SBC	ModelA	N0	Dundee	across	SCRI_RS_219136	4H	3.5	1	-0.0183592		-0.0183592	-0.0183592	7.88107e-05		7.88107e-05	7.88107e-05	0.000614725		0.000614725	0.000614725
GW_mean	IBS	SBC	ModelA	N0	Halle	across	SCRI_RS_219136	4H	3.5	1	-0.0296672		-0.0296672	-0.0296672	0.0147035		0.0147035	0.0147035	0.00220042		0.00220042	0.00220042
GW_mean	IBS	SBC	ModelA	N1	Dundee	across	SCRI_RS_219136	4H	3.5	4	-0.0250937	0.00584244	-0.0303992	-0.0199784	0.0137158	0.00346046	0.010938	0.0187742	0.00428267	0.00341143	0.000554228	0.00859093	0.232825	0.252297	0.796565
GW_mean	IBS	SBC	ModelA	N0	Dundee	across	SCRI_RS_231066	4H	3.5	2	0.0203805	5.51775e-05	0.0203415	0.0204195	0.00212104	0.00163269	0.000966553	0.00327552	0.00373093	0.00390036	0.000972961	0.0064889	0.00270737	0.769759	1.04541
GW_mean	IBS	SBC	ModelA	N0	Halle	across	SCRI_RS_231066	4H	3.5	2	0.0259237	0.000794194	0.0253622	0.0264853	0.000476668	0.000418402	0.000180813	0.000772523	0.00163415	0.00226862	2.99969e-05	0.0032383	0.0306358	0.877765	1.38825
SE_GLn_mean	IBS	SBC	ModelA	N1	Dundee	across	BOPA1_3026_1011	4H	3.5	2	0.0712865	0.0235494	0.0546345	0.0879384	0.00390556	0.00189187	0.0025678	0.00524332	0.00429326	0.00302505	0.00215423	0.0064323	0.330349	0.484405	0.704605
SE_GLn_mean	IBS	SBC	ModelA	N1	Dundee	across	BOPA1_6133_774	4H	3.5	1	0.0674996		0.0674996	0.0674996	0.000599573		0.000599573	0.000599573	0.00638701		0.00638701	0.00638701
SE_GLn_mean	IBS	SBC	ModelA	N0	Dundee	across	SCRI_RS_203148	4H	3.5	1	-0.109079		-0.109079	-0.109079	0.00751854		0.00751854	0.00751854	0.0114475		0.0114475	0.0114475
SE_GLn_mean	IBS	SBC	ModelA	N1	Dundee	across	SCRI_RS_219136	4H	3.5	1	-0.117786		-0.117786	-0.117786	0.00147522		0.00147522	0.00147522	0.0311837		0.0311837	0.0311837
SE_GLn_mean	IBS	SBC	ModelA	N0	Dundee	across	SCRI_RS_231066	4H	3.5	1	0.0903472		0.0903472	0.0903472	0.000245268		0.000245268	0.000245268	0.0427816		0.0427816	0.0427816
SE_GWn_mean	IBS	SBC	ModelA	N0	Halle	across	BOPA2_12_11020	4H	3.5	5	0.00525996	0.00113174	0.00386006	0.0066351	0.01066	0.00106001	0.00938349	0.0116948	0.0025784	0.00218673	0.000235414	0.005507	0.215161	0.099438	0.848096
SE_GWn_mean	IBS	SBC	ModelA	N0	Halle	across	BOPA2_12_11485	4H	3.5	13	-0.0111575	0.00206583	-0.0154455	-0.00881859	0.00183029	0.000999861	0.000500819	0.00369643	0.00262828	0.00169347	0.000572829	0.0066529	0.185152	0.546287	0.644326
SE_GWn_mean	IBS	SBC	ModelA	N1	Dundee	across	BOPA2_12_11485	4H	3.5	1	0.015289		0.015289	0.015289	0.00124084		0.00124084	0.00124084	0.00491922		0.00491922	0.00491922
SE_GWn_mean	IBS	SBC	ModelA	N1	Halle	across	BOPA2_12_20274	4H	3.5	1	-0.00941822		-0.00941822	-0.00941822	0.00859224		0.00859224	0.00859224	0.00359886		0.00359886	0.00359886
SE_GWn_mean	IBS	SBC	ModelA	N0	Halle	across	BOPA2_12_31458	4H	3.5	13	0.00425056	0.000475838	0.00351454	0.00496138	0.0207921	0.00289833	0.0176541	0.0275569	0.0212059	0.0095835	0.00284377	0.0346924	0.111947	0.139396	0.451927
SE_GWn_mean	IBS	SBC	ModelA	N1	Halle	across	BOPA2_12_31458	4H	3.5	14	0.00516897	0.000921027	0.00378549	0.00660423	0.0280178	0.00321236	0.0233178	0.0321058	0.024035	0.0122387	0.0108085	0.0443855	0.178184	0.114654	0.509205
SE_GWn_mean	IBS	SBC	ModelA	N0	Halle	across	SCRI_RS_145228	4H	3.5	3	0.0130322	0.000562788	0.0124417	0.0135624	0.00602564	0.00402499	0.00363486	0.0106727	0.00622587	0.00470949	0.000878625	0.00975651	0.0431843	0.667976	0.756438
SE_GWn_mean	IBS	SBC	ModelA	N1	Dundee	across	SCRI_RS_145228	4H	3.5	2	-0.0195212	0.00227757	-0.0211317	-0.0179107	0.00121216	0.000830169	0.000625141	0.00179918	0.00571279	0.00806253	1.17182e-05	0.0114139	0.116671	0.684868	1.41131
SE_GWn_mean	IBS	SBC	ModelA	N0	Dundee	across	SCRI_RS_203148	4H	3.5	1	0.00992826		0.00992826	0.00992826	0.0209677		0.0209677	0.0209677	0.00262124		0.00262124	0.00262124
SE_GWn_mean	IBS	SBC	ModelA	N0	Halle	across	SCRI_RS_206744	4H	3.5	1	-0.00395969		-0.00395969	-0.00395969	0.000529681		0.000529681	0.000529681	0.0471931		0.0471931	0.0471931
SE_GWn_mean	IBS	SBC	ModelA	N0	Halle	across	SCRI_RS_219136	4H	3.5	1	0.00417516		0.00417516	0.00417516	0.00598235		0.00598235	0.00598235	0.0210217		0.0210217	0.0210217
TGW_mean	IBS	SBC	ModelA	N0	Dundee	across	BOPA1_3026_1011	4H	3.5	1	0.401273		0.401273	0.401273	0.000541896		0.000541896	0.000541896	0.0100126		0.0100126	0.0100126
TGW_mean	IBS	SBC	ModelA	N0	Halle	across	BOPA1_3026_1011	4H	3.5	1	-1.12391		-1.12391	-1.12391	0.0458875		0.0458875	0.0458875	0.0224737		0.0224737	0.0224737
TGW_mean	IBS	SBC	ModelA	N1	Dundee	across	BOPA1_3026_1011	4H	3.5	1	-0.63141		-0.63141	-0.63141	0.0146158		0.0146158	0.0146158	0.00887563		0.00887563	0.00887563
TGW_mean	IBS	SBC	ModelA	N0	Dundee	across	BOPA1_6133_774	4H	3.5	1	0.330868		0.330868	0.330868	0.00268579		0.00268579	0.00268579	5.94536e-05		5.94536e-05	5.94536e-05
GR	IBS	SBC	ModelA	N0	Halle	across	SCRI_RS_56976	1H	52.3	29	-0.00528744	0.00152379	-0.00888607	-0.00275363	0.0589204	0.00522992	0.0489313	0.0690785	0.0526062	0.0206896	0.0221788	0.0983387	0.288189	0.0887625	0.393293	QTL_1H-6	1_1
TGW_mean	IBS	SBC	ModelA	N1	Halle	across	BOPA2_12_11020	4H	3.5	12	-0.715483	0.125619	-0.8732	-0.541732	0.0357007	0.0039106	0.0290193	0.0422675	0.0150656	0.010819	0.00121072	0.037467	0.175573	0.109539	0.718124
TGW_mean	IBS	SBC	ModelA	N0	Halle	across	BOPA2_12_11485	4H	3.5	1	1.28965		1.28965	1.28965	0.00251459		0.00251459	0.00251459	0.00732582		0.00732582	0.00732582
TGW_mean	IBS	SBC	ModelA	N1	Dundee	across	BOPA2_12_11485	4H	3.5	3	1.60565	0.255332	1.31226	1.77755	0.00175037	0.00109459	0.000492395	0.00248543	0.00495685	0.00851544	2.49324e-05	0.0147896	0.159021	0.625348	1.71791
TGW_mean	IBS	SBC	ModelA	N0	Halle	across	BOPA2_12_20274	4H	3.5	1	2.4899		2.4899	2.4899	0.00929025		0.00929025	0.00929025	0.0449715		0.0449715	0.0449715
TGW_mean	IBS	SBC	ModelA	N1	Dundee	across	BOPA2_12_20274	4H	3.5	2	-1.30067	0.0856816	-1.36126	-1.24009	0.0177461	0.00350511	0.0152676	0.0202246	0.00695369	0.00727661	0.00180835	0.012099	0.0658749	0.197514	1.04644
GR	IBS	SBC	ModelA	N0	Halle	across	SCRI_RS_100503	1H	53.3	32	-0.00560066	0.00137344	-0.00958942	-0.00350815	0.056976	0.00593855	0.0458861	0.0708786	0.0631482	0.0237452	0.0193862	0.114182	0.245228	0.104229	0.376024	QTL_1H-6	1_1
TGW_mean	IBS	SBC	ModelA	N1	Halle	across	BOPA2_12_31458	4H	3.5	19	-1.02242	0.213886	-1.60882	-0.710896	0.07775	0.00665283	0.0682675	0.0882128	0.0885317	0.029026	0.0486418	0.136502	0.209196	0.0855669	0.32786
TGW_mean	IBS	SBC	ModelA	N1	Halle	across	BOPA2_12_31486	4H	3.5	1	-0.557469		-0.557469	-0.557469	0.0270478		0.0270478	0.0270478	0.0223134		0.0223134	0.0223134
TGW_mean	IBS	SBC	ModelA	N0	Dundee	across	SCRI_RS_100278	4H	3.5	1	0.473561		0.473561	0.473561	7.07601e-07		7.07601e-07	7.07601e-07	0.000183824		0.000183824	0.000183824
TGW_mean	IBS	SBC	ModelA	N0	Halle	across	SCRI_RS_100278	4H	3.5	17	0.641231	0.123912	0.423114	0.857858	0.00660935	0.00157526	0.00463401	0.00981241	0.0117951	0.00759441	0.000807884	0.024591	0.193241	0.238338	0.643863
TGW_mean	IBS	SBC	ModelA	N0	Dundee	across	SCRI_RS_145228	4H	3.5	1	1.70453		1.70453	1.70453	0.00173269		0.00173269	0.00173269	0.0218832		0.0218832	0.0218832
TGW_mean	IBS	SBC	ModelA	N0	Halle	across	SCRI_RS_145228	4H	3.5	1	1.37856		1.37856	1.37856	0.000774628		0.000774628	0.000774628	0.0450914		0.0450914	0.0450914
TGW_mean	IBS	SBC	ModelA	N1	Dundee	across	SCRI_RS_203148	4H	3.5	1	-0.921307		-0.921307	-0.921307	0.0021658		0.0021658	0.0021658	0.00232751		0.00232751	0.00232751
TGW_mean	IBS	SBC	ModelA	N1	Halle	across	SCRI_RS_203148	4H	3.5	3	1.09958	0.239342	0.937887	1.37453	0.000668189	0.000577752	7.0899e-05	0.00122419	0.00437355	0.00694309	1.70764e-06	0.0123794	0.217666	0.864654	1.58752
TGW_mean	IBS	SBC	ModelA	N1	Dundee	across	SCRI_RS_206744	4H	3.5	5	-0.896011	0.232793	-1.15735	-0.625138	0.00650725	0.00244814	0.00402391	0.0103726	0.00357332	0.00323816	3.96434e-06	0.00849326	0.259811	0.376216	0.906205
TGW_mean	IBS	SBC	ModelA	N0	Halle	across	SCRI_RS_219136	4H	3.5	1	-0.676745		-0.676745	-0.676745	0.00835185		0.00835185	0.00835185	0.0116629		0.0116629	0.0116629
TGW_mean	IBS	SBC	ModelA	N1	Halle	across	SCRI_RS_219136	4H	3.5	3	0.598983	0.0323717	0.569344	0.633527	0.00579464	0.00233007	0.00339334	0.00804627	0.0087201	0.0100581	0.000132424	0.0197855	0.0540445	0.402109	1.15344
TGW_mean	IBS	SBC	ModelA	N1	Halle	across	SCRI_RS_231066	4H	3.5	5	0.677275	0.0464502	0.612503	0.72045	0.00303837	0.00108413	0.00131488	0.0041192	0.00794408	0.00954718	0.000645626	0.0245835	0.0685839	0.356813	1.2018
W_L_mean	IBS	SBC	ModelA	N0	Dundee	across	BOPA1_3026_1011	4H	3.5	15	-0.00387303	0.000722947	-0.00512482	-0.00249686	0.0101622	0.00211829	0.00686183	0.0151231	0.00995432	0.00737869	1.63392e-05	0.0250765	0.186662	0.208449	0.741255
W_L_mean	IBS	SBC	ModelA	N0	Halle	across	BOPA1_3026_1011	4H	3.5	10	-0.00371231	0.000616119	-0.00432144	-0.0025865	0.0118844	0.00367316	0.00765207	0.019587	0.0142999	0.0121463	0.00102841	0.0353786	0.165966	0.309075	0.849397
W_L_mean	IBS	SBC	ModelA	N0	Dundee	across	BOPA1_6133_774	4H	3.5	16	-0.00371658	0.000600185	-0.00464627	-0.00272827	0.0115374	0.00291162	0.00628687	0.0168807	0.0112739	0.0108143	1.91437e-05	0.0420904	0.161488	0.252363	0.959231
GW	IBS	SBC	ModelA	N1	Dundee	across	SCRI_RS_100503	1H	53.3	27	-0.0307819	0.0074167	-0.0488504	-0.0201585	0.0536017	0.00488618	0.0446477	0.0652405	0.0405715	0.0159032	0.010581	0.0732123	0.240943	0.0911571	0.391978	QTL_1H-6	1_1
W_L_mean	IBS	SBC	ModelA	N1	Halle	across	BOPA1_6133_774	4H	3.5	3	-0.00295188	0.000528455	-0.00345533	-0.00240154	0.0116378	0.00364661	0.00752601	0.0144797	0.0100342	0.0143636	0.000396226	0.0265427	0.179024	0.313343	1.43145
W_L_mean	IBS	SBC	ModelA	N0	Halle	across	BOPA2_12_11485	4H	3.5	2	0.00852331	0.000891746	0.00789275	0.00915387	0.0038319	0.00212662	0.00232815	0.00533565	0.00202345	0.000405026	0.00173706	0.00230985	0.104624	0.554978	0.200166
W_L_mean	IBS	SBC	ModelA	N0	Dundee	across	BOPA2_12_20274	4H	3.5	1	-0.012078		-0.012078	-0.012078	0.00271939		0.00271939	0.00271939	0.000573163		0.000573163	0.000573163
W_L_mean	IBS	SBC	ModelA	N0	Halle	across	BOPA2_12_20274	4H	3.5	6	-0.00914003	0.0028948	-0.0149153	-0.00702396	0.000550027	0.000613653	2.24829e-06	0.00160981	0.010444	0.0105733	0.000163815	0.0239705	0.316716	1.11568	1.01238
W_L_mean	IBS	SBC	ModelA	N0	Halle	across	BOPA2_12_31458	4H	3.5	4	-0.00418115	0.0014677	-0.00628132	-0.00290948	0.0126682	0.00380635	0.00899135	0.0174755	0.0171159	0.014582	0.00121047	0.0330032	0.351028	0.300466	0.851958
W_L_mean	IBS	SBC	ModelA	N1	Halle	across	BOPA2_12_31458	4H	3.5	10	-0.00585679	0.00118312	-0.0080817	-0.00413138	0.018928	0.00393796	0.014337	0.0274025	0.0165042	0.0117783	1.10199e-06	0.0351841	0.202008	0.20805	0.713657
W_L_mean	IBS	SBC	ModelA	N0	Halle	across	SCRI_RS_100278	4H	3.5	5	-0.00358111	0.000365771	-0.00401675	-0.00301051	0.0039219	0.00222757	0.0024858	0.00779771	0.00505342	0.00246425	0.00116341	0.00738695	0.102139	0.567981	0.48764
W_L_mean	IBS	SBC	ModelA	N1	Halle	across	SCRI_RS_100278	4H	3.5	2	-0.00383828	0.00141121	-0.00483615	-0.0028404	0.00652466	0.00456397	0.00329744	0.00975187	0.00870551	0.00895543	0.00237307	0.015038	0.367668	0.699496	1.02871
W_L_mean	IBS	SBC	ModelA	N0	Dundee	across	SCRI_RS_145228	4H	3.5	1	-0.0111418		-0.0111418	-0.0111418	0.000584255		0.000584255	0.000584255	0.00498207		0.00498207	0.00498207
W_L_mean	IBS	SBC	ModelA	N0	Halle	across	SCRI_RS_145228	4H	3.5	3	-0.0107757	0.00206345	-0.013155	-0.00947667	0.00347956	0.00154618	0.0016944	0.00439636	0.00525524	0.00786688	0.000270681	0.0143243	0.191491	0.444361	1.49696
W_L_mean	IBS	SBC	ModelA	N1	Halle	across	SCRI_RS_145228	4H	3.5	3	-0.011263	0.00168994	-0.0130529	-0.00969496	0.00782386	0.00237949	0.00511885	0.00959368	0.0121153	0.0150698	0.000578672	0.0291654	0.150043	0.304133	1.24387
W_L_mean	IBS	SBC	ModelA	N1	Halle	across	SCRI_RS_206744	4H	3.5	5	-0.00367154	0.000972992	-0.00465328	-0.00266588	0.00828743	0.00178293	0.00612091	0.0110715	0.00261671	0.00329414	7.10814e-05	0.00833744	0.265009	0.215137	1.25888
W_L_mean	IBS	SBC	ModelA	N0	Dundee	across	SCRI_RS_219136	4H	3.5	1	-0.00533439		-0.00533439	-0.00533439	0.00770209		0.00770209	0.00770209	3.08402e-05		3.08402e-05	3.08402e-05
W_L_mean	IBS	SBC	ModelA	N1	Dundee	across	SCRI_RS_231066	4H	3.5	3	-0.00480741	0.00059416	-0.0052815	-0.00414088	0.001427	0.000228151	0.0011664	0.00159073	0.000395816	0.000462829	0.000120548	0.000930164	0.123592	0.159881	1.1693
GW	IBS	SBC	ModelA	N0	Dundee	across	SCRI_RS_229636	1H	53.7	57	-0.0306741	0.00560948	-0.0438467	-0.0179127	0.049911	0.00499974	0.0358632	0.0610608	0.0502193	0.0200125	0.0178586	0.113019	0.182873	0.100173	0.398502	QTL_1H-6	1_1
Yld_mean	IBS	SBC	ModelA	N0	Halle	across	BOPA2_12_11485	4H	3.5	1	-32.555		-32.555	-32.555	0.00116548		0.00116548	0.00116548	0.006618		0.006618	0.006618
Yld_mean	IBS	SBC	ModelA	N0	Halle	across	BOPA2_12_20274	4H	3.5	1	20.4469		20.4469	20.4469	0.00029648		0.00029648	0.00029648	0.00636633		0.00636633	0.00636633
Yld_mean	IBS	SBC	ModelA	N0	Halle	across	BOPA2_12_31486	4H	3.5	2	15.6378	2.43188	13.9182	17.3574	0.00318794	0.00186852	0.00186669	0.00450918	0.00818634	0.0107207	0.000605623	0.0157671	0.155513	0.586123	1.30959
Yld_mean	IBS	SBC	ModelA	N0	Halle	across	SCRI_RS_100278	4H	3.5	6	7.78981	1.1382	6.59789	9.71091	0.00143239	0.000457964	0.000570744	0.00179769	0.00221879	0.00284102	0.000415881	0.00780853	0.146114	0.319719	1.28044
Yld_mean	IBS	SBC	ModelA	N1	Halle	across	SCRI_RS_100278	4H	3.5	1	6.83139		6.83139	6.83139	0.00810164		0.00810164	0.00810164	0.00287442		0.00287442	0.00287442
Yld_mean	IBS	SBC	ModelA	N0	Halle	across	SCRI_RS_145228	4H	3.5	13	29.9537	7.02795	19.5247	46.5787	0.00184209	0.000994943	0.000660496	0.00359202	0.00201585	0.00147843	0.000221879	0.00566069	0.234627	0.540116	0.733403
Yld_mean	IBS	SBC	ModelA	N1	Halle	across	SCRI_RS_145228	4H	3.5	10	28.3222	3.46621	24.4162	34.2041	0.000763444	0.000594076	2.31117e-05	0.00214825	0.00173041	0.00218221	0.000132057	0.00691957	0.122385	0.778152	1.2611
Yld_mean	IBS	SBC	ModelA	N0	Halle	across	SCRI_RS_203148	4H	3.5	1	-17.9557		-17.9557	-17.9557	0.000669454		0.000669454	0.000669454	0.00529919		0.00529919	0.00529919
Yld_mean	IBS	SBC	ModelA	N1	Halle	across	SCRI_RS_203148	4H	3.5	5	18.7192	3.8064	13.7203	22.1667	0.000879094	0.000383311	0.000496677	0.00129751	0.00533697	0.00361676	0.00172162	0.0100921	0.203342	0.43603	0.67768
TGW	IBS	SBC	ModelA	N0	Dundee	across	SCRI_RS_229636	1H	53.7	35	-0.787217	0.119156	-0.971646	-0.42305	0.0246383	0.00447476	0.0168594	0.0371872	0.0210851	0.0155069	2.88285e-05	0.0586659	0.151364	0.181618	0.735446	QTL_1H-6	1_1
GA_mean	IBS	SBC	ModelA	N0	Halle	across	BOPA1_1996_652	4H	3.6	1	0.251755		0.251755	0.251755	0.0109399		0.0109399	0.0109399	0.00159854		0.00159854	0.00159854
GA_mean	IBS	SBC	ModelA	N1	Dundee	across	BOPA1_1996_652	4H	3.6	1	-0.212674		-0.212674	-0.212674	0.00375033		0.00375033	0.00375033	0.00134238		0.00134238	0.00134238
GA_mean	IBS	SBC	ModelA	N1	Halle	across	BOPA1_1996_652	4H	3.6	4	0.231352	0.044096	0.171592	0.273769	0.0121254	0.0012001	0.0108034	0.0132331	0.00136198	0.00140972	0.000112047	0.00272049	0.190602	0.098974	1.03505
GL_mean	IBS	SBC	ModelA	N0	Halle	across	BOPA1_1996_652	4H	3.6	5	0.109457	0.0184946	0.0934683	0.135377	0.00965381	0.00384624	0.00463498	0.0150698	0.00677905	0.0102061	7.42757e-05	0.0245075	0.168966	0.398416	1.50553
GL_mean	IBS	SBC	ModelA	N1	Dundee	across	BOPA1_1996_652	4H	3.6	1	-0.0929384		-0.0929384	-0.0929384	7.23838e-05		7.23838e-05	7.23838e-05	0.000339283		0.000339283	0.000339283
GL_mean	IBS	SBC	ModelA	N1	Halle	across	BOPA1_1996_652	4H	3.6	5	0.0951853	0.022592	0.0700879	0.129765	0.00938224	0.00148255	0.00760257	0.0113467	0.00147441	0.00183301	1.25218e-05	0.00449206	0.237347	0.158016	1.24322
GPEar_mean	IBS	SBC	ModelA	N0	Halle	across	BOPA1_1996_652	4H	3.6	5	0.430096	0.0581718	0.373556	0.498514	0.000195267	0.000213155	1.35772e-06	0.000501965	0.00130153	0.00125304	0.000128951	0.00285382	0.135253	1.09161	0.96275
GW_mean	IBS	SBC	ModelA	N0	Dundee	across	BOPA1_1996_652	4H	3.6	3	0.0178361	0.00174513	0.0161679	0.0196492	0.00571674	0.000565811	0.00528528	0.00635735	0.00537493	0.00203688	0.00316696	0.00718071	0.0978428	0.0989745	0.378959
GW_mean	IBS	SBC	ModelA	N1	Halle	across	BOPA1_1996_652	4H	3.6	1	0.0161255		0.0161255	0.0161255	9.89266e-06		9.89266e-06	9.89266e-06	0.00704214		0.00704214	0.00704214
SE_GWn_mean	IBS	SBC	ModelA	N0	Halle	across	BOPA1_1996_652	4H	3.6	3	-0.0043928	0.000566723	-0.0047705	-0.00374115	0.00198853	0.00175091	0.000794038	0.00399843	0.0053233	0.00880499	2.78091e-05	0.0154874	0.129012	0.880504	1.65405
TGW_mean	IBS	SBC	ModelA	N0	Dundee	across	BOPA1_1996_652	4H	3.6	2	0.652969	0.167181	0.534754	0.771184	0.0088853	0.00190609	0.0075375	0.0102331	0.00114209	0.00134648	0.000189991	0.0020942	0.256033	0.214521	1.17895
TGW_mean	IBS	SBC	ModelA	N0	Halle	across	BOPA1_1996_652	4H	3.6	3	0.855423	0.127454	0.710439	0.949808	0.000258942	0.000322675	2.13104e-06	0.000621132	0.00557601	0.00762355	5.96003e-05	0.0142752	0.148996	1.24613	1.36721
TGW_mean	IBS	SBC	ModelA	N1	Dundee	across	BOPA1_1996_652	4H	3.6	6	1.00349	0.431426	0.629482	1.71948	0.00388286	0.00229103	0.00192969	0.00830291	0.00474468	0.00600811	0.00010589	0.0157518	0.429925	0.590038	1.26628
W_L_mean	IBS	SBC	ModelA	N1	Dundee	across	BOPA1_1996_652	4H	3.6	2	0.00471737	0.000447352	0.00440105	0.0050337	0.00183368	0.00122044	0.000970695	0.00269666	0.00211845	0.00236883	0.000443437	0.00379347	0.0948309	0.66557	1.11819
Yld_mean	IBS	SBC	ModelA	N1	Halle	across	BOPA1_1996_652	4H	3.6	1	7.84563		7.84563	7.84563	0.00385185		0.00385185	0.00385185	0.00690492		0.00690492	0.00690492
GPEar_mean	IBS	SBC	ModelA	N0	Halle	across	SCRI_RS_10642	2H	3.8	1	0.456913		0.456913	0.456913	0.00311469		0.00311469	0.00311469	0.00913397		0.00913397	0.00913397
GW_mean	IBS	SBC	ModelA	N0	Dundee	across	SCRI_RS_10642	2H	3.8	1	-0.0129174		-0.0129174	-0.0129174	0.000761141		0.000761141	0.000761141	0.0321286		0.0321286	0.0321286
SE_GWn_mean	IBS	SBC	ModelA	N0	Dundee	across	SCRI_RS_10642	2H	3.8	2	0.0038474	4.44756e-05	0.00381595	0.00387884	0.00785941	0.00264963	0.00598583	0.00973298	0.00189054	0.000879734	0.00126848	0.00251261	0.0115599	0.337129	0.465334
TGW_mean	IBS	SBC	ModelA	N0	Halle	across	SCRI_RS_10642	2H	3.8	1	-0.329508		-0.329508	-0.329508	0.00317821		0.00317821	0.00317821	0.000380488		0.000380488	0.000380488
W_L_mean	IBS	SBC	ModelA	N1	Halle	across	SCRI_RS_10642	2H	3.8	1	-0.00694764		-0.00694764	-0.00694764	0.000224154		0.000224154	0.000224154	5.4267e-05		5.4267e-05	5.4267e-05
TGW	IBS	SBC	ModelA	N1	Dundee	across	SCRI_RS_229636	1H	53.7	36	-0.825357	0.142724	-1.11485	-0.58589	0.0297894	0.00462722	0.020041	0.0366648	0.0253703	0.0178632	0.00462198	0.0693309	0.172924	0.155331	0.704101	QTL_1H-6	1_1
GA_mean	IBS	SBC	ModelA	N1	Halle	across	SCRI_RS_236640	5H	3.8	3	0.2127	0.0439779	0.162742	0.245567	0.000161596	7.29188e-05	9.76636e-05	0.000241013	0.00179045	0.00257583	0.000185416	0.00476156	0.20676	0.451243	1.43865
GL_mean	IBS	SBC	ModelA	N0	Halle	across	SCRI_RS_236640	5H	3.8	4	0.0969204	0.0195376	0.0827171	0.124537	0.00289839	0.00102615	0.00161877	0.0040617	0.0016209	0.00137305	0.000111091	0.00344483	0.201584	0.354042	0.847089
W_L_mean	IBS	SBC	ModelA	N0	Halle	across	SCRI_RS_236640	5H	3.8	6	-0.00327184	0.000735444	-0.00459676	-0.0025502	0.00252272	0.000979132	0.001325	0.00365411	0.00174795	0.00179181	0.000132745	0.00423983	0.22478	0.388125	1.0251
GA_mean	IBS	SBC	ModelA	N0	Halle	across	BOPA2_12_31233	6H	3.8	3	-0.51877	0.0296611	-0.53749	-0.484572	0.0077803	0.000826411	0.00683174	0.00834474	0.0054602	0.00330772	0.00292114	0.00920074	0.0571759	0.106218	0.605788
GA_mean	IBS	SBC	ModelA	N1	Dundee	across	BOPA2_12_31233	6H	3.8	1	-0.371138		-0.371138	-0.371138	4.13489e-05		4.13489e-05	4.13489e-05	0.00441142		0.00441142	0.00441142
GL_mean	IBS	SBC	ModelA	N0	Halle	across	BOPA2_12_31233	6H	3.8	13	-0.174484	0.0442386	-0.254143	-0.11987	0.0120791	0.00284385	0.00803588	0.0182102	0.0119546	0.00871395	1.79579e-06	0.0264996	0.253539	0.235436	0.72892
GL_mean	IBS	SBC	ModelA	N1	Dundee	across	BOPA2_12_31233	6H	3.8	2	-0.154806	0.0157811	-0.165964	-0.143647	0.000625897	5.85588e-05	0.000584489	0.000667304	0.00174935	0.000478971	0.00141066	0.00208803	0.101941	0.0935598	0.2738
GL_mean	IBS	SBC	ModelA	N1	Halle	across	BOPA2_12_31233	6H	3.8	1	-0.168295		-0.168295	-0.168295	7.48293e-05		7.48293e-05	7.48293e-05	0.00751793		0.00751793	0.00751793
W_L_mean	IBS	SBC	ModelA	N0	Halle	across	BOPA2_12_31233	6H	3.8	1	0.00648481		0.00648481	0.00648481	0.0131506		0.0131506	0.0131506	0.0127674		0.0127674	0.0127674
W_L_mean	IBS	SBC	ModelA	N1	Dundee	across	BOPA2_12_31233	6H	3.8	2	0.00635863	0.00021482	0.00620673	0.00651053	0.0072824	0.000762711	0.00674308	0.00782172	0.00680771	0.00376496	0.00414548	0.00946994	0.0337841	0.104733	0.553043
W_L_mean	IBS	SBC	ModelA	N1	Halle	across	BOPA2_12_31233	6H	3.8	1	0.00526621		0.00526621	0.00526621	0.00151577		0.00151577	0.00151577	6.10107e-05		6.10107e-05	6.10107e-05
GA_mean	IBS	SBC	ModelA	N0	Dundee	across	SCRI_RS_173554	2H	3.85	1	0.483097		0.483097	0.483097	0.0194516		0.0194516	0.0194516	0.00799883		0.00799883	0.00799883
GL_mean	IBS	SBC	ModelA	N0	Dundee	across	SCRI_RS_173554	2H	3.85	1	0.223969		0.223969	0.223969	0.025177		0.025177	0.025177	0.00190667		0.00190667	0.00190667
GW	IBS	SBC	ModelA	N0	Dundee	across	SCRI_RS_225107	1H	53.7	29	-0.0308617	0.00470511	-0.0409396	-0.0212957	0.0397891	0.00488255	0.0310906	0.0532649	0.0394102	0.0187643	0.00345282	0.0812022	0.152458	0.122711	0.476128	QTL_1H-6	1_1
GW_mean	IBS	SBC	ModelA	N0	Dundee	across	SCRI_RS_173554	2H	3.85	5	-0.0326073	0.0048257	-0.0385373	-0.0280002	0.00455578	0.00149372	0.0026751	0.00653153	0.00153267	0.00134588	0.00021348	0.00362323	0.147995	0.327873	0.878129
GW_mean	IBS	SBC	ModelA	N0	Halle	across	SCRI_RS_173554	2H	3.85	5	-0.0360261	0.00655592	-0.0438613	-0.0257216	0.00581805	0.00193119	0.00329388	0.00824766	0.00218313	0.00194424	0.000272709	0.00448996	0.181977	0.331931	0.890573
GW_mean	IBS	SBC	ModelA	N1	Dundee	across	SCRI_RS_173554	2H	3.85	4	-0.0305146	0.00450648	-0.0356919	-0.0251851	0.00493999	0.0013065	0.00357545	0.00631568	0.00182634	0.00216022	4.30637e-06	0.00440299	0.147683	0.264473	1.18282
SE_GWn_mean	IBS	SBC	ModelA	N0	Halle	across	SCRI_RS_173554	2H	3.85	3	0.00727533	0.000377935	0.00691381	0.00766778	0.00211949	0.000527261	0.00152746	0.0025385	0.00248412	0.00129649	0.000987085	0.00324047	0.0519474	0.248768	0.521912
TGW_mean	IBS	SBC	ModelA	N0	Halle	across	SCRI_RS_173554	2H	3.85	2	-0.928972	0.00339891	-0.931376	-0.926569	0.00191483	0.00111994	0.00112291	0.00270675	0.00655985	0.00766874	0.00113723	0.0119825	0.00365879	0.584876	1.16904
W_L_mean	IBS	SBC	ModelA	N0	Dundee	across	SCRI_RS_173554	2H	3.85	9	-0.00786523	0.000871751	-0.00883414	-0.00659239	0.0189098	0.0029471	0.0136207	0.0234926	0.00699336	0.00806945	0.000237303	0.0246393	0.110836	0.15585	1.15387
GA_mean	IBS	SBC	ModelA	N0	Dundee	across	SCRI_RS_167823	2H	4	2	-0.314808	0.0273186	-0.334125	-0.295491	0.000911698	0.000587035	0.000496601	0.00132679	0.0105329	0.00778509	0.00502803	0.0160378	0.0867785	0.643893	0.739119
GA_mean	IBS	SBC	ModelA	N0	Dundee	across	SCRI_RS_174552	2H	4	4	-0.614585	0.0948447	-0.746615	-0.522487	0.0024744	0.00116931	0.00137202	0.00409546	0.00501447	0.00488424	3.53958e-05	0.0104321	0.154323	0.472564	0.974031
GA_mean	IBS	SBC	ModelA	N1	Dundee	across	SCRI_RS_184899	2H	4	1	-0.248996		-0.248996	-0.248996	0.00239619		0.00239619	0.00239619	0.00194143		0.00194143	0.00194143
GA_mean	IBS	SBC	ModelA	N1	Halle	across	SCRI_RS_184899	2H	4	1	-0.323495		-0.323495	-0.323495	0.00953499		0.00953499	0.00953499	0.000152187		0.000152187	0.000152187
GL_mean	IBS	SBC	ModelA	N0	Halle	across	SCRI_RS_156845	2H	4	1	-0.0697891		-0.0697891	-0.0697891	0.00471838		0.00471838	0.00471838	0.000327718		0.000327718	0.000327718
GL_mean	IBS	SBC	ModelA	N0	Dundee	across	SCRI_RS_174552	2H	4	1	-0.220078		-0.220078	-0.220078	0.000317464		0.000317464	0.000317464	0.00292531		0.00292531	0.00292531
GL_mean	IBS	SBC	ModelA	N1	Dundee	across	SCRI_RS_184899	2H	4	5	-0.109121	0.0120705	-0.128396	-0.0974251	0.00744573	0.00211002	0.00522685	0.0103993	0.00158309	0.00177878	4.85385e-05	0.00431565	0.110615	0.283386	1.12361
GPEar_mean	IBS	SBC	ModelA	N1	Dundee	across	SCRI_RS_156845	2H	4	1	-0.540921		-0.540921	-0.540921	0.00293427		0.00293427	0.00293427	0.000764198		0.000764198	0.000764198
GPEar_mean	IBS	SBC	ModelA	N1	Halle	across	SCRI_RS_156845	2H	4	1	0.416185		0.416185	0.416185	1.34619e-05		1.34619e-05	1.34619e-05	0.0036503		0.0036503	0.0036503
GPEar_mean	IBS	SBC	ModelA	N0	Halle	across	SCRI_RS_167823	2H	4	2	0.518592	0.0659218	0.471978	0.565205	0.00116755	0.00153708	8.06657e-05	0.00225443	0.00661002	0.00909352	0.000179935	0.0130401	0.127117	1.31651	1.37572
GPEar_mean	IBS	SBC	ModelA	N1	Halle	across	SCRI_RS_167823	2H	4	8	0.642801	0.171025	0.455868	0.902052	0.00289588	0.00401099	3.58947e-05	0.0113036	0.0159581	0.0150235	9.9479e-06	0.0343329	0.266062	1.38507	0.941431
GPEar_mean	IBS	SBC	ModelA	N0	Halle	across	SCRI_RS_174552	2H	4	1	0.861761		0.861761	0.861761	0.000187547		0.000187547	0.000187547	0.000991198		0.000991198	0.000991198
GPEar_mean	IBS	SBC	ModelA	N1	Halle	across	SCRI_RS_174552	2H	4	2	0.92947	0.227821	0.768376	1.09056	0.000808727	0.000192289	0.000672758	0.000944696	5.12956e-05	6.10078e-05	8.15654e-06	9.44346e-05	0.245108	0.237768	1.18934
GPEar_mean	IBS	SBC	ModelA	N0	Dundee	across	SCRI_RS_184899	2H	4	1	-0.525466		-0.525466	-0.525466	0.00118838		0.00118838	0.00118838	0.000631037		0.000631037	0.000631037
GPEar_mean	IBS	SBC	ModelA	N0	Halle	across	SCRI_RS_184899	2H	4	2	0.897021	0.0748442	0.844098	0.949944	0.00388519	0.00137761	0.00291107	0.00485931	0.0138572	0.00634411	0.00937127	0.0183432	0.0834363	0.35458	0.457819
GPEar_mean	IBS	SBC	ModelA	N1	Dundee	across	SCRI_RS_184899	2H	4	1	-0.763746		-0.763746	-0.763746	0.00026651		0.00026651	0.00026651	0.00292656		0.00292656	0.00292656
GW_mean	IBS	SBC	ModelA	N0	Halle	across	SCRI_RS_174552	2H	4	1	-0.0390588		-0.0390588	-0.0390588	0.000701981		0.000701981	0.000701981	0.000636728		0.000636728	0.000636728
GW_mean	IBS	SBC	ModelA	N0	Halle	across	SCRI_RS_184899	2H	4	2	0.0240789	0.0032653	0.0217699	0.0263878	0.00683602	0.000963195	0.00615494	0.0075171	0.00242026	0.000300991	0.00220743	0.00263309	0.135609	0.1409	0.124363
SE_GWn_mean	IBS	SBC	ModelA	N1	Dundee	across	SCRI_RS_156845	2H	4	11	-0.00634975	0.000998356	-0.00838358	-0.00493575	0.00499204	0.00123904	0.00292563	0.00654779	0.00209519	0.00302985	2.19022e-06	0.00925695	0.157228	0.248202	1.4461
SE_GWn_mean	IBS	SBC	ModelA	N0	Halle	across	SCRI_RS_174552	2H	4	2	0.00814504	0.00165888	0.00697203	0.00931805	0.00347024	0.00108368	0.00270396	0.00423652	0.000896029	0.000855792	0.000290893	0.00150117	0.203668	0.312279	0.955094
SE_GWn_mean	IBS	SBC	ModelA	N0	Dundee	across	SCRI_RS_184899	2H	4	3	0.00803208	0.000968686	0.00713956	0.00906222	0.0149916	0.0033428	0.0127935	0.0188384	0.00591944	0.00511596	2.56233e-05	0.00921304	0.120602	0.222979	0.864263
TGW_mean	IBS	SBC	ModelA	N0	Halle	across	SCRI_RS_156845	2H	4	2	-0.515782	0.00593159	-0.519976	-0.511588	0.00495165	0.00221813	0.00338319	0.0065201	0.01762	0.0155695	0.00661073	0.0286294	0.0115002	0.447958	0.883626
W_L_mean	IBS	SBC	ModelA	N1	Halle	across	SCRI_RS_167823	2H	4	1	0.00410108		0.00410108	0.00410108	0.00676962		0.00676962	0.00676962	0.0175111		0.0175111	0.0175111
W_L_mean	IBS	SBC	ModelA	N0	Dundee	across	SCRI_RS_174552	2H	4	1	0.0109124		0.0109124	0.0109124	7.1017e-05		7.1017e-05	7.1017e-05	0.00135609		0.00135609	0.00135609
W_L_mean	IBS	SBC	ModelA	N1	Dundee	across	SCRI_RS_184899	2H	4	1	0.00527533		0.00527533	0.00527533	0.0102136		0.0102136	0.0102136	0.00632458		0.00632458	0.00632458
Yld_mean	IBS	SBC	ModelA	N1	Halle	across	SCRI_RS_167823	2H	4	1	-10.0512		-10.0512	-10.0512	0.000615267		0.000615267	0.000615267	0.00493423		0.00493423	0.00493423
GA_mean	IBS	SBC	ModelA	N0	Dundee	across	BOPA1_3220_723	1H	4.1	2	0.152187	0.00706984	0.147188	0.157186	1.2188e-05	7.36598e-06	6.97942e-06	1.73965e-05	0.000509857	0.000217168	0.000356296	0.000663417	0.0464548	0.604365	0.425938
GA_mean	IBS	SBC	ModelA	N1	Halle	across	BOPA1_3220_723	1H	4.1	1	0.21245		0.21245	0.21245	4.64968e-05		4.64968e-05	4.64968e-05	0.00683235		0.00683235	0.00683235
GL_mean	IBS	SBC	ModelA	N0	Dundee	across	BOPA1_3220_723	1H	4.1	2	0.0725592	0.0105193	0.0651209	0.0799975	0.00414331	0.000564344	0.00374426	0.00454237	0.000352354	0.00048616	8.58653e-06	0.000696121	0.144976	0.136206	1.37975
GL_mean	IBS	SBC	ModelA	N1	Halle	across	BOPA1_3220_723	1H	4.1	1	0.090904		0.090904	0.090904	0.00951372		0.00951372	0.00951372	0.000326507		0.000326507	0.000326507
GW_mean	IBS	SBC	ModelA	N0	Dundee	across	BOPA1_3220_723	1H	4.1	1	-0.0114154		-0.0114154	-0.0114154	0.0156097		0.0156097	0.0156097	0.00157853		0.00157853	0.00157853
GW_mean	IBS	SBC	ModelA	N1	Halle	across	BOPA1_3220_723	1H	4.1	3	-0.0147073	0.00410746	-0.0193436	-0.0115232	0.0213362	0.00245537	0.0190264	0.023915	0.00639882	0.00519861	0.00175597	0.0120155	0.27928	0.11508	0.812432
SE_GLn_mean	IBS	SBC	ModelA	N0	Dundee	across	BOPA1_3220_723	1H	4.1	1	0.0692424		0.0692424	0.0692424	0.00547507		0.00547507	0.00547507	0.00809671		0.00809671	0.00809671
SE_GWn_mean	IBS	SBC	ModelA	N0	Halle	across	BOPA1_3220_723	1H	4.1	1	-0.00277459		-0.00277459	-0.00277459	0.00494052		0.00494052	0.00494052	0.0418172		0.0418172	0.0418172
TGW_mean	IBS	SBC	ModelA	N0	Dundee	across	BOPA1_3220_723	1H	4.1	2	0.467518	0.10727	0.391667	0.54337	0.00112518	0.000820845	0.000544751	0.0017056	0.00452613	0.00568658	0.000505112	0.00854715	0.229445	0.729525	1.25639
TGW_mean	IBS	SBC	ModelA	N0	Halle	across	BOPA1_3220_723	1H	4.1	1	0.461725		0.461725	0.461725	0.00389218		0.00389218	0.00389218	0.0203482		0.0203482	0.0203482
W_L_mean	IBS	SBC	ModelA	N0	Halle	across	BOPA1_3220_723	1H	4.1	3	-0.00315582	0.00101089	-0.00412134	-0.00210497	0.0171506	0.00298407	0.0140344	0.0199821	0.00689177	0.00690937	0.00103552	0.0145122	0.320326	0.173991	1.00255
GR	IBS	SBC	ModelA	N0	Dundee	across	SCRI_RS_121978	1H	54.4	26	-0.0054776	0.00115192	-0.008385	-0.00354031	0.015331	0.00371004	0.00961889	0.0243719	0.0137476	0.0103394	3.39201e-08	0.0406192	0.210297	0.241996	0.752089	QTL_1H-7
Yld_mean	IBS	SBC	ModelA	N0	Halle	across	BOPA1_3220_723	1H	4.1	1	-6.06671		-6.06671	-6.06671	0.00912892		0.00912892	0.00912892	0.000838667		0.000838667	0.000838667
Yld_mean	IBS	SBC	ModelA	N1	Halle	across	BOPA1_3220_723	1H	4.1	1	-16.7264		-16.7264	-16.7264	0.00849857		0.00849857	0.00849857	0.000993094		0.000993094	0.000993094
TGW	IBS	SBC	ModelA	N0	Dundee	across	SCRI_RS_122216	1H	54.9	46	-0.631612	0.115653	-0.854115	-0.353403	0.02662	0.00420215	0.0155502	0.0324396	0.0284121	0.0209021	0.00709901	0.101518	0.183107	0.157857	0.735676	QTL_1H-7
GA_mean	IBS	SBC	ModelA	N1	Halle	across	BOPA2_12_31411	7H	4.1	1	-0.504689		-0.504689	-0.504689	0.00139555		0.00139555	0.00139555	0.00197816		0.00197816	0.00197816
GL_mean	IBS	SBC	ModelA	N0	Halle	across	BOPA2_12_31411	7H	4.1	4	-0.321124	0.149658	-0.544287	-0.232405	0.00051666	0.000618747	6.16138e-05	0.00142142	0.00250219	0.00191182	0.000823314	0.00455682	0.466046	1.19759	0.76406
GPEar_mean	IBS	SBC	ModelA	N1	Dundee	across	SCRI_RS_42792	7H	4.1	3	-0.721343	0.429951	-1.21769	-0.464008	0.00617201	0.00294529	0.00354953	0.00935854	0.00304184	0.00432046	7.65299e-05	0.00799892	0.596042	0.477201	1.42034
[truncated: 36,324 more rows]

## Sheet: Table S6
Table S6: Family-specific effect estimation based on the cumulating method.
[truncated: 776 more rows]
